# Supplementary material for: The entry reaction of the plant shikimate pathway is subjected to highly complex metabolite-mediated regulation
Source: Plant Cell. 2021 Jan 7;33(3):671–96. doi: 10.1093/plcell/koaa042 (PMC8136874; doi:10.1093/plcell/koaa042)
Supplement: koaa042_Supplementary_Data [file koaa042_supplementary_data.zip]

Archive with 7 entries (7 files):
- tpc.00840.2020-s01.pdf
- tpc.00840.2020-s02.pdf
- tpc.00840.2020-s03.xlsx
- tpc.00840.2020-s04.xlsx
- tpc.00840.2020-s05.unk
- tpc.00840.2020-s06.unk
- tpc.00840.2020-s07.pdf
