# Supplementary material for: The entry reaction of the plant shikimate pathway is subjected to highly complex metabolite-mediated regulation
Source: Plant Cell. 2021 Jan 7;33(3):671–96. doi: 10.1093/plcell/koaa042 (PMC8136874; doi:10.1093/plcell/koaa042)
Supplement: koaa042_Supplementary_Data [file koaa042_supplementary_data.zip › tpc.00840.2020-s03.xlsx]

## Sheet: AthDHS1_Coexpressed
	Gene	Function	Supportability	Entrez Gene ID	Other ID	ath-u.1 / DHS1	ath-m.8 / DHS1	ath-m.c4-1_notissue / DHS1	ath-m.c4-1_tis / DHS1	ath-m.c4-1_str / DHS1	ath-m.c4-1_hor / DHS1	ath-m.c4-1_bio / DHS1	ath-m.c4-1_lig / DHS1	ath-r.4 / DHS1	ath-u.1 / DHS2	ath-u.1 / AT1G22410	gma-u.1 / LOC100797019	gma-u.1 / LOC100789764	vvi-u.1 / LOC100251487	vvi-u.1 / LOC100233115	vvi-u.1 / LOC100258475	ppo-u.1 / LOC7455197	ppo-u.1 / LOC7468890	mtr-u.1 / LOC11418834	mtr-u.1 / LOC11427371	sly-u.1 / LOC544152	sly-u.1 / LOC101247666	sly-u.1 / LOC544153	osa-u.1 / LOC4349410	osa-u.1 / LOC4345872	osa-u.1 / LOC4343946	zma-u.1 / LOC100274492	zma-u.1 / LOC100284499
0	DHS1	3-deoxy-D-arabino-heptulosonate 7-phosphate synthase 1	3	830159	AT4G39980	14.2	14.3	14.3	14.3	14.3	14.3	14.3	14.3	14.2	14.2	14.2	15	15	14.1	14.1	14.1	13.4	13.4	14.4	14.4	14.3	14.3	14.3	14.5	14.5	14.5	14.7	14.7
1	TSA1	tryptophan synthase alpha chain	3	824629	AT3G54640	8.4	9.3	10.9	3.2	9.2	11.8	6.9	1.3	7.5	8.4	8.4	2	-1.3	0.5	1.1	0.9	-1.1	0.5	1.6	1.6	0.1	0	0.7	0.6	1.8	2.7	0.1	0.6
2	TSB1	tryptophan synthase beta-subunit 1	2	835571	AT5G54810	8.1								9.6	8.1	8.1	1.1	0	2	1.1	2			4.3	-0.2	1.9	0.8	1.8	0.3	2.9	3	1	1.8
3	ASA1	anthranilate synthase alpha subunit 1	3	830457	AT5G05730	7.7	8.2	10.6	1.9	9.6	11.8	9.2	3.6	7.2	7.7	7.7	1.8	0.6	-0.3	0.7	1.2	1	0.2	1.6	1.2	0.9	0.5	-0.4	0.7	2.5	4.5	0.3	2.4
4	AT2G04400	Aldolase-type TIM barrel family protein	3	814980	AT2G04400	7.1	9	12.5	2.6	11.4	10.1	8.6	7.9	5.2	7.1	7.1
5	CYP83B1	cytochrome P450: family 83: subfamily B: polypeptide 1	3	829277	AT4G31500	6.9	8.2	9.8	1.3	9.4	9.5	6.7	6.4	5.6	6.9	6.9	0.6	3	0.9	1.7	1.5			1.7	1.6	1.7	0.5	1.4	0.2	1.1	1	0.2	0.7
6	CYP79B2	cytochrome P450: family 79: subfamily B: polypeptide 2	3	830154	AT4G39950	6.6	7.8	9.8	2.6	7.8	8.5	9.7	4.9	5.5	6.6	6.6	0.4	-0.7	-0.2	0.7	0.9								-0.1	-0.4	-0.9	-1	-0.2
7	TAAC	thylakoid ATP/ADP carrier	3	831861	AT5G01500	6.2	8.3	9.2	2.4	6.6	8.8	8.5	-1	4.1	6.2	6.2	0.9	0.1	1	-0.4	1.5	0.5	0	1.7	-0.9	0.1	0.1	-1.6	-0.7	1.8	-1.5	0.8	-1.1
8	SOT16	sulfotransferase 16	3	843750	AT1G74100	6.2	7.2	11.3	1.5	8.8	9.7	14	5.2	5.2	6.2	6.2										0.1	0.4	-0.7
9	PSAT	phosphoserine aminotransferase	3	829715	AT4G35630	6.2	7.3	12	3.2	12.2	13.1	7.3	0	5.1	6.2	6.2	2.7	-0.3	-0.3	1.7	3	2.8	3.1	0.2	3	-0.4	-1.7	2.8	-0.8	1.4	3.1	0.5	3.6
10	AT3G08640	alphavirus core family protein (DUF3411)	3	820011	AT3G08640	6.2	7.5	10.6	3.6	7.5	10.3	8.9	4.4	4.9	6.2	6.2	2	-0.4	0.3	0.5	-0.1	2.4	0.9	1.1	0.5	1.6	-0.1	2	1	0.6	1.4	0.9	2.4
11	TRP1	tryptophan biosynthesis 1	3	831666	AT5G17990	6.2	6.7	9.4	2.8	7.9	7.5	6.6	2.6	5.6	6.2	6.2	0.3	-0.5	0.9	1.7	0.7	2.2	1.2	0.6	-1	0.8	-0.3	1.6	-0.1	2.8	2.6	-0.2	4.6
12	AT3G51450	Calcium-dependent phosphotriesterase superfamily protein	3	824308	AT3G51450	5.7	6.4	10.3	1.6	7.6	11.2	13.2	3.8	4.9	5.7	5.7	1	2.8	0.4	0.1	-0.5			0.8	-0.7	-0.2	0	2.5	-1	-0.1	1.3
13	EDA9	D-3-phosphoglycerate dehydrogenase	3	829568	AT4G34200	5.6	8.3	8.1	6.1	6.8	11.9	4.5	-4.2	2.9	5.6	5.6	2.2	0.8	3.7	1.9	2.4	4.1	2.9	0.8	1.6	1.1	0.9	2	0.2	2.8	2.4	2.6	4.1
14	PRS3	phosphoribosyl pyrophosphate (PRPP) synthase 3	3	837613	AT1G10700	5.5	4.9	10.7	1.3	8.6	10.9	8.7	0.7	6.1	5.5	5.5	1.8	1.3	1.7	1.2	2.2	-0.3	0.3	1.8	2.1	1.7	1.1	1.3	-0.7	1.3	4	1.1	4.7
15	AT1G22410	Class-II DAHP synthetase family protein	3	838847	AT1G22410	5.4	7.5	6.9	0.9	7.6	6.9	4.1	4	3.3	5.4	5.4	-0.3	-0.3	-1.1	7.8	7.8	5.8	5.8	-0.1	-0.1	1.7	1.7	1.4	0.4	0.4	8.2	1.6	11
16	AT5G66120	3-dehydroquinate synthase	3	836744	AT5G66120	5.4	6.4	5.4	1.6	4.6	4.5	1.7	9.5	4.3	5.4	5.4	2.9	1.1	-0.3	5.1	6			2	4.8	0.5	2	2.5	0	0.9	5.8	1.3	5.3
17	GSTF9	glutathione S-transferase PHI 9	3	817636	AT2G30860	5.3	5.9	3.9	2.6	4.7	1.8	2.7	4.6	4.7	5.3	5.3	1.3	2	2.2	1.3	2.4	1.6	0.4	2	1.3	1.2	1	-0.7	-0.1	3	1	1.5	1.7
18	YLS5	Class I glutamine amidotransferase-like superfamily protein	3	818470	AT2G38860	5.3	6.3	8.6	2	6.2	8.2	7.2	2.6	4.3	5.3	5.3													-1.5	0	0.4
19	GSH2	glutathione synthetase 2	3	832797	AT5G27380	5.2	5.7	11.3	2.9	10.3	11.6	8.6	-3.5	4.8	5.2	5.2	0.5	0.8	0.1	-0.7	0.2			0.1	2.6	1.3	0.7	1.3	2.6	2.7	1.4	0.2	0.4
20	ALMT9	aluminum-activated malate transporter 9	3	821373	AT3G18440	5.2	4.8	5.1	-0.7	3.6	2.4	4.8	5.5	5.5	5.2	5.2	1.3	3.2	-0.1	1.1	0.9	-2.6	-1.2	0.6	0.5	1.1	1.2	0.5	1.2	-1.5	-0.2	-0.3	-0.4
21	AAT	aspartate aminotransferase	3	816758	AT2G22250	5.1	6.2	9.7	5.4	4.1	9.5	6.1	3	3.9	5.1	5.1	3.6	-0.4	-0.4	5.9	5.6	4.6	5.5	-0.3	5.9	-0.9	0.3	3.7	-0.6	0.6	4.8	0.7	4.9
22	AT4G24830	arginosuccinate synthase family	3	828586	AT4G24830	5	6.2	7.1	5.1	2.5	10.2	8.3	8.5	3.8	5	5	1.4	-1.5	1.1	0.3	0.6	1.3	1.1	1.5	1.4	-0.1	-0.2	0.5	-1.1	1.4	2	-0.6	0.4
23	Tudor2	TUDOR-SN protein 2	3	836300	AT5G61780	5	4.2	8.8	3.7	4.6	10.8	6.8	-1.3	5.7	5	5	3.4	0.5	0.9	0.3	1	0.7	0.8	1.1	1.9	0.2	0.8	2.6	-0.4	0	1	-0.1	0.1
24	AT3G55410	2-oxoglutarate dehydrogenase: E1 component	3	824707	AT3G55410	4.9	4.9	8.8	0	6.7	8.6	5	2.3	5	4.9	4.9	3.3	0.4	0.3	1.5	1.9	1.3	1.7	2.2	4	-0.9	0	2.2	1	1.1	1.5	0.9	1.2
25	NADP-ME2	NADP-malic enzyme 2	3	831039	AT5G11670	4.9	5.4	7.7	1	9.1	8.2	5.1	-3.7	4.5	4.9	4.9	2.8	0.7	0.5	1.2	1.4	3.6	2.1	1.6	2.5	2.1	2.4	3.3	1.9	2.1	2.3	1.5	2.4
26	AT4G08170	Inositol 1:3:4-trisphosphate 5/6-kinase family protein	3	826367	AT4G08170	4.9	4.7	7.2	-1.7	4.5	7.6	5.1	2.6	5.1	4.9	4.9	1.2	1.4	0.1	1.2	0.4	1.9	1.4	0.5	0.6	0.7	1.1	0.3	1.8	2.4	0.3	-0.1	0.8
27	SAL1	SAL1 phosphatase-like protein	3	836519	AT5G63980	4.9	6.5	10.6	3.9	7.6	9	9.1	10	3.3	4.9	4.9	1.4	1.5	0.5	0.7	0.6	2.2	0.8	1.5	-0.4	0.3	0.6	-0.9	0	1.5	1.2	0.8	-0.3
28	PDC2	pyruvate decarboxylase-2	3	835587	AT5G54960	4.8	5.3	6.4	-1	6.3	12.2	4.1	4.8	4.3	4.8	4.8	2.7	0.6	0.3	1.4	0.6	0.9	0.7	-0.6	4	-0.9	-0.2	0.9	1	0.8	1.1	0.1	4.5
29	EMB1144	chorismate synthase: putative / 5-enolpyruvylshikimate-3-phosphate phospholyase	3	841307	AT1G48850	4.8	6.5	7	3.3	5	7.2	3.6	8.2	3.1	4.8	4.8	3.2	0.7	-0.1	5.2	6	5	6.2	-1	5.2	0	1.6	4.4	0.2	1.9	5.7	1.5	3.4
30	OPR3	oxophytodienoate-reductase 3	3	815160	AT2G06050	4.8	5.7	9.4	0.4	7.8	8.3	10.2	3	3.9	4.8	4.8	1	-0.8	-0.2	1.6	0.2			0.7	0.2	1	-0.7	4.1	-1.3	-1.5	6.2	1.3	3.5
31	GGP1	Class I glutamine amidotransferase-like superfamily protein	3	829176	AT4G30530	4.7	5.9	9.7	1.2	6.7	7.1	11.4	5.8	3.5	4.7	4.7	-0.5	-0.9	-0.1	1	0.8	1.3	1.1	0.5	-0.1	-0.1	0.4	1	0.5	0.7	2.1	0.3	2
32	SUR1	Tyrosine transaminase family protein	3	816585	AT2G20610	4.7	6.5	8.6	2.3	5.5	8	7.8	5.7	2.9	4.7	4.7
33	AKN2	APS-kinase 2	3	830153	AT4G39940	4.6	6.3	8.5	2.8	5.4	8.3	9.4	4.7	3	4.6	4.6
34	IGMT5	O-methyltransferase family protein	3	844013	AT1G76790	4.6	5.3	7.4	4.7	7.9	4.5	4.6	0.5	3.9	4.6	4.6
35	LAP1	Cytosol aminopeptidase family protein	3	816954	AT2G24200	4.5	5	5.3	1.4	5.6	5.8	4.4	-4.3	4.1	4.5	4.5	2.9	0.9	1.2	1.8	2.3	-0.1	0.1	3.7	-0.2	-0.1	1.4	1.7	1.5	2.1	-0.4	0.2	0.5
36	APS3	Pseudouridine synthase/archaeosine transglycosylase-like family protein	3	827118	AT4G14680	4.5	4.7	6.7	1.9	3	7.4	8.2	2.2	4.3	4.5	4.5
37	CCR1	cold: circadian rhythm: and RNA binding 1	3	830082	AT4G39260	4.5	4.5	4.2	2.9	6.2	4.2	-0.6	-3.7	4.5	4.5	4.5	0.6	2.1	0.7	0.6	-0.1	-0.1	1.5	1.2	2.5	1.3	1.8	1.3	-0.5	1.2	0.4	-1.4	-0.7
38	ACO1	aconitase 1	3	829737	AT4G35830	4.5	4.4	6.8	1.3	4.9	6.6	7.6	-4.4	4.5	4.5	4.5	2.2	2.2	0.8	1.7	3.2			2.8	3.5	0.3	1	2.9	0.7	1.8	1.8	1.4	2.7
39	UGT74B1	UDP-glucosyl transferase 74B1	3	839022	AT1G24100	4.4	6.5	8.7	3.4	6.3	6.8	10.2	8.8	2.4	4.4	4.4	1.1	1	1.5	0.3	0.7	0.3	-0.9	3.3	2.2	0.8	0.2	0.8	0.9	2.8	1.8	1.6	1.2
40	AT2G46170	Reticulon family protein	3	819224	AT2G46170	4.4	3.7	7.4	0.1	5.4	4.1	6.3	7.1	5.1	4.4	4.4	2.1	0.9	1.2	1.2	2.3	1.4	0.9	-0.1	0.8	1.3	0.7	2.3	-0.1	-1	1.7	0	1.6
41	TIFY10B	TIFY domain/Divergent CCT motif family protein	3	843834	AT1G74950	4.4	4.4	6.3	-1.1	3.4	7.3	7.7	-3.4	4.4	4.4	4.4	1.6	0	-1	1.5	1.9	2.2	1	-1.1	2.1	0.4	-0.3	3.4	-0.3	0.5	4.8	1.1	2.6
42	LecRK-I.9	Concanavalin A-like lectin protein kinase family protein	2	836152	AT5G60300	4.4	4.8	9.4	2.7	5.5	8.9	9.4	-3.2	4	4.4	4.4
43	GSTF10	glutathione S-transferase PHI 10	3	817637	AT2G30870	4.3	4.3	5.7	1	7.8	7.3	6	0.4	4.4	4.3	4.3	1.3	2	2.2	1.3	2.4	1.6	0.4	2	1.3	1.2	1	-0.7	-0.1	3	1	1.5	1.7
44	OASC	O-acetylserine (thiol) lyase	3	825145	AT3G59760	4.3	4.9	6.5	3.7	4.1	7.1	6.2	0.7	3.6	4.3	4.3	2.9	2.5	3.1	0.2	-0.1			3.5	1.2	3.2	0.6	1.8	0.2	2.2	1.9	0.1	1.4
45	AT4G14230	CBS domain protein with a domain protein (DUF21)	3	827064	AT4G14230	4.3	4.2	6.3	-1.5	7.5	5	4.8	1.7	4.4	4.3	4.3	1.5	-0.1	0.8	0.9	1	0.7	1	3.5	0	1	0.2	1.6	2.6	1.5	0.3	-0.2	0.9
46	ASB1	anthranilate synthase beta subunit 1	2	839103	AT1G25220	4.2								4.7	4.2	4.2	1.8	0.7	0.3	0.6	-0.1	0.3	0.6	0.7	0.3	0.7	0.3	-0.5	0.1	1.8	4.1	0.4	2
47	APS1	ATP sulfurylase 1	3	821861	AT3G22890	4.2	5.3	5.9	1.3	3.6	7	6.8	-3.8	3.1	4.2	4.2	0.6	1.2	1.1	1.7	1.4	2.7	1.4	2.7	0.5	0.5	1.2	0.9	0.2	2.6	2.1	0.6	1
48	ATMDAR2	Pyridine nucleotide-disulfide oxidoreductase family protein	3	831774	AT5G03630	4.2	5	7.5	-0.3	5.9	6	6.2	4.2	3.4	4.2	4.2	3.4	0.4	0.4	1.3	0.2			1.5	0.5	-1.1	0.2	1.6	1.2	1	3.6	0.5	2.9
49	AT2G46520	cellular apoptosis susceptibility protein: putative / importin-alpha re-exporter	3	819263	AT2G46520	4.1	4.5	9.4	2.8	9	11.8	4.8	2.9	3.7	4.1	4.1	1.2	0	0.4	0.1	0.7	1.4	0.2	0.8	0	-0.3	-0.1	1	-0.9	-0.1	0.3	-0.8	0.1
50	CYP79B3	cytochrome P450: family 79: subfamily B: polypeptide 3	3	816765	AT2G22330	4.1	4.3	5.1	2.2	3.4	5.2	6.6	2.4	3.9	4.1	4.1	0.4	-0.7	-0.2	0.7	0.9								-0.1	-0.4	-0.9	-1	-0.2
51	GI	gigantea protein (GI)	3	838883	AT1G22770	4.1	4.1	4	1.2	4.5	2.2	2.5	1.9	4.1	4.1	4.1	-0.2	-0.2	0.7	0	-0.6	-1.6	-0.4	1.1	1.4	1.1	1.6	0.8	0.9	0.5	0	-0.9	-0.6
52	AOC2	allene oxide cyclase 2	1	822168	AT3G25770	4								4.5	4	4	2	-0.6	-0.3	0.8	1	2.3	0.8	-1.1	2.1	0.4	-1.2	4.7	-0.3	-2.3	4.5	0.6	5.1
53	ASA2	anthranilate synthase 2	3	817519	AT2G29690	4	4.4	4.9	4.7	5.9	4.2	0.7	4.5	3.6	4	4	1.8	0.6	-0.3	0.7	1.2	1	0.2	1.6	1.2	0.9	0.5	-0.4	0.7	2.5	4.5	0.3	2.4
54	MAT3	methionine adenosyltransferase 3	3	818260	AT2G36880	4	5.6	5.5	3.8	1.9	6.8	4.3	4.6	2.5	4	4	3.5	0.6	1.5	3.5	2.8	3.4	5	0.3	3.6	2.5	1.4	5.1	0.7	-0.1	5.9	2.5	9
55	AT2G16660	Major facilitator superfamily protein	3	816167	AT2G16660	4	5	7.2	2.1	5.9	6	3.3	-0.4	3	4	4	0.8	0.5	-1	0.8	1.1	0.2	-1.1	-0.4	2	0.3	1.4	1.3	-1.6	1.3	1.6	-0.5	0.9
56	AT4G27560	UDP-Glycosyltransferase superfamily protein	0	828865	AT4G27560	4								4	4	4	1.2	0.1	1.2	-0.7	-1			1.3	0.6	0.7	0.7	0.8	-0.1	-0.8	1.2	0.8	0.9
57	UXS4	UDP-xylose synthase 4	1	819378	AT2G47650	4								4.6	4	4	2.2	-0.2	-1.1	1.8	4.2	3.1	2.6	0.9	4.6	-0.1	-0.3	3.5	-0.3	2	4.5	1.9	4.7
58	BAT1	bidirectional amino acid transporter 1	3	814645	AT2G01170	4	3.6	4.6	1.4	6.5	3.8	-0.8	-1.1	4.3	4	4	0.4	0.3	-1.4	1.1	1.8	0.4	-0.3	0.4	1.4	0.9	-0.4	1.4	1.9	0.5	2.8	-0.1	0.7
59	UGT85A2	UDP-glucosyl transferase 85A2	3	838843	AT1G22360	3.9	4.1	11.1	1.4	5.4	6.4	10.4	1.9	3.8	3.9	3.9	1.8	1.3	1.1	1.3	1.2	2.8	0.4	3.2	0.7	1.8	1.3	1.5	1.4	0.9	-0.5	0.1	1.9
60	MEE32	dehydroquinate dehydratase: putative / shikimate dehydrogenase	3	819809	AT3G06350	3.9	5.6	4	3.4	0.9	7.6	2.2	0.9	2.2	3.9	3.9	2	2.6	0.8	4.2	8	5.2	4.9	1.7	1.6	-0.1	-0.2	2.4	-0.1	2.7	3.9	0.8	3.2
61	ADT4	arogenate dehydratase 4	3	823601	AT3G44720	3.9	4.3	5.6	7.3	2.7	8.6	5.7	5.8	3.5	3.9	3.9
62	NBP35	nucleotide binding protein 35	3	835169	AT5G50960	3.9	4.4	7	-0.7	3.5	9.4	6.3	6	3.4	3.9	3.9	0.8	1	0.6	0.1	0.4	-0.3	-0.2	2.7	0.6	-1.3	0.6	1.8	2	2.9	0.8	-0.7	0.6
63	SHS1	Mitochondrial substrate carrier family protein	3	829375	AT4G32400	3.9	5	5.6	5.2	2.1	6.3	2.6	7	2.8	3.9	3.9	0.8	1.4	0.7	0.7	0.5	1.2	2.4	2	1.1	2.6	1.4	0.1	0.8	3.7	0.5	-0.2	0
64	Tudor1	TUDOR-SN protein 1	2	830626	AT5G07350	3.9								3.6	3.9	3.9	3.4	0.5	0.9	0.3	1	0.7	0.8	1.1	1.9	0.2	0.8	2.6	-0.4	0	1	-0.1	0.1
65	AT4G26910	Dihydrolipoamide succinyltransferase	3	828798	AT4G26910	3.8	4.1	7	-1	9.5	7.5	3.8	3.7	3.6	3.8	3.8	2.4	0.7	0.1	1.1	1.6	0.8	0.2	1.4	3.1	-1	0.1	2.7	0.3	0.4	1.7	0.5	1.4
66	TSB2	tryptophan synthase beta-subunit 2	1	828815	AT4G27070	3.8								3.9	3.8	3.8	1.1	0	2	1.1	2			4.3	-0.2	1.9	0.8	1.8	0.3	2.9	3	1	1.8
67	AT1G52720	hypothetical protein	2	841705	AT1G52720	3.8	3.2	6.8	4.3	4.5	4.2	6.5	-0.7	4.5	3.8	3.8	0.9	1	0.8	0.5	0.5	0.8	1.1	-0.2	0.9	0.8	-0.6	0.7	0.9	0.7	0.4	0.2	-0.6
68	AT2G38010	Neutral/alkaline non-lysosomal ceramidase	3	818379	AT2G38010	3.8	3.7	5.6	2	6.8	2.1	2.5	1.3	4	3.8	3.8	0.4	0.5	0.8	2.4	2.5			1.3	1	2	1.2	0.1	-0.6	0.3	0.5	-0.1	0.4
69	OPCL1	OPC-8:0 CoA ligase1	3	838639	AT1G20510	3.8	4.5	7	0.1	4.4	7.6	10.4	-0.1	3.1	3.8	3.8	0.5	2.9	0.3	0.6	0.2			-0.9	1.1	-0.6	0.4	2.2	-0.5	-0.8	4.4	0.8	3.1
70	AT4G17260	Lactate/malate dehydrogenase family protein	3	827440	AT4G17260	3.8	3	6	2.7	8.7	2.4	3.2	4.6	4.6	3.8	3.8	4	0	-1	1.2	2			-0.8	2.7	-0.3	-0.9	2.9	-1	-0.6	1.7	0.6	1.5
71	RGP2	reversibly glycosylated polypeptide 2	2	831419	AT5G15650	3.8								3.9	3.8	3.8	1.8	0.4	-0.3	2.5	3.3	2.6	1.5	0.2	2.1	1.2	-0.3	3	-1.6	-0.6	5.3	1.3	2.7
72	PMSR2	peptidemethionine sulfoxide reductase 2	3	830637	AT5G07460	3.8	5.1	6.9	3.9	2.5	8.4	4.1	0.5	2.5	3.8	3.8
73	AT2G42520	P-loop containing nucleoside triphosphate hydrolases superfamily protein	3	818852	AT2G42520	3.8	3.4	3.5	-4.2	3.5	4.2	-0.3	5.2	4.2	3.8	3.8	0.6	0.7	1.3	1.8	1.3	0.4	0.3	2	0.6	2.1	1.3	1.7	0.6	1.1	1.1	-0.4	0.3
74	RSW10	Ribose 5-phosphate isomerase: type A protein	3	843450	AT1G71100	3.8	3.5	9.5	-1.9	3.9	11.9	7.6	4.1	4	3.8	3.8	1.1	0.6	0.2	0.3	0.2	0.3	-0.3	1	-0.6	-1.1	-1.2	0.3
75	AT1G27930	glucuronoxylan 4-O-methyltransferase-like protein (DUF579)	3	839686	AT1G27930	3.8	3.2	6	-0.9	5.2	1.8	5.6	4.9	4.3	3.8	3.8	0	0.5	0.5	1.3	1.6	-0.1	0.5	0	1.8				0.6	-1.3	0.1	1.5	0.1
76	SERPIN1	Serine protease inhibitor (SERPIN) family protein	3	841182	AT1G47710	3.8	3.9	4	3	4.3	2.6	2	3.1	3.7	3.8	3.8	2.9	0.2	-1.6	1.5	0.1			0.7	1.9	-0.6	0.4	2.3	1.1	0.3	1.9	-0.1	1.1
77	AT4G24350	Phosphorylase superfamily protein	3	828538	AT4G24350	3.8	3.9	10.9	1.5	6.6	10.8	10.5	5.2	3.6	3.8	3.8	0.7	0.7	0.6	1.2	1.1	1.2	0.5	1.4	1.3	0.1	-0.8	1.1	-0.9	-0.4	0.3	1.3	1.7
78	TGA3	transcription factor TGA3	3	838812	AT1G22070	3.8	3.8	4.9	-0.9	7.7	1.3	2.3	3.9	3.8	3.8	3.8	0.1	1.2	-0.2	0.5	-0.8	-0.2	-0.1	0.4	1.3	1.4	1.7	1.8	0.4	-0.8	0.4	0.8	-0.3
79	NHD1	sodium:hydrogen antiporter 1	3	821483	AT3G19490	3.8	3.7	2.3	2.5	5.5	2.7	-3.7	3	3.8	3.8	3.8	0.5	-0.4	3	0.2	-0.2			4.1	-1	2	1.2	-0.3	-0.2	2.9	0.1	-0.2	-0.1
80	ACS	acetyl-CoA synthetase	3	833655	AT5G36880	3.8	4.2	8.3	0.3	6.1	7.6	9.5	-5.6	3.3	3.8	3.8	2	-0.1	0.1	1.5	1.6	1	0.4	2.1	2.6	2.4	2	1.9	1.7	1.6	2.1	0.5	2.8
81	AlaAT1	alanine aminotransferas	0	838301	AT1G17290	3.7								4.2	3.7	3.7	1.2	0.8	-0.5	0.9	1.2	0.7	0.9	0.3	1.2	0	1	2.1	0.4	1.4	0.4	0.9	1.8
82	EDS5	MATE efflux family protein	3	830058	AT4G39030	3.7	4.2	7.3	-1.2	5.4	8.5	5.5	5.2	3.3	3.7	3.7	0.8	1.9	-0.2	2.8	4	1.4	1.3	3.2	1.2	0.8	0.8	-0.3	1.7	1.7	-0.4	0.5	0.3
83	RIN2	RPM1 interacting protein 2	2	828626	AT4G25230	3.7	3.5	6.5	-2.6	6.6	9.4	6.2	4	4	3.7	3.7	1.5	1.7	-0.4	1	0.2	-0.8	-1.1	0.1	2.1	0.8	1.4	0.4	0.8	1.5	0.6	0.7	0.9
84	NodGS	nodulin/glutamine synthase-like protein	3	824484	AT3G53180	3.7	3.9	6.1	2.1	6.8	6.2	5.9	-2.1	3.6	3.7	3.7	0.5	0.2	1.2	0.6	0.2	0.1	0.2	1	0.4	1	0.9	-0.1	0	1.9	0.5	-0.1	0.2
85	AT5G35735	Auxin-responsive family protein	3	833550	AT5G35735	3.7	4.8	6.6	-0.1	5.2	8.1	5.3	4.2	2.6	3.7	3.7	2.8	2.7	-0.5	2.8	2.8	1.1	1.5	0	3.8	0.1	0.2	3.1	0.8	0.1	4.3	2.8	2
86	AT1G78210	alpha/beta-Hydrolases superfamily protein	3	844157	AT1G78210	3.7	3.5	10.2	0.7	8	5.8	5.8	5	3.9	3.7	3.7
87	SERAT1;1	serine acetyltransferase 1;1	3	835778	AT5G56760	3.7	3.3	7.8	0	4.9	7.1	5.9	3.1	4.1	3.7	3.7	-0.2	1.6	1.1	0.3	-1.6			2.8	-0.9	0.2	1.1	0.3	1.6	1.1	-0.2	0.3	1
88	AT5G01950	Leucine-rich repeat protein kinase family protein	3	830683	AT5G01950	3.7	3.6	5.1	1.5	8.1	4.4	4.8	-1.5	3.8	3.7	3.7	1.2	1.1	0.3	0.4	-0.4	0.2	0.2	1	3.8	0.3	1.7	1.6	0.8	2	0.4
89	SLP2	Calcineurin-like metallo-phosphoesterase superfamily protein	3	838428	AT1G18480	3.7	3.5	8	0.7	5.7	10.5	5.4	5	3.9	3.7	3.7	0.7	-0.8	0.1	-0.3	-0.2			0.1	1.8	-0.7	-0.5	1.7	-0.9	-0.7	1.8	1.3	0.7
90	AT1G51610	Cation efflux family protein	3	841586	AT1G51610	3.7	3.9	3.3	2.4	6.1	2.3	-1.6	4	3.5	3.7	3.7	-0.3	1	0.7	0.9	0.5	-0.2	-0.2	2.4	-0.6	1.4	0	-0.3	0.5	1.7	0.1	0.2	-0.7
91	AT1G76140	Prolyl oligopeptidase family protein	3	843946	AT1G76140	3.7	4.4	6.9	0	9.2	6.1	2.3	4	3	3.7	3.7	1.6	0.1	0.5	-0.6	-0.2			1.4	0.8	0.5	0.6	0.8	0.5	1.1	-0.2	-0.2	0.1
92	AT5G19440	NAD(P)-binding Rossmann-fold superfamily protein	3	832064	AT5G19440	3.7	4.3	4.9	3.4	6.3	5	1.5	3.5	3	3.7	3.7	1	-0.5	-0.1	1.1	0.4	1.3	0.6	-0.1	1.7	0.7	-0.4	2.2	1.2	0.9	0.8	0.8	2.7
93	AT1G06620	2-oxoglutarate (2OG) and Fe(II)-dependent oxygenase superfamily protein	3	837171	AT1G06620	3.7	3.3	7.8	0.7	4.9	9.3	5.4	0.4	4	3.7	3.7	1.3	3.7	1.3	1.5	0.4	1.4	0	3	2.7	1.9	1.2	2.8	0.1	1	1.9	-0.1	0.1
94	AT4G34950	Major facilitator superfamily protein	3	829647	AT4G34950	3.6	3.6	4.8	2.1	6.3	3.7	-0.8	2.1	3.7	3.6	3.6	0.8	0.5	-1	0.8	1.1	0.2	-1.1	-0.4	2	0.3	1.4	1.3	-1.6	1.3	1.6	-0.5	0.9
95	JAZ10	jasmonate-zim-domain protein 10	3	831162	AT5G13220	3.6	3.2	6.6	-4.1	2.9	7.9	6.6	0.5	4.1	3.6	3.6			-0.9	1.7	1.6	2	0.5						-0.8	0.2	2.8
96	AOS	allene oxide synthase	3	834273	AT5G42650	3.6	3.8	6.1	1.3	3.7	10.4	5.6	1.9	3.5	3.6	3.6	1.8	0	-1.6	1.2	2	2	1	-0.2	2.2	-0.2	0.3	3.3	-1.2	-1.9	3.4	1.8	3.9
97	AT5G05600	2-oxoglutarate (2OG) and Fe(II)-dependent oxygenase superfamily protein	3	830443	AT5G05600	3.6	3.5	7.6	-1.8	3.6	8.5	11.3	-1.6	3.8	3.6	3.6	1.6	0.2	-0.1	0.9	0.4	1.9	0.7	-1	1.1	-1.1	-0.3	2	-0.9	0.2	2.1	1.1	1.2
98	PME3	pectin methylesterase 3	3	820651	AT3G14310	3.6	3.2	4.7	1.9	5.2	10.9	1.1	-4.7	4	3.6	3.6	2.5	-0.4	-0.3	1.1	0.8	0.3	-0.6	-1.2	0.7	0.2	-1.1	1.6
99	PMH2	putative mitochondrial RNA helicase 2	2	821802	AT3G22330	3.6								3.5	3.6	3.6	-0.2	0.7	2	0.1	0.5	0.2	0.1	1.6	1.3	3.1	1.2	0.5	1.5	1.7	0.4	-0.9	-0.3
100	CB5-C	cytochrome B5	3	819277	AT2G46650	3.6	4.8	7.5	2.4	2.9	6.9	9.7	4.7	2.3	3.6	3.6
101	AT3G23570	alpha/beta-Hydrolases superfamily protein	3	821936	AT3G23570	3.6	4.3	5.3	2.3	3.7	4.4	3.7	0.1	2.9	3.6	3.6	1.2	1.7	1	1.3	1.6	-0.3	1.1	1.3	0.9	2	2.2	1.3	1.5	2.1	1.4	1	2.1
102	AT2G34250	SecY protein transport family protein	3	817986	AT2G34250	3.6	3.6	5.9	3.9	2.4	6	5.1	-2.7	3.6	3.6	3.6	4.4	0.2	0.3	0	1.9			1.4	3.6	0.2	0.1	2.6	-0.4	0.3	1.6	0.4	0.9
103	CNX1	calnexin 1	3	836301	AT5G61790	3.6	5.1	3.5	5.5	1.7	3.5	1.8	0.3	2	3.6	3.6	3.1	-0.2	1.9	1.4	1.8	2	1.2	0.9	2.1	-0.2	-0.1	2.8	-0.5	-0.2	0.6	-0.1	0.5
104	AT1G01910	P-loop containing nucleoside triphosphate hydrolases superfamily protein	3	839305	AT1G01910	3.6	3.9	5.4	4.6	7.8	7.9	2.7	2.3	3.3	3.6	3.6	1.3	-0.1	0.7	-0.1	0.6	0.6	-0.1	0.8	0.2	-0.3	0.5	1	0.8	0.2	-0.7	0.3	0.7
105	BBX13	B-box type zinc finger protein with CCT domain-containing protein	3	839698	AT1G28050	3.5	3.5	5.6	-2.7	6.5	5.9	4.5	-3.8	3.6	3.5	3.5	1.1	1.6	1.2	0.2	-0.3	0.5	0.7	1.1	0.3	-0.2	0.3	0	0.1	0.5	0.9	1	0.7
106	Y14	RNA-binding (RRM/RBD/RNP motifs) family protein	3	841576	AT1G51510	3.5	3	3.2	2.9	4.5	1.9	-1.5	5.8	4.1	3.5	3.5	0.3	1.5	0.5	-0.7	0.6	-1	-1.5	0.8	-0.2	0.1	-0.1	0.6	0.2	0.7	1.4	-0.7	-0.4
107	AT3G58570	P-loop containing nucleoside triphosphate hydrolases superfamily protein	3	825026	AT3G58570	3.5	3.9	3.8	-0.4	5.1	4.7	-0.4	3.9	3.1	3.5	3.5	0.6	0.7	1.3	1.8	1.3	0.4	0.3	2	0.6	2.1	1.3	1.7	0.6	1.1	1.1	-0.4	0.3
108	CINV2	cytosolic invertase 2	3	826535	AT4G09510	3.5	4.1	7.8	2.3	3.7	7.8	3.4	3.3	2.9	3.5	3.5	2.4	1.1	-0.3	3.6	4.1	1	1.7	0.2	0.4	1.4	0.3	1.2	0.6	0.3	2.1	0.7	2.7
109	AT4G36680	Tetratricopeptide repeat (TPR)-like superfamily protein	3	829821	AT4G36680	3.5	3.7	5.7	4.2	6.2	5.4	2.5	2.3	3.3	3.5	3.5			0.6	0.3	0.3	1	0.2	0.4	0.2	-0.5	-0.3	1.3	0.7	1.6	0	-1.1	0.3
110	PAO2	polyamine oxidase 2	0	818904	AT2G43020	3.5		4.5						4.4	3.5	3.5	0.6	0.2	-1	1.9	0.9	1.8	0.2	0.6	0.9	1.8	1.5	1.8	1.6	1.2	3.5	1.2	2.4
111	AT4G36010	Pathogenesis-related thaumatin superfamily protein	3	829757	AT4G36010	3.5	3.3	4.7	0.5	3.4	5	4.6	1.1	3.6	3.5	3.5	0.9	1.2	-0.2	0.1	0.8	0.3	-0.3	0.2	4.2	0	0.1	1.8	-1.5	-1.4	2.4	1.7	1.1
112	AT3G52990	Pyruvate kinase family protein	1	824465	AT3G52990	3.5								4	3.5	3.5	3.1	0.3	0.4	2.9	2.2	1.5	1.5	0.2	1.5	4.6	0.6	1	1.2	0.8	1.9	0	1
113	GGT4	gamma-glutamyl transpeptidase 4	3	829042	AT4G29210	3.5	2.8	6.1	-0.3	5.8	2.8	5	1.1	4.1	3.5	3.5	-0.1	2.2	0.5	0.2	0.6			1.9	-0.3	0.7	2.7	-0.2	1.5	-0.6	1	0.8	0.5
114	SOT17	sulfotransferase 17	3	838440	AT1G18590	3.5	5.1	6.4	2	3.6	5.7	5.4	6.7	1.9	3.5	3.5										0.1	0.4	-0.7
115	AT5G44720	Molybdenum cofactor sulfurase family protein	3	834501	AT5G44720	3.5	4.7	6.6	5.7	3.3	5.5	6.9	0.4	2.2	3.5	3.5	2	3.2	-0.5	1.7	1.3	-1.2	-0.8	3.3	0.8	1.5	2	0.2	0.9	2.5	-1.1	-0.1	0
116	PRMT11	arginine methyltransferase 11	3	829072	AT4G29510	3.5	3.5	4.7	3.8	5	4.7	0.1	8.8	3.4	3.5	3.5	-0.2	0.1	-0.1	0	-0.4			0.8	1.1	-0.8	-0.7	0.6	-0.5	0.2	-0.1	-1.2	-1.1
117	LRR XI-23	Leucine-rich receptor-like protein kinase family protein	3	837531	AT1G09970	3.5	3.9	7.4	-0.4	7.3	8.7	7	4.3	3	3.5	3.5	0.3	2.9	-0.1	1.9	1.6	0.8	-0.4	-0.1	2.2	0.1	0.8	1.2	-0.8	0.7	0.8	1.4	3.4
118	AT4G26130	cotton fiber protein	3	828719	AT4G26130	3.4	2.5	3.3	1.1	6.4	1.5	-1.7	3.9	4.4	3.4	3.4	0.9	0.1	0.5	-0.2	0	1.3	0.7	0.4	0.8	1.1	-0.2	1.1	-1.2	-2	1.8	0.3	-0.3
119	CBR	NADH:cytochrome B5 reductase 1	3	831645	AT5G17770	3.4	4.5	6.4	3.4	3.7	5.2	4.9	-1.5	2.3	3.4	3.4	3.8	-0.4	0.4	3.9	6.4	3.9	7.2	0.7	4.6	-0.5	-0.3	3.7	-0.1	-0.1	4	0.6	2.3
120	CHX16	cation/H+ exchanger 16	3	842721	AT1G64170	3.4	4	1.8	1.9	3.9	1.8	-0.1	1.5	2.9	3.4	3.4
121	AT4G02340	alpha/beta-Hydrolases superfamily protein	3	828063	AT4G02340	3.4	3.5	4.2	0	6.6	1.6	1.9	1.5	3.3	3.4	3.4	1.2	3.5	0.2	1.2	0.5	-1	-1.1	2	2.5	1.6	0.6	2.2	2.7	2.6	3.1	1.6	0.7
122	SIR	sulfite reductase	3	830336	AT5G04590	3.4	4.9	5.7	4.5	2.3	8.5	4.4	3.4	2	3.4	3.4	2.1	-0.6	3.3	-0.7	-0.2	0.1	-0.3	0.8	1.7	1.6	1.2	0.8	0.9	3.2	-0.2	-0.1	1.1
123	OMR1	L-O-methylthreonine resistant 1	3	820166	AT3G10050	3.4	4.2	4.5	3.5	2.3	9.5	1.1	5.8	2.6	3.4	3.4	2.6	0.4	0.8	0.2	1.3			1.4	1.3	6.1	1	0.5	-0.1	2	0.6	-0.4	0.2
124	AT3G22180	DHHC-type zinc finger family protein	2	821782	AT3G22180	3.4	3.3	2.3	2.1	4.4	2.8	-2.4	2.5	3.6	3.4	3.4	-0.4	2.4	0.3	0.1	-0.7	1.1	0.2	-0.2	-0.5	2.6	0.8	1.3	-0.2	-0.2	1.9	0	0.8
125	PAO4	polyamine oxidase 4	3	842894	AT1G65840	3.4	3.9	6.2	-0.4	2.4	3.2	6.7	2.6	3	3.4	3.4	1	0.8	-0.2	1	2	0.7	0.6	0.9	2	-0.6	0.3	0.8	0.4	0.7	2.3	0.2	-0.2
126	GAMMA CA1	gamma carbonic anhydrase 1	3	838545	AT1G19580	3.4	2.8	8.4	3.6	2.2	5.8	6.3	3.7	4	3.4	3.4	1.6	0.8	0.7	-0.2	0.8	2.4	2.1	2	1.6	1.6	0.6	2.3	0.2	0.1	1.1	0.5	1.4
127	AT1G63010	Major Facilitator Superfamily with SPX (SYG1/Pho81/XPR1) domain-containing protein	3	842604	AT1G63010	3.4	3	4.3	-1.1	2.3	7.1	2.7	8.5	3.8	3.4	3.4	0	0.9	0	0.8	-0.2	-1.1	-0.2	1.1	0.7	0.7	0.9	0.5	1.9	1.4	1.1	1.8	0.9
128	AT1G74640	alpha/beta-Hydrolases superfamily protein	3	843803	AT1G74640	3.4	4.1	10.1	-0.2	7.5	6.2	4.1	5.4	2.7	3.4	3.4	1.1	0.5	1.9	0.4	-0.2			3.2	0.2	0.4	1	0.2	0.6	1.3	1.2	-0.4	1.2
129	AT1G75140	membrane protein	3	843851	AT1G75140	3.4	2.2	3.5	3.4	6.3	0.5	-1.2	-3	4.6	3.4	3.4	1.1	1.2	-0.2	0.7	0.2			0.5	-0.4	-0.6	-0.5	1.9	-0.1	-0.6	-0.1	-0.1	1.6
130	MVP1	GDSL-like Lipase/Acylhydrolase superfamily protein	3	841841	AT1G54030	3.4	3.4	7.6	3.3	3.9	6.6	4	3.4	3.4	3.4	3.4
131	AT4G27585	SPFH/Band 7/PHB domain-containing membrane-associated protein family	2	828868	AT4G27585	3.4								3.1	3.4	3.4	2.1	0	1.4	0.7	1.9			1	1.9	-0.7	-0.2	1.6	-0.7	0.6	2.1	0	0.3
132	AT1G43860	sequence-specific DNA binding transcription factor	3	840982	AT1G43860	3.4	3.5	4.5	3.9	3.4	5.4	1.8	3.9	3.4	3.4	3.4	0.3	-0.1	-0.3	0.2	0.3	-1.9	-2	0.9	0.9	-1	1	0.4	1.1	4	-0.5	-1	-0.5
133	AT4G24330	hypothetical protein (DUF1682)	3	828536	AT4G24330	3.4	2.9	4.6	3.9	4.6	6	2.4	-1.2	3.9	3.4	3.4	1.8	0.3	0.5	0.7	1.2			1.7	0.9	1	2.2	1.3	-0.6	-0.5	1.3	-0.5	0.4
134	AT3G43240	ARID/BRIGHT DNA-binding domain-containing protein	2	823399	AT3G43240	3.4	3	4.5	1.9	2.6	4.4	3.9	4	3.8	3.4	3.4	-0.1	1.7	1.8	1.2	0			2.4	1.7	0.2	1.2	1	1.6	0.6	0.3	-0.6	-0.7
135	AT5G15640	Mitochondrial substrate carrier family protein	3	831418	AT5G15640	3.4	3.6	9	-2.6	6.1	9.8	4.9	6.3	3.2	3.4	3.4	0.7	0.7	-0.6	1.6	2.1	0.3	-1	0.3	2.2	-1.1	-0.1	3.1	0.8	1	1.4	0.5	0
136	PEPR2	PEP1 receptor 2	3	838353	AT1G17750	3.4	4.1	5.5	1.7	4.6	9.2	4.5	-0.4	2.7	3.4	3.4	1	0.1	0.2	-0.1	0.6			-0.1	2.7	-0.3	-1.4	1.6	-0.4	-0.5	3.3	0.4	1.2
137	PDIL1-2	PDI-like 1-2	3	844087	AT1G77510	3.4	4.3	3.1	3.6	3.9	3.4	0.9	-1.2	2.5	3.4	3.4	2.6	-0.3	1.1	1	2	0.5	1.5	0.5	0.6	-1.1	-0.5	1.8	-0.7	0.1	1.9	0.5	1
138	BGLU42	beta glucosidase 42	3	833656	AT5G36890	3.4	3.6	3.6	2	3.6	3.8	-0.4	1.7	3.2	3.4	3.4	1.4	-0.9	-0.6	1.2	1.3	4.9	3.5	-0.1	1	-0.1	0.8	-0.2	-0.5	-2	2.1	0.3	2.5
139	UGD3	UDP-glucose 6-dehydrogenase family protein	3	831402	AT5G15490	3.4	4	5.4	2.2	2.1	3.7	4.4	-1.7	2.8	3.4	3.4	3.2	-0.3	0.2	3	2.1	4.9	3.2	0.9	3.5	-0.2	-0.9	2.4	-1.6	-1.2	6.2	1.8	4.4
140	AT2G37580	RING/U-box superfamily protein	3	818334	AT2G37580	3.4	3	6.1	-0.1	5.1	3.9	4.2	-0.3	3.7	3.4	3.4	1.7	0.6	-1.1	0.1	-0.8			0.8	1.6	0.3	0.1	-0.1
141	AIR12	auxin-induced in root cultures-like protein	3	819927	AT3G07390	3.4	3.8	5.3	0.7	2.3	3.5	3.4	1.1	2.9	3.4	3.4	2.5	-1.3				0.6	-0.1	0	1.1	0.1	-1.3	2.2	-1.5	-1.3	2.6	0.7	1.3
142	AT5G42150	Glutathione S-transferase family protein	3	834220	AT5G42150	3.4	3.1	5.6	2.4	1.8	6.6	4.8	6.6	3.6	3.4	3.4	0.1	1.6	1.4	0	0.8	1	-0.1	1.7	0.9	-2.1	-0.5	1	0.2	1.6	-0.2	0.1	-0.1
143	AT4G30260	Integral membrane Yip1 family protein	0	829149	AT4G30260	3.4								4.3	3.4	3.4	1.2	-0.1	1.1	1.4	1.8			0.2	1.3	-1.4	-0.9	-0.5	1.4	0.3	1.9	0	1
144	AT5G41120	Esterase/lipase/thioesterase family protein	0	834114	AT5G41120	3.4								3.9	3.4	3.4	2	-0.3	0.9	0.4	1	-1	-0.5	2.2	1	0.8	1.8	0.1	0.1	0.1	-0.1	0.4	0.4
145	UBP24	ubiquitin-specific protease 24	3	829213	AT4G30890	3.3	3.8	5.4	1.1	8.5	5.5	0.4	5	2.9	3.3	3.3	0	1.2	-0.1	-0.3	-0.1			1.6	0.5	0.1	0.5	1	-0.2	1.1	0.1	-1.3	-0.7
146	NUDT8	nudix hydrolase homolog 8	3	834771	AT5G47240	3.3	3.4	7	-0.5	5.1	5.5	12	-6.2	3.3	3.3	3.3	-0.6	0.7						0.5	-2.8	1.8	0.3	0.8	1.8	1.1	0.5	-0.7	0.2
147	JAR1	Auxin-responsive GH3 family protein	3	819244	AT2G46370	3.3	3.3	4.6	1.6	5.2	-1.8	2.8	4.3	3.3	3.3	3.3	0.8	1.5	1.4	-1.3	-1.4	0.5	0.5	1.1	0	1.7	2.5	0.2	0.9	1.4	1.9	0.7	0.9
148	PDIL1-1	PDI-like 1-1	3	838779	AT1G21750	3.3	3.9	3.4	4.7	4.4	2.4	1	-2.8	2.8	3.3	3.3	2.6	-0.3	1.1	1	2	0.5	1.5	0.5	0.6	-1.1	-0.5	1.8	-0.7	0.1	1.9	0.5	1
149	VDAC1	voltage dependent anion channel 1	3	820914	AT3G01280	3.3	3.9	3.8	3.9	2.1	5.2	2.1	4.3	2.8	3.3	3.3	2.6	0	1.1	0.8	2.5	2.8	1.8	2.2	2.1	0.1	0.7	1.9	-1.2	0.2	0.5	-0.2	0.6
150	AT2G45300	RNA 3'-terminal phosphate cyclase/enolpyruvate transferase: alpha/beta	3	819138	AT2G45300	3.3								2.7	3.3	3.3	5.8	-0.2	-0.5	7.5	7.9	5.1	8.4	1.2	6.1	0.9	0.5	5.4	-0.8	1.4	9.1	2	6.9
151	IAR3	peptidase M20/M25/M40 family protein	2	841602	AT1G51760	3.3								3.8	3.3	3.3	1.1	1.3	-0.5	1.7	2.2	1.1	1.3	1.5	1.2	2.7	1.1	2.8	-0.7	1.5	0.5	-0.3	1.5
152	PECT1	phosphorylethanolamine cytidylyltransferase 1	3	818449	AT2G38670	3.3	2.7	4	2.1	4.7	2	-0.2	2	3.9	3.3	3.3	1	0.4	0.4	-0.2	0.4			0.5	-0.5	-0.1	-0.1	1.2	1.9	1.6	-0.6	-0.2	0.9
153	MAC5A	CCCH-type zinc fingerfamily protein with RNA-binding domain-containing protein	3	837248	AT1G07360	3.3	3.4	3.3	1.9	2.5	3.3	-0.9	7.1	3.2	3.3	3.3	0.1	3	0.1	0.7	-0.1	-0.1	-0.2	0.7	1.5	2.5	1.8	1	1.4	1.3	-0.7	-0.8	-1.5
154	PBA1	N-terminal nucleophile aminohydrolases (Ntn hydrolases) superfamily protein	3	829257	AT4G31300	3.3	3.4	3.1	2.1	3.2	7.4	0.4	4.3	3.2	3.3	3.3	1.6	1.1	-0.1	0.6	1.4	0.7	1.8	1.1	1	-0.7	-0.7	1.4	0	0.3	0.9	-0.1	0.4
155	NUDT3	nudix hydrolase homolog 3	2	844308	AT1G79690	3.3	3.8	3.8	1	3.6	6.6	1.3	-1.4	2.8	3.3	3.3	1.6	-0.1	0.1	-0.4	-2			0.6	0.6	0.3	0.6	0.2	-0.1	0.7	-0.2	-0.5	0.7
156	STT3A	staurosporin and temperature sensitive 3-like A	3	832089	AT5G19690	3.3	3.1	2.3	4.6	3.6	2.7	0	-5.4	3.5	3.3	3.3	2.6	-0.8	-0.3	1.9	2.2	1.3	1.7	0.5	1.4	-0.7	-0.9	1.8	-1.1	-0.6	0.3	-0.7	0
157	AT1G01500	Erythronate-4-phosphate dehydrogenase family protein	3	839430	AT1G01500	3.3	2.8	4	-4.6	3.6	2.7	5.1	3	3.7	3.3	3.3	1.1	1.7						0.5	1.9	0.7	0.8	2.1
158	AT1G07030	Mitochondrial substrate carrier family protein	3	837214	AT1G07030	3.3	2.7	6	-0.5	6.1	5.8	3.4	0.5	3.8	3.3	3.3	0.4	2	0.9	1.2	2.4	2	0.5	1.9	-1	-0.7	0.1	1.5	4.1	1.6	-0.6	0.3	0.7
159	VDAC2	voltage dependent anion channel 2	3	836886	AT5G67500	3.3	3.5	4.8	-0.1	2	5.6	3.3	4	3.1	3.3	3.3	1.9	-0.8	0.4	0	0.3	1.2	1	1.4	1.2	1.1	0.9	2.3	-0.2	-0.8	1.5	0.4	0.7
160	RBP47B	RNA-binding protein 47B	3	821447	AT3G19130	3.3	3.8	5.6	5.1	2.8	6.4	5	-2.6	2.8	3.3	3.3	1.1	1.3	1.4	0.7	1.7	-0.4	-0.2	1.4	2.9	2.1	0.6	2.2	-0.5	1.7	0.8	1	1.1
161	AT3G20390	endoribonuclease L-PSP family protein	3	821584	AT3G20390	3.2	2.9	3.9	4.2	2.7	8.1	2.7	-3.1	3.6	3.2	3.2	1.8	0.3	1	0.2	0.9	1.6	1.4	3.3	-0.3	1.2	0.8	1.9	-0.8	0.7	1.6	-1	0.2
162	ACT1	actin 1	0	818339	AT2G37620	3.2								3	3.2	3.2	2.3	1.2	0.8	1.2	2	1.4	0.3	2.5	2.1	2.2	1.4	1.8	1.1	0.7	3	0.9	1.2
163	EMB2770	pre-mRNA splicing factor-like protein	3	827925	AT4G03430	3.2	3.8	4.9	-2.1	2.3	3.2	6.2	5	2.7	3.2	3.2	0.1	1.6	0.3	0.9	0.5			0.4	0	0.8	1.1	1.5	0.8	2.6	-0.8	-1	-0.8
164	AT1G61640	Protein kinase superfamily protein	3	842460	AT1G61640	3.2	3.1	6.6	1.1	2.8	10.5	5.9	5	3.4	3.2	3.2
165	ADT5	arogenate dehydratase 5	3	832326	AT5G22630	3.2	3.6	5.8	0.6	3.2	3.8	4.8	5.1	2.8	3.2	3.2
166	AT1G19370	membrane protein	3	838520	AT1G19370	3.2	2.6	4.3	3.8	4.8	3.9	1.5	-3.2	3.9	3.2	3.2	1.1	1.2	-0.2	0.7	0.2			0.5	-0.4	-0.6	-0.5	1.9	-0.1	-0.6	-0.1	-0.1	1.6
167	RPN10	regulatory particle non-ATPase 10	3	830019	AT4G38630	3.2	3.1	4.3	1.4	6.8	3	1.4	6.4	3.4	3.2	3.2	1.1	0.9	0.1	0.6	0.8	1.8	0.8	1.9	-0.1	-1.5	-0.5	0.6	0.6	-0.7	-0.2	-0.3	0.1
168	CID10	CTC-interacting domain 10	3	824101	AT3G49390	3.2	3	3.9	2.4	4.4	4.9	1.5	1.9	3.5	3.2	3.2
169	AMY3	alpha-amylase-like 3	3	843319	AT1G69830	3.2	3.7	5.1	2.1	5.6	3.7	2	3.2	2.7	3.2	3.2	-1.2	0.8	0.8	0.9	0.2			2.2	-1.3	1.5	1.9	-0.2	0.4	1.9	-0.3	-0.2	-0.5
170	AT5G22780	Adaptor protein complex AP-2: alpha subunit	2	832341	AT5G22780	3.2								3.7	3.2	3.2	1.1	1.4	0.1	1.6	1.4	0.9	1.1	1.4	1.6	0.1	0.3	1.8	-0.4	-0.7	1.1	-0.3	0.1
171	CRT1a	calreticulin 1a	3	842087	AT1G56340	3.2	3.9	3.6	4.9	1.9	2.9	2.1	1	2.5	3.2	3.2	2.1	0	0.9	2	3.3	1.5	2.3	1.3	1.6	-0.6	0.2	2.7	-0.4	-0.4	1	0.8	0.8
172	AT1G02460	Pectin lyase-like superfamily protein	1	839443	AT1G02460	3.2	2.1	2.1	-1.9	4.6	7.3	0	-1.4	4.3	3.2	3.2	-0.1	-0.3	-1.1	0.5	0.5	2	0.5	1.6	0.2	1.4	0.7	0.3	-0.4	-0.4	2.7	1.2	1.5
173	MSS1	Major facilitator superfamily protein	3	832703	AT5G26340	3.2	3.4	5.3	-2.9	5.4	5.2	3.8	2.7	3	3.2	3.2	0.9	0.5	-0.3	2.1	2.5	1.2	-0.3	-0.8	2.4	-1.4	-1.1	4.2	0.6	0.7	2.4	0.3	0.5
174	AT5G26710	Glutamyl/glutaminyl-tRNA synthetase: class Ic	3	832718	AT5G26710	3.2	3.8	4	4.1	3.7	6.2	-0.6	4.1	2.7	3.2	3.2	2.5	-0.5	0.9	0.9	1.8			1.3	0.2	-0.6	0.4	0.5	0.3	0.6	-0.5	-0.7	0
175	GLR3.5	glutamate receptor 3.5	0	817800	AT2G32390	3.2	2.7	4.3	-0.4	6.3	2.5	-1.2	2.3	3.7	3.2	3.2	0.1	-0.6	0.8	0.1	0.2	1.3	0.5	1.1	-1.3	0.6	-0.3	1.4	0.4	-0.5	1.2	0.4	1.1
176	MAML-4	methylthioalkylmalate synthase-like 4	3	838431	AT1G18500	3.2	3.5	6	3.6	5	11.8	4.9	-5.5	2.9	3.2	3.2	2.1	2.4	3.3	-0.8	-0.9	0	0	3.1	0.9	0.5	1.1	0.1	-0.1	3.5	-0.4	-0.6	0.4
177	AT1G64190	6-phosphogluconate dehydrogenase family protein	3	842724	AT1G64190	3.2	3.9	1.6	5.5	2.2	2	-2.6	6.8	2.5	3.2	3.2	4.2	0.6	1.9	3.2	6.1	2.5	3.7	0.9	2.6	1.3	1.1	4.6	-0.2	1.1	4.8	1.2	4.5
178	ADL6	dynamin-like protein 6	3	837568	AT1G10290	3.2	3.2	5.5	2.1	4.1	4.5	3.5	-0.2	3.2	3.2	3.2	1.7	0.7	0.7	1.6	0.9			0.2	2.8	0.1	0.3	1.2	-0.2	0.7	2.9	1	1.6
179	AT5G62350	Plant invertase/pectin methylesterase inhibitor superfamily protein	3	836356	AT5G62350	3.2	3.1	4.2	2.3	4.3	3.7	1.2	3.3	3.3	3.2	3.2	1.2	3.5	1.8	0.6	1.3	-0.1	0.1	1.5	2.2	1.2	0.1	3.3	-1.4	-1.2	0.4	0.3	2.2
180	AT5G54100	SPFH/Band 7/PHB domain-containing membrane-associated protein family	0	835497	AT5G54100	3.2								2.7	3.2	3.2	2.1	0	1.4	0.7	1.9			1	1.9	-0.7	-0.2	1.6	-0.7	0.6	2.1	0	0.3
181	KAT5	peroxisomal 3-keto-acyl-CoA thiolase 2	3	834946	AT5G48880	3.2	2.8	4.7	0.4	3.8	1.5	2.9	6.8	3.6	3.2	3.2	3.2	3.1	-0.3	1.7	1.2	6.1	5.6	2	2.3	0.4	1.3	7.1	1.5	2.5	4.7	0.7	1.3
182	ZFP7	zinc finger protein 7	3	839077	AT1G24625	3.2	2.7	1.8	1.2	3	3.4	-2.4	2.8	3.6	3.2	3.2	0.2	0.3	0.6	0.1	-1.6	-0.6	-1	-0.1	0.6	0.4	2	0.8	-1.5	-0.3	-1	0.1	-0.3
183	AT5G26600	Pyridoxal phosphate (PLP)-dependent transferases superfamily protein	3	832730	AT5G26600	3.2	3.4	5.8	0.5	4.1	7	4.7	-0.3	3	3.2	3.2	1.2	1.5	0	0.8	0.6	0.1	-0.7	1.4	-0.2	3.8	0.7	0.3	0.8	0.2	0.7	1	0.1
184	NUC-L1	nucleolin like 1	3	841314	AT1G48920	3.2	3.8	4.8	4.8	4.6	3.5	2	5.2	2.6	3.2	3.2	-0.1	0.3	0.5	1.1	0.7			0.8	1.1	-1.4	-0.6	1.5	-0.9	1.1	0.5	-1	-0.3
185	GLR5	glutamate receptor 5	3	817801	AT2G32400	3.1	3.8	3.9	2.2	4	10.7	-1.2	1.9	2.5	3.1	3.1	-0.7	0.9	1.1	0.4	-0.8	0.3	-0.5	-0.7	1.2	0.1	-1.1	0.5
186	AT5G41670	6-phosphogluconate dehydrogenase family protein	3	834169	AT5G41670	3.1	4	3.6	6.6	6.5	2.3	-3.4	4.6	2.3	3.1	3.1	4.2	0.6	1.9	3.2	6.1	2.5	3.7	0.9	2.6	1.3	1.1	4.6	-0.2	1.1	4.8	1.2	4.5
187	MTO2	Pyridoxal-5'-phosphate-dependent enzyme family protein	3	829106	AT4G29840	3.1	3.6	3.5	4.7	5.9	2.8	0	-1.2	2.7	3.1	3.1	2.2	0.5	1.2	1.2	1.1			1.8	0.8	1.5	0.4	0.4	0.5	4	1.4	-0.7	2.1
188	MEB1	vacuolar iron transporter (VIT) family protein	3	828899	AT4G27860	3.1	3.5	6.2	1.8	3.7	5.7	3.8	2.4	2.7	3.1	3.1	1.7	-0.5	0.6	0.4	1.2			2.1	1.1	1.8	-0.3	-0.3	0.9	-0.7	0.2	0.7	-0.6
189	APK	APS kinase	3	815963	AT2G14750	3.1	4.3	7.8	-1.4	3.4	5.8	8.6	3.7	2	3.1	3.1
190	AT1G16350	Aldolase-type TIM barrel family protein	3	838204	AT1G16350	3.1	4.5	1.3	9.7	0.8	2.3	-1.7	2	1.7	3.1	3.1	-0.7	4	0.9	0.3	1	-0.4	-0.5	1	0.6	2.1	1.6	-0.2	-1.3	2	0.4	-0.5	0.5
191	DPE2	disproportionating enzyme 2	3	818682	AT2G40840	3.1	3.4	3.5	1.7	4.2	0.7	-0.7	3.8	2.8	3.1	3.1	0.9	0	1.4	-0.3	-0.7	-0.8	-0.5	3.8	0.3	2.1	2.6	-0.4	0	1.4	0.3	0.2	0.1
192	AT3G07320	O-Glycosyl hydrolases family 17 protein	3	819920	AT3G07320	3.1	3.1	5.3	4.4	5.1	1.2	3.2	0.7	3.1	3.1	3.1	0.7	0.4	-0.1	0.5	0.9	1.3	0.6	0.6	1.3	-1.5	-2	-0.3	-0.8	-2.1	2.7	-0.6	0.6
193	LZF1	light-regulated zinc finger protein 1	3	844196	AT1G78600	3.1	2.5	4	-0.3	3.9	-2.8	3.6	4	3.7	3.1	3.1	0.4	0.8	1.5	-0.9	-0.2	-0.3	0.3	-0.1	2.1	-0.1	1	-1	0.8	0.8	1.4	0.3	0.4
194	AT1G77420	alpha/beta-Hydrolases superfamily protein	3	844079	AT1G77420	3.1	2.3	6.3	2	5.5	3.4	5.4	-1.1	3.9	3.1	3.1	1.2	0.3	-0.5	1.1	1.1			1.6	0.6	-0.2	-1.1	2.6	-0.8	0.3	-0.3	-0.9	0.5
195	AAC1	ADP/ATP carrier 1	3	820005	AT3G08580	3.1	3.1	3.6	2.2	3.4	5.7	1.1	-3.1	3.1	3.1	3.1	2.6	0.3	0.9	1.3	1.8	2.2	1.6	1.8	3.7	1.4	1	2.6	-1	0.4	2.8	1	1.7
196	AT4G39820	Tetratricopeptide repeat (TPR)-like superfamily protein	3	830141	AT4G39820	3.1	2.3	4.5	0.8	4.3	2.4	2.8	0.1	3.8	3.1	3.1	0.1	2.6	0.4	0.6	0.8	0.7	1.9	0.6	0.9	0.7	0.8	1.3	-0.5	-1.8	1.5	-0.6	1.1
197	ABCG34	pleiotropic drug resistance 6	3	818211	AT2G36380	3.1	3.9	11.8	2.3	6.6	8.5	9.4	3.3	2.3	3.1	3.1	0	-0.6	2	0.8	0.5			-0.3	0.7	0.1	0.3	1.8	0.6	0.6	2.4	0.4	1.9
198	AT1G26460	Tetratricopeptide repeat (TPR)-like superfamily protein	3	839187	AT1G26460	3.1	3.8	3.1	4.1	2.3	2.5	-0.3	3.4	2.3	3.1	3.1	1.7	0.5	0.8	-0.7	0.6	0.1	0	0.9	0.7	-0.2	-0.3	1.1	0.6	0.1	-1.1	-0.8	-0.6
199	AT1G34360	translation initiation factor 3 (IF-3) family protein	1	840338	AT1G34360	3.1								3.3	3.1	3.1	0.7	0.8	0.3	0.7	1.2	-0.7	-0.8	1	-0.7	0.7	2.4	0.2	0.6	0.2	-2	0.3	-0.3
200	AT4G18440	L-Aspartase-like family protein	0	827575	AT4G18440	3.1								3.3	3.1	3.1	0.7	0.4	0.8	0	0.1	1.1	-0.3	1.6	0.2	-0.4	-0.2	-0.9	0.2	2.4	-1.5	-0.9	0.2
201	AT5G38710	Methylenetetrahydrofolate reductase family protein	3	833862	AT5G38710	3.1	3	7.6	-3.4	6.7	9.5	8.7	1.7	3.1	3.1	3.1	3.2	0.1	-0.8	-0.1	-0.1	0.1	-0.3	-0.3	1.6	1.3	-0.8	0.7	0.6	-0.8	2.2	-0.1	-0.6
202	PD1	prephenate dehydratase 1	3	817329	AT2G27820	3.1	2.8	6.2	6.7	1.4	11.6	3.3	4.8	3.3	3.1	3.1	2.9	-0.1	-0.8	4.9	4.8	5	6.7	-0.4	9.7	-0.1	0.8	3.8	0	0.6	9.1	1.6	4.8
203	SDF2	stromal cell-derived factor 2-like protein precursor	3	817049	AT2G25110	3	3.9	2.5	4.9	0.9	2.4	1.1	3.5	2.2	3	3	1.6	-0.8	0.4	0.5	1.3	2.6	1.5	1.3	2.2	0	-0.2	3.2	-0.5	0	2	0.1	1.3
204	AT3G22980	Ribosomal protein S5/Elongation factor G/III/V family protein	3	821872	AT3G22980	3	3.4	7.2	-1.8	6.3	7.1	4.6	4.9	2.7	3	3			0.5	-0.3	-0.7			0.8	0.5	-0.2	0.6	0.8	0.7	0.1	-1	-1.1	-0.4
205	AT2G26200	S-adenosyl-L-methionine-dependent methyltransferases superfamily protein	3	817160	AT2G26200	3	2.5	3.2	3.4	6	2.8	-2.5	1.4	3.6	3	3	-0.7	0.8				-0.8	-0.7	0	3.4	-0.9	-0.5	1	1.1	0.2	-1.5	-1.4	-1
206	CYP94C1	cytochrome P450: family 94: subfamily C: polypeptide 1	3	817315	AT2G27690	3	2.7	6.7	-0.3	2.4	6.2	6.9	-3.1	3.3	3	3	1.2	0.2	-0.2	0.9	0.7	0.3	-0.1	-0.9	1.7	-0.5	0.9	2.3	0.4	-0.2	1.7	1	1
207	AT1G77840	Translation initiation factor IF2/IF5	3	844119	AT1G77840	3	3.7	5.7	-2.2	7.8	4.3	2.2	3.4	2.4	3	3	0.2	4.5	0.1	0.9	0.5			1	1.5	1.3	1.4	0.9	1.2	0.9	0.5	-0.7	0.2
208	ADS2	16:0delta9 desaturase 2	3	817694	AT2G31360	3	2.4	4.7	4.3	5.4	1.5	0.8	2.9	3.6	3	3
209	AOC1	allene oxide cyclase 1	0	822167	AT3G25760	3								3.5	3	3	2	-0.6	-0.3	0.8	1	2.3	0.8	-1.1	2.1	0.4	-1.2	4.7	-0.3	-2.3	4.5	0.6	5.1
210	A/N-InvC	Plant neutral invertase family protein	3	819828	AT3G06500	3	2.6	5.4	-1.6	4.6	4.5	5.9	-2.9	3.4	3	3	0.7	0.9	0.5	0.5	0.3	0.6	-0.6	1.6	1.5	0.2	1.6	1.2	1.6	2.4	1.2	0	-0.3
211	AT5G08300	Succinyl-CoA ligase: alpha subunit	3	830726	AT5G08300	3	3	4.7	1.8	4.5	5.2	2.4	2.7	3	3	3	2.1	0.8	0.8	0.9	2			1.1	3.3	-0.2	0.5	3.8	-0.7	0.6	1.7	0.3	1.6
212	LOX3	lipoxygenase 3	3	838314	AT1G17420	3	3.7	5.9	-0.5	2.7	9.8	7.1	-1.2	2.3	3	3	2.2	-0.1	-0.3	1.6	0.9			0.3	4.6	-0.5	-0.5	2	0.2	-0.1	3.4	0.8	2.5
213	AT5G56350	Pyruvate kinase family protein	3	835735	AT5G56350	3	3.1	5.3	0.5	5.3	6.4	2.2	3.7	2.9	3	3	2.6	1.9	0.9	3.5	3.7	1.9	2.1	1.3	2.5	2.3	0.6	2.6	0.7	0.3	3.8	0.9	2.9
214	PAL1	PHE ammonia lyase 1	3	818280	AT2G37040	3	4.7	4.1	3.5	1.2	5.9	3.2	8.1	1.3	3	3	4	-0.3	-0.8	7.1	6.7	4.8	8.5	-0.6	5.6	1.9	0.8	2.9	0.4	0.5	6.4	4.1	5.9
215	AT3G51050	FG-GAP repeat-containing protein	3	824269	AT3G51050	3	3.1	3.7	2.8	5.6	3.3	0.1	2.4	2.9	3	3	0.7	1.6	0.4	0.4	1.1	-0.1	1.2	1.7	1.4	1.7	1.8	1.5	0.9	1	-0.5	-0.5	0.6
216	RPT2a	regulatory particle AAA-ATPase 2A	3	829025	AT4G29040	3	3.5	4.6	0.7	5.4	5.3	1.9	4.8	2.5	3	3	1.8	1.8	0.2	0.5	1.4			0.9	0.7	-0.4	-0.5	1.2	0.9	0.4	1.5	-0.7	0.7
217	AT2G26440	Plant invertase/pectin methylesterase inhibitor superfamily	3	817184	AT2G26440	3	3.2	8.3	0.8	8.5	7.3	5	2.2	2.8	3	3	2.1	-1.5	-0.4	0	0.1			0.7	-0.1	0.9	-1.1	0	-2.2	-1.5	0.8	1.1	1.6
218	AT3G01930	Major facilitator superfamily protein	2	821218	AT3G01930	3	3.2	3.8	0.8	3.6	4.4	4.1	-2.7	2.8	3	3	1.1	0.8	0.1	0.8	0.2	1	0.8	0.4	0.6	1.6	0.1	1.6	0.7	2	1.2	0.3	0.4
219	Fh5	formin homology5	3	835554	AT5G54650	3	2.8	5.5	-0.9	5.3	4	4.1	-0.1	3.2	3	3	0.6	0.5	-0.5	0.4	0.4	-1.2	-0.6	0.4	1.1	1.1	0.3	1.9	0.6	-0.3	-0.3	0.7	-0.1
220	AT5G20950	Glycosyl hydrolase family protein	3	832220	AT5G20950	3	2.6	2.1	5	3.1	1.3	1.5	-5.3	3.4	3	3	2.6	-0.6	1.9	2.3	1.3	0.6	1.2	0.1	1.3	1.1	1.2	2.1	1.4	1.5	3.1	1.6	2.9
221	CRT1b	calreticulin 1b	3	837441	AT1G09210	3	4.1	2.8	3.7	1.2	2.6	1.4	-0.9	1.9	3	3	2.1	0	0.9	2	3.3	1.5	2.3	1.3	1.6	-0.6	0.2	2.7	-0.4	-0.4	1	0.8	0.8
222	AT1G33590	Leucine-rich repeat (LRR) family protein	3	840253	AT1G33590	3	3.1	7.3	0.6	6	6.2	6.5	6	2.9	3	3	0.8	1.1	0.6	0.4	0.9			1.6	2.6	0.2	-1.2	2.3
223	XGD1	xylogalacturonan deficient 1	3	833302	AT5G33290	3	3	4.2	-1.1	7	6.3	1.3	1.2	3	3	3	0.5	-0.1						0.5	0.8
224	PMT5	polyol/monosaccharide transporter 5	3	821416	AT3G18830	3	3.3	5.3	-1	5.5	4.1	4.2	-0.7	2.7	3	3	2.1	1.7	-0.7	0.7	0.4			1.4	1.8	1.1	0.8	3.6	-0.1	1	2.1	1.6	1.8
225	AT5G39790	PROTEIN TARGETING TO STARCH (PTST)	3	833975	AT5G39790	3	2.8	5	2.7	3.5	6.1	2.1	0.8	3.2	3	3	0	-1.2	2.3	-1.1	-1.3			3.6	-0.3	0.7	0.7	-1.4	0.8	1.6	-0.1	-0.4	-0.2
226	AT5G18750	DNAJ heat shock N-terminal domain-containing protein	3	831993	AT5G18750	3	3.4	3.1	1.8	7.7	3.1	0	6.4	2.6	3	3	0.6	2	0.6	0	-0.2	-0.6	-0.8	0.2	0.6	1.2	1.2	0.9	1	0.8	-0.6	-0.5	0.3
227	LysoPL2	lysophospholipase 2	3	841709	AT1G52760	3	4	3.8	4.8	2.8	6.4	3.4	-4.1	2	3	3	4.6	-0.8	0.1	3.9	4	3.5	6.8	-1.2	4	1.9	-0.5	7	0.8	0.9	-0.5
228	AT3G57890	Tubulin binding cofactor C domain-containing protein	3	824958	AT3G57890	3	3.3	6.5	1.1	6.1	1.5	4.9	2.5	2.7	3	3	0.7	1.6	-0.6	1.1	1.3	0.3	0.3	2.1	1.2	0.3	0.6	2.2	0.3	-0.2	0.8	0.4	0.4
229	UTR3	UDP-galactose transporter 3	3	837998	AT1G14360	3	3.6	3.2	3.2	0.8	4.9	2.5	-0.8	2.3	3	3	2.2	-0.2	1.1	0.1	1.1	2.4	1.4	0.4	1.8	2.4	1.4	2.8	-0.9	-0.7	0.8	0.3	0.1
230	PEN3	ABC-2 and Plant PDR ABC-type transporter family protein	3	842281	AT1G59870	3	3.3	5.7	0.5	8.8	8.1	5.5	-1.3	2.7	3	3	0.6	1	-0.9	2.2	0.1	1.3	2.5	0.3	4.4	0.3	1.7	0.5	2.4	1.2	2.4	3.1	3.4
231	AT4G09560	Protease-associated (PA) RING/U-box zinc finger family protein	3	826540	AT4G09560	3	2.2	1.9	-0.3	-0.2	2.4	2.6	8.5	3.7	3	3
232	BAG6	BCL-2-associated athanogene 6	3	819232	AT2G46240	3	1.9	0.6	-1.7	-0.3	2.2	3.2	-0.4	4.1	3	3	-0.5	0.7	0.2	0.5	-0.1	-0.7	-0.3	-0.7	-0.5	0.6	1.8	0	1.6	0.1	-0.6	-0.3	0.5
233	AT1G32860	Glycosyl hydrolase superfamily protein	2	840180	AT1G32860	3	2.8	4	3.6	2	4.5	2.2	-2	3.1	3	3	0.4	-0.2	0.3	0	-0.7	1.7	2.4	0.2	1	1.2	-0.8	0.4
234	AT2G39020	Acyl-CoA N-acyltransferases (NAT) superfamily protein	3	818488	AT2G39020	3	3	3.7	5.9	0.3	5	3.4	1.4	2.9	3	3	1	1.8	-0.5	1.8	2.2	0.4	1.2	2.1	-0.8	2.8	0.3	1.1	-1	-0.5	-0.7	0.2	1.2
235	AT5G55070	Dihydrolipoamide succinyltransferase	3	835598	AT5G55070	3	3.2	4.1	-0.7	2.6	4.8	2.2	3.9	2.7	3	3	2.4	0.7	0.1	1.1	1.6	0.8	0.2	1.4	3.1	-1	0.1	2.7	0.3	0.4	1.7	0.5	1.4
236	AT3G59750	Concanavalin A-like lectin protein kinase family protein	0	825144	AT3G59750	3								2.6	3	3
237	SAM-2	S-adenosylmethionine synthetase 2	3	826987	AT4G01850	2.9	3.7	4.8	2.9	2.9	4.5	3.9	-4.5	2.1	2.9	2.9	3.5	0.6	1.5	3.5	2.8	3.4	5	0.3	3.6	2.5	1.4	5.1	0.7	-0.1	5.9	2.5	9
238	GER2	NAD(P)-binding Rossmann-fold superfamily protein	3	838368	AT1G17890	2.9	3.1	5.5	3.3	6.4	5.6	2.8	-2.1	2.8	2.9	2.9	2	0.9	1	0.2	0.1	0.8	1.7	1.3	2.1	-0.7	-1.4	1.3	-0.9	-0.9	1.1	0.9	1.3
239	IDH1	isocitrate dehydrogenase 1	3	829679	AT4G35260	2.9	3.1	4.2	0.5	4.6	5.5	0.7	5.4	2.8	2.9	2.9	2.5	1	0.9	0.7	2.2	1.1	0.2	1.4	1.3	-0.2	0.5	2.1	0.9	0.7	2.6	2.3	2.5
240	AT5G39990	Core-2/I-branching beta-1:6-N-acetylglucosaminyltransferase family protein	3	833996	AT5G39990	2.9	3	5	3.6	4.9	2.7	2.3	1.7	2.9	2.9	2.9	3	0.2	0.7	3.8	2.9	0.8	2.5	-0.4	3.1	1.4	0.8	2.4	0.7	-0.7	0.9	0.4	0.8
241	CUE1	Glucose-6-phosphate/phosphate translocator-like protein	2	833308	AT5G33320	2.9								2.6	2.9	2.9	2.5	-0.8	0.2	3.4	3	3.7	3.7	2.6	3.4	0.1	-0.7	2.1	-0.8	1.6	1.3	0.4	1.7
242	2020-04-01	APS reductase 1	3	825793	AT4G04610	2.9	4.4	6	0.4	1.7	4.5	5.7	4	1.5	2.9	2.9	0.4	0.5	0.1	1.1	1.1	-0.6	-0.6	1.4	0.5	1.1	0	2.2	1.1	0.8	0.8	-0.1	1.2
243	AT3G20240	Mitochondrial substrate carrier family protein	3	821568	AT3G20240	2.9	2.4	2.6	3.2	2.9	2.4	-1.2	0.7	3.5	2.9	2.9	-0.9	-0.4	0.5	0.5	0			0.4	0.1	0.4	-0.1	1.8	-0.3	0.4	1.7	-0.6	-0.1
244	AT1G21380	Target of Myb protein 1	3	838737	AT1G21380	2.9	3.5	5.4	0.4	4.3	3.3	5.4	5.2	2.3	2.9	2.9	2.7	1.4	-0.3	0.6	0.4	2.1	1.1	0.2	2.6	-0.6	1.4	2.7	-0.7	0.3	4	0.3	1
245	AT1G10580	Transducin/WD40 repeat-like superfamily protein	2	837599	AT1G10580	2.9								3	2.9	2.9	0.6	0.7	0.6	0	0.4	1	-0.3	0	0.4	1.6	1.5	0.5	1.7	1.7	-0.8	-1	0
246	AT2G31240	Tetratricopeptide repeat (TPR)-like superfamily protein	3	817681	AT2G31240	2.9	2.6	5.4	1.8	5.3	5	2.9	4.9	3.3	2.9	2.9	0.1	0.4	1.5	-1.3	0.5	1	0.6	1	-0.1	-0.8	0	-0.2	0.6	1	-1.3	-1	0.7
247	AT5G34930	arogenate dehydrogenase	3	833436	AT5G34930	2.9	3.5	7.9	-3	4.4	10	6.1	0.8	2.3	2.9	2.9	1.8	-0.6						-0.7	-0.9
248	ECT4	evolutionarily conserved C-terminal region 4	3	841997	AT1G55500	2.9	2.8	5.7	3.1	10.5	7.9	0.9	1.1	3.1	2.9	2.9	0	3	0.5	-0.3	-0.6	-0.9	-0.5	0.4	-0.5	1.6	1.3	0.5	1.9	4.3	-0.7	-0.9	-0.6
249	RCF3	RNA-binding KH domain-containing protein	1	835386	AT5G53060	2.9	2.8	8.5	2.1	10.1	6.1	4	4.7	3	2.9	2.9	1.9	-1.3	0.1	0.6	-0.2	0	-0.2	0	0.6	0.3	0.9	0.6	2.5	1.4	-1	-0.8	-0.8
250	SRO1	similar to RCD one 1	3	818116	AT2G35510	2.9	3	6.9	-2	5.8	6.9	5.5	3.1	2.8	2.9	2.9	0.7	1.4	0.2	1	-0.5	-1.1	-1	0.7	0.7	0.8	1.6	1.8	0.5	0.7	0.2	0.1	-0.2
251	JAZ1	jasmonate-zim-domain protein 1	3	838501	AT1G19180	2.9	3.6	5.8	-1.3	2.8	7.2	8.2	-0.6	2.2	2.9	2.9	1.6	0	-1	1.5	1.9	2.2	1	-1.1	2.1	0.4	-0.3	3.4	-0.3	0.5	4.8	1.1	2.6
252	AT1G14810	semialdehyde dehydrogenase family protein	3	838046	AT1G14810	2.9	3.4	4	6	1.8	6.9	1.5	4.9	2.4	2.9	2.9	3.2	0.4	1.4	1.5	1.7			1.8	0.3	2.5	-0.3	0.1	-1.4	1.5	0.4	-0.2	0.1
253	LEJ1	Cystathionine beta-synthase (CBS) family protein	3	829558	AT4G34120	2.9	2.7	5.4	0.4	4.2	4.3	3.2	3.9	3.1	2.9	2.9	1.9	2.5	3.1	0.7	0.4	2.3	1.4	6.1	2.1	1.4	2.6	2.1	0.5	0.9	2.2	0.9	-0.5
254	AT4G10390	Protein kinase superfamily protein	3	826631	AT4G10390	2.9	3.4	7.3	3.5	3.4	6.8	5.3	8.8	2.4	2.9	2.9			0.2	-0.1	0.5					0.1	-0.6	1.6	-1	-1.1	3.3	1.6	2.5
255	APX1	ascorbate peroxidase 1	3	837304	AT1G07890	2.9	3.9	4.2	1.2	0.8	5	4.6	2.6	1.9	2.9	2.9	2	-0.9	1.5	0.1	0.7	1.8	2.5	-0.2	0.2	0.1	0.6	1.8	0.8	0.2	2.4	0.1	2.5
256	AT4G17720	RNA-binding (RRM/RBD/RNP motifs) family protein	3	827493	AT4G17720	2.9	3	7.6	-0.6	8.2	5.2	4.9	6	2.7	2.9	2.9	1.3	1.5	0.7	1.9	2.6	2.5	0.4	0.7	1.9	-0.1	0.1	2.2	-0.5	0.4	3.6	0.3	2.1
257	AT3G57280	Transmembrane proteins 14C	3	824895	AT3G57280	2.9	3.1	7.7	1.3	9	8.9	5	-0.2	2.7	2.9	2.9	0.3	3	0.9	-0.8	-0.2	0.5	1.1	1.3	2.6	-0.1	0.1	1.8	1.1	0.2	1.8	0.8	0.9
258	AT1G06470	Nucleotide/sugar transporter family protein	3	837159	AT1G06470	2.9	2.2	4.2	2.6	5.4	2.6	-0.8	-0.2	3.5	2.9	2.9	0.9	0.9	-1.2	1.5	1.5			-0.1	-1.1	-0.9	-0.8	0.7	-0.9	-2.8	1.8	1	1.3
259	AT2G47390	Prolyl oligopeptidase family protein	3	819352	AT2G47390	2.9	2.8	2.4	1.5	5.1	2.5	-4.9	2.3	3	2.9	2.9	1.3	-0.5	1	-0.1	-0.8	-0.3	-0.5	2.5	-1.1	1.4	3.3	-0.5	0.5	2.1	-0.9	-0.1	-0.6
260	AT4G11380	Adaptin family protein	3	826741	AT4G11380	2.9	3	5	1.4	3.5	5.2	1.5	2.1	2.8	2.9	2.9	1.7	1.6	-0.6	1.9	1.8	1.7	1.4	1	1.3	1.2	0.5	1	-1	-0.5	0.9	0.1	1
261	STT3B	staurosporin and temperature sensitive 3-like b	3	840312	AT1G34130	2.9	2.8	1.9	4	3.9	3.5	-2.1	-0.6	3	2.9	2.9	3.5	0.2	0.7	1.4	1.4			0.7	1.2	-0.3	-0.8	2.1	-1.6	-0.7	1	-0.3	0.4
262	GSH1	glutamate-cysteine ligase	3	828409	AT4G23100	2.9	3.5	4.1	1.4	2.7	10.2	3.3	-2.6	2.2	2.9	2.9	0	2.4	-0.2	-0.1	-0.4			1.2	2.3	-0.1	1.3	0.3	1.3	2.7	-0.2	-0.4	1
263	AT2G20780	Major facilitator superfamily protein	3	816607	AT2G20780	2.9	2.3	6.2	-0.1	9	1.3	5.5	-2.2	3.4	2.9	2.9	1.1	0.8	-0.3	2.4	1.3	3	3	-0.7	-0.2	-0.3	-0.3	2.5	-0.2	-0.5	2	1.4	2.4
264	AT3G02360	6-phosphogluconate dehydrogenase family protein	3	821163	AT3G02360	2.9	3.8	5.9	0.2	4.4	3.6	3.8	3.4	2	2.9	2.9	4.2	0.6	1.9	3.2	6.1	2.5	3.7	0.9	2.6	1.3	1.1	4.6	-0.2	1.1	4.8	1.2	4.5
265	CLH1	chlorophyllase 1	3	838554	AT1G19670	2.9	2.9	8.7	0.1	5	7.7	8.4	3.2	2.9	2.9	2.9	1.6	0.3	2.3	-1.8	-1.9	-0.2	-0.9	1.9	1.9	0.6	0.2	0.3	0.2	1.2	-0.8	-0.4	0
266	4CL5	4-coumarate:CoA ligase 5	3	821677	AT3G21230	2.9	3.8	6.5	-0.3	0.7	8.4	5.3	2.1	2	2.9	2.9
267	LOS1	Ribosomal protein S5/Elongation factor G/III/V family protein	3	842058	AT1G56070	2.9	3.6	2.8	5.6	2.2	5.3	0.6	4.9	2.1	2.9	2.9	1.6	1.2	1.7	-0.2	0.7	0.4	-0.1	1.8	2.1	0.6	0.5	1.4	-0.4	1.5	0.8	-0.4	0.9
268	AT1G11670	MATE efflux family protein	3	837711	AT1G11670	2.9	3.4	5.2	3.6	2.8	5.9	3.4	-0.2	2.4	2.9	2.9
269	AT5G14285	DNA-binding storekeeper	0	28721155	AT5G14285	2.9								3.7	2.9	2.9	1.6	-0.5	0.7	0.1	0.2	2.7	2.9	0.1	1.2	-0.4	0.1	0.9	1.1	2.9	-0.2	0.7	1
270	AT1G80530	Major facilitator superfamily protein	3	844392	AT1G80530	2.9	2.8	3.3	3.6	5.5	3	-1.3	-2.1	2.9	2.9	2.9	1.7	0.1	-0.2	1.8	0.9			0.9	0.9	0.8	-0.5	0	0.9	2.3	0.6	0.1	3.1
271	AT3G61820	Eukaryotic aspartyl protease family protein	3	825355	AT3G61820	2.9	2.6	2.3	2.6	4.8	2.3	-2.2	3.5	3.1	2.9	2.9	3.3	-0.2	-0.6	3.9	2.7	0.6	1.3	0.7	1.1	1.1	-0.3	2.3	-0.9	-0.3	1.3	-0.3	1.4
272	ATRPAC42	DNA-directed RNA polymerase family protein	3	842377	AT1G60850	2.8	3.2	4.8	3.5	4.1	6.2	1.3	5.3	2.5	2.8	2.8	-0.7	0.2	0.8	-0.8	0.1	0.6	0.5	0.7	1.3	-1.4	-0.7	0.5	1.2	2.6	-1	-0.7	-0.5
273	HSP91	heat shock protein 91	1	844333	AT1G79930	2.8								2.6	2.8	2.8	1.6	-0.6	0.4	0.4	0.2	1.4	1	1.7	1.5	0.4	0.9	1.2	0.3	0.5	0.8	-0.5	0.6
274	EMP1	Endomembrane protein 70 protein family	3	830951	AT5G10840	2.8	3	4.2	7.2	3.3	4.4	2.2	-3.7	2.6	2.8	2.8	2.2	2.4	-0.2	2.5	2.5	3	3.9	1.4	2.2	1.2	1.1	1.8	-0.6	1	2.4	1.6	2.5
275	FAC1	AMP deaminase: putative / myoadenylate deaminase	3	818408	AT2G38280	2.8	3.5	3.2	3.1	4.2	5.8	-2.1	2.1	2.2	2.8	2.8	0.7	4.1	1.2	1.1	1.2	-0.2	-1.1	0.3	0.8	1.4	1	-0.3	1.9	2.5	0.2	-0.1	1
276	APC1	Mitochondrial substrate carrier family protein	3	836303	AT5G61810	2.8	2.4	5.4	-0.2	3.8	-0.6	4.2	4.9	3.3	2.8	2.8
277	UBA1	ubiquitin-activating enzyme 1	3	817562	AT2G30110	2.8	3.3	4.8	1	6	4	1.3	2.9	2.4	2.8	2.8	1	0.9	0.8	1.9	2.3	0.7	1.1	1	0.7	1	0.6	2.1	0.4	0.5	1.4	0.4	0.6
278	AT5G55610	isopentenyl-diphosphate delta-isomerase	3	835655	AT5G55610	2.8	3.3	4.6	3.8	4.4	5.8	1.2	3.6	2.4	2.8	2.8	1	1.9	0.7	0	0.7	2.4	1.4	2.1	0.9	-1.4	-0.3	0.6	-0.1	-0.5	0.6	0	0.3
279	DHS2	3-deoxy-d-arabino-heptulosonate 7-phosphate synthase	3	829489	AT4G33510	2.8	2.7	2	0	5.3	0.6	-3	8.5	3	2.8	2.8	-0.3	-0.3	-1.1	7.8	7.8	5.8	5.8	-0.1	-0.1	1.7	1.7	1.4	0.4	0.4	8.2	1.6	11
280	DIR5	Disease resistance-responsive (dirigent-like protein) family protein	3	842720	AT1G64160	2.8	3.9	6.8	1.4	4.6	9.8	6.1	-0.4	1.7	2.8	2.8			-1.4	2.4	1.9	0.3	1.6	-0.8	2.3	0.8	0.2	-0.7	-0.3	-0.6	1.9
281	AT1G72340	NagB/RpiA/CoA transferase-like superfamily protein	2	843566	AT1G72340	2.8	2.5	4.7	-1.3	5.1	3.8	0.4	3.9	3.2	2.8	2.8	0.5	2.3	0.5	0.9	1.5	-2	-1.9	0.6	1.2	0.2	-0.4	0.4	0.4	0.5	-1.1	-0.9	-1.3
282	ATMS1	Cobalamin-independent synthase family protein	2	831660	AT5G17920	2.8								2.4	2.8	2.8	3.9	1.1	-0.7	4.7	2.5	3.8	5.3	1.9	4	1.1	1.8	3.6	-0.5	0.4	5.3	3.2	5.1
283	AT5G63680	Pyruvate kinase family protein	3	836488	AT5G63680	2.8	3.5	4.6	1	6.5	5.9	2.5	-2.3	2.1	2.8	2.8	2.6	1.9	0.9	3.5	3.7	1.9	2.1	1.3	2.5	2.3	0.6	2.6	0.7	0.3	3.8	0.9	2.9
284	NAGS1	N-acetyl-l-glutamate synthase 1	1	816822	AT2G22910	2.8	1.9	4.6	1	4.8	3.3	4.5	1.3	3.8	2.8	2.8	0.8	2	0.8	-0.1	-0.1	-1.4	-1.5	2.4	-2.3	3.6	1.7	2.5	1.1	1.8	0.9	-0.2	0.9
285	SERAT2;2	serine acetyltransferase 2;2	3	820499	AT3G13110	2.8	3.8	5.8	-0.7	3.9	6.3	4.2	5.5	1.8	2.8	2.8
286	CCC1	cation-chloride co-transporter 1	3	839924	AT1G30450	2.8								3.1	2.8	2.8	1.3	-0.2	-0.3	0.9	0.8			0.6	1.8	0.1	-0.3	1.4	0.1	0.3	1.3	-0.4	1.1
287	MIRO1	MIRO-related GTP-ase 1	3	832814	AT5G27540	2.8	3.2	4.1	1.8	4.6	5.4	1	2.7	2.5	2.8	2.8	1.3	1.7	0.7	1.6	1.3	-1.1	-1.5	1.6	0.4	2.3	2	0.2	0.7	1.2	-1	-1	0.1
288	AT1G63830	PLAC8 family protein	3	842686	AT1G63830	2.8	2.6	6.1	1.4	5.6	2.9	6.4	0.1	3	2.8	2.8	1.9	1.5	0.3	-0.1	-0.3			0.1	1.4	-0.5	-0.2	1.7	0.3	0.1	1.1	0.1	0.7
289	BAK1	BRI1-associated receptor kinase	3	829480	AT4G33430	2.8	3.3	5.9	0.4	7.6	3.9	4	3.5	2.4	2.8	2.8	0.8	2.4	0.1	2	0.2	2.5	2.2	1.1	4.2	1.9	1	4.2	-0.6	1.4	1.9	-0.2	0.2
290	ABCG24	P-loop containing nucleoside triphosphate hydrolases superfamily protein	3	841775	AT1G53390	2.8	2.9	6.4	4	8.6	6.5	3.2	-0.9	2.7	2.8	2.8	0.7	-1.6	0.3	0.4	2.2	0.1	0.9	0.1	-0.1	0.1	0.9	1	0.4	1	-0.6	1	0.7
291	AT5G49530	SIN-like family protein	3	835014	AT5G49530	2.8	2.6	3.9	2.2	4.6	4.1	1	2.8	3	2.8	2.8	0.3	1.6	-0.1	-0.1	-0.4	-1	-0.8	1.1	0.2	0.5	1.7	0.6	0.8	0.8	-1.4	-0.8	-0.4
292	VTC5	GDP-L-galactose phosphorylase VITAMIN C DEFECTIVE 5 (VTC5)	3	835603	AT5G55120	2.8	4.2	8.6	3.2	5.6	5.6	8.1	4.6	1.4	2.8	2.8	0.8	2	0	0.3	0.3	3.4	1.5	1.7	0.7	1.9	2.6	0.7	0.2	1.8	1.8	-0.4	0.6
293	AT1G64890	Major facilitator superfamily protein	3	842797	AT1G64890	2.8	2.5	2.7	3.2	3.8	-2.4	-0.8	2.6	3.1	2.8	2.8	0.3	-0.4	-1.6	1	1	2	0.5	-0.1	0.2	0.3	0.4	-0.2	0.7	0.1	1.3	0.6	0.8
294	MEE31	Mannose-6-phosphate isomerase: type I	3	820656	AT3G02570	2.8	1.9	6	-0.4	5.6	4.2	3.7	3.5	3.7	2.8	2.8	2.3	0.4	-0.4	0.6	1	0.5	-0.7	2.3	-0.2	1.6	1.3	0.7	-0.1	0.8	2.6	0.7	2.4
295	ATKRS-1	lysyl-tRNA synthetase 1	3	820343	AT3G11710	2.8	3.9	4.5	4	3.9	4.5	1	8.5	1.7	2.8	2.8	1.8	1.1	1	-0.7	0	0	-0.8	0.9	2.1	0.6	0.1	0.6	-1.4	1.2	0.3	-1.1	-0.9
296	PAL2	phenylalanine ammonia-lyase 2	3	824493	AT3G53260	2.8	4.7	4	4.2	0.1	5.4	3.2	8.7	0.9	2.8	2.8	4	-0.3	-0.8	7.1	6.7	4.8	8.5	-0.6	5.6	1.9	0.8	2.9	0.4	0.5	6.4	4.1	5.9
297	GSR 1	hypothetical protein	3	833738	AT5G37600	2.8	2.7	3.7	-2.5	6	2.3	1.4	-1.8	3	2.8	2.8	1.1	2	2.5	1.7	2.6	0.6	0	1.9	1.4	1.1	0.9	1.5	0.9	0.8	3.3	1.5	2.2
298	TOC64-V	translocon at the outer membrane of chloroplasts 64-V	3	830801	AT5G09420	2.8	2.8	5.8	2.5	4.2	5	6.1	4.3	2.8	2.8	2.8	0.5	0.9	0.8	-0.3	0.6			-0.1	0.3	-0.9	-0.3	1.4	0.7	1.1	0.5	-0.8	0.1
299	AT4G36945	PLC-like phosphodiesterases superfamily protein	0	5008186	AT4G36945	2.8								3.4	2.8	2.8	2.2	-0.9	0.1	2.1	4.7	-0.7	1	1.3	3.5	1.2	-1	2.5	2.2	0.7	1.2	0.5	2.5
300	iPGAM1	Phosphoglycerate mutase: 2:3-bisphosphoglycerate-independent	3	837507	AT1G09780	2.8	3.6	4.2	2.9	4.1	8.4	-0.8	4	2	2.8	2.8	2.8	-0.3	0.3	0.1	1.6			1.5	2.2	1.8	1.7	2.3	-0.7	1	2	0.4	1.4
301	ATMPK8	Protein kinase superfamily protein	3	838394	AT1G18150	2.8	2.2	3.7	-2.8	4.2	0.9	-0.2	4.8	3.4	2.8	2.8	0.3	0	-0.6	1.3	1.5	2.3	0.7	1.1	1.4	1.2	0.7	2.2	2.2	1.6	0.9	0.9	0.4
302	HCC1	electron transport SCO1/SenC family protein	3	820046	AT3G08950	2.8	2.2	4.5	2	3.5	5.8	3	-0.5	3.4	2.8	2.8	0	0.8	0.8	0.6	1.4	-0.8	-0.4	0.6	0.2	-1.4	-1.2	0.2	-1	1.5	-0.7	-0.5	0.1
303	AT1G70770	transmembrane protein (Protein of unknown function DUF2359: transmembrane)	3	843414	AT1G70770	2.8	2.8	5.1	0.4	3	5.3	3.4	-1.9	2.8	2.8	2.8	3.4	1.2	0.5	1.1	1.3	1.1	0.5			0.1	-0.1	2.7	-0.7	-0.1	1.7	-0.3	0.5
304	FLR1	Leucine-rich repeat (LRR) family protein	1	820391	AT3G12145	2.8								2.7	2.8	2.8	1.4	0.5	0.4	0.1	-0.4	-0.3	0	0.5	4.1	-0.7	-1.7	1.3	-0.4	0.8	1.7	1.8	2
305	GPX6	glutathione peroxidase 6	3	826765	AT4G11600	2.8	2.8	3.5	-2	5	0.4	0	5	2.8	2.8	2.8	1.3	1	0.4	0.8	1.3	1.5	2.4	-0.6	3	-0.5	1.1	2.2	1.7	0.9	3.5	0.5	2.8
306	AT4G16660	heat shock protein 70 (Hsp 70) family protein	3	827367	AT4G16660	2.8	3.1	3.9	3.5	1.5	4.9	2.3	-1.8	2.5	2.8	2.8	1.7	0.3	0.5	0.8	1.8	2.7	2	0.2	0.6	-1.2	-1.1	2.1	-0.2	-0.6	1.5	-0.1	0.4
307	AT3G07890	Ypt/Rab-GAP domain of gyp1p superfamily protein	1	819980	AT3G07890	2.8	2	3.4	-2.5	0.5	8	8.6	3.2	3.6	2.8	2.8	2.1	0.2	0.4	-1.2	-0.8	0.4	0.2	0.8	0.6	0.8	0.2	1.6	-0.6	-0.5	-1.2	0.2	1.4
308	RPT4A	regulatory particle triple-A ATPase 4A	3	834316	AT5G43010	2.8	3	3.6	2.7	4.9	1.7	0.7	5.1	2.5	2.8	2.8	1.5	1.1	0.7	1.8	2.2	1.5	1.1	1.2	1	0	0.6	0.6	0.2	1.2	1.1	-1	-0.2
309	AK-LYS1	aspartate kinase 1	3	831169	AT5G13280	2.8	3.2	4.6	6.2	1.8	9.4	2.9	6.3	2.4	2.8	2.8	1	0.2	1.8	1.3	2.1	1.5	0.6	1.2	1	1.6	0.1	0.3	1.1	0.9	0.2	-0.5	0.5
310	SULTR4;1	sulfate transporter 4.1	3	831199	AT5G13550	2.8	3.5	5.6	-1.6	3.1	6.5	5.5	2	2	2.8	2.8	0.3	0	-0.1	-0.1	-0.4	0.5	-1.1	1.3	-0.3	1.8	2	0.6	0.4	1.7	0.4	0.2	0.1
311	AT3G01720	peptidyl serine alpha-galactosyltransferase	3	821091	AT3G01720	2.8	3	7.2	1.4	7.7	4.4	4.6	1.5	2.6	2.8	2.8	2.1	-0.2	-0.1	1.7	2.2	1.6	2	2.1	0.9	0.5	0.2	2.1	-0.2	-0.7	-0.3	-0.7	0
312	AT4G01810	Sec23/Sec24 protein transport family protein	3	828105	AT4G01810	2.8	3.3	2.1	1.2	3.7	4.5	-0.1	0.3	2.2	2.8	2.8	2.3	0.7	-0.3	1.4	1.2	1.4	1	1.4	1.1	0.6	1.1	1.2	-0.1	-1.6	0.1	-0.4	0.4
313	PFK7	phosphofructokinase 7	3	835764	AT5G56630	2.8	2.9	1.5	0.8	1.1	2.8	-0.9	5.1	2.7	2.8	2.8	1.3	2.1	1.3	0.6	0.6			3.1	2.8	0.1	1.8	1.8	1.4	1.2	2.1	1.9	2
314	AT4G23040	Ubiquitin-like superfamily protein	3	828403	AT4G23040	2.8	2.5	3.5	0.5	4	2.4	1	-0.8	3	2.8	2.8	0.2	2.4	-0.6	1.1	0	0.6	0.1	0.8	0.9	-0.3	1	1.4	1.4	1.7	0.6	0.4	-0.1
315	EMB2719	PAM domain (PCI/PINT associated module) protein	3	838609	AT1G20200	2.8	3.6	3.8	1.9	5.4	3.6	0.8	4.2	2	2.8	2.8	2.1	0.9	0.5	1.2	2.3	1.3	0.2	1.8	1.5	-0.6	0.6	0.8	-0.6	0.7	2	-0.6	0.2
316	BCAT3	branched-chain aminotransferase 3	3	824130	AT3G49680	2.8	3.8	1.4	5	1	1.6	-2.7	3.8	1.7	2.8	2.8	1.7	2.7	0.6	0.2	0.7			1.4	1.2	1.2	0	0.2	0.3	1.7	0.1	0.2	1.8
317	AT3G51660	Tautomerase/MIF superfamily protein	3	824329	AT3G51660	2.8	2	6.1	-0.4	6.3	5	5.7	-0.7	3.5	2.8	2.8	0.6	1.5	0.3	-0.2	-0.2			0.5	1.3
318	AIG2	AIG2-like (avirulence induced gene) family protein	3	822529	AT3G28930	2.8	2.7	6.9	0.6	6.6	7.7	5.3	-2	2.8	2.8	2.8
319	AT3G62580	Late embryogenesis abundant protein (LEA) family protein	3	825432	AT3G62580	2.8	3.2	4.9	1	4.5	3.8	2.9	3.3	2.3	2.8	2.8	1.1	0.9	-0.7	-0.9	-0.2	5.1	4.6	-0.7	2.2	1.3	1.2	-0.1	0.1	-0.1	1.9	0.7	2.1
320	RPN1A	26S proteasome regulatory subunit S2 1A	3	816580	AT2G20580	2.8	3.4	4	2.6	3.7	3.9	1	6.4	2.1	2.8	2.8	2.5	1	-0.5	1	1.5	-0.1	-0.6	1	1.2	-0.8	0.2	1	1.6	1.8	1.1	-1.1	-0.2
321	ACBP4	acyl-CoA binding protein 4	3	819707	AT3G05420	2.8	3.1	5.2	4.3	3.1	3	4.7	-0.3	2.4	2.8	2.8	2.1	-0.2	0.1	0.7	1.6	2	1.5	1.3	1.6	-0.6	0	2.2	0.4	-0.8	1.7	0.7	0.6
322	ELF5	proline-rich family protein	3	836385	AT5G62640	2.8	2.9	3.1	0.1	4.6	1.7	0.7	4.1	2.6	2.8	2.8	0.7	0.5	0.3	0.5	0.1	-0.1	-0.7	0.7	0	1.8	1.5	-0.4	1.6	1.2	-0.2	-0.4	-0.6
323	AOC3	allene oxide cyclase 3	3	822169	AT3G25780	2.7	3.1	6.8	1.4	3.7	9.5	7.2	-1.8	2.4	2.7	2.7	2	-0.6	-0.3	0.8	1	2.3	0.8	-1.1	2.1	0.4	-1.2	4.7	-0.3	-2.3	4.5	0.6	5.1
324	AT3G44850	Protein kinase superfamily protein	3	823619	AT3G44850	2.7	3.2	6.2	3.3	6.8	4.4	4.8	2.1	2.2	2.7	2.7	0.6	3	-0.5	1.1	1.3	0.5	1.3	1.9	1.2	1.9	1.6	1.1	0.7	0.1	-0.8	-1.1	-1.1
325	AT2G20010	Gls protein (DUF810)	3	816520	AT2G20010	2.7	3.1	5.2	-0.3	4.9	5.3	4.7	2.5	2.4	2.7	2.7	2.1	3.3	-0.4	0.3	0	0.7	1.7	1.3	1.8	1	0.7	1.9	-0.9	-0.9	1.4	0	0
326	AT3G27570	Sucrase/ferredoxin-like family protein	3	822379	AT3G27570	2.7	3.5	3.3	1.1	2.7	2.5	-1.9	4.7	2	2.7	2.7	1	2.6	-0.5	1	2.1	0.1	0.3	1.1	1.2	2.3	2.2	2.3
327	AT4G39170	Sec14p-like phosphatidylinositol transfer family protein	3	830072	AT4G39170	2.7	2.5	3.3	2	4.8	0.1	-0.1	3.2	3	2.7	2.7	1.7	0	0.2	0.8	1.1	1.2	1.2	-0.2	1.4	0.6	2	2.5	0.6	0.2	3.2	-0.4	1.2
328	TRA2	Aldolase-type TIM barrel family protein	3	831183	AT5G13420	2.7	4.3	2.4	1.8	3	4.2	-0.1	-0.7	1.1	2.7	2.7	6.2	-0.8	-0.8	2.8	3.6	0.8	2.5	1	4.9	-0.7	0.1	2.8	-0.5	1.3	2.9	0.4	3.4
329	AT5G54930	AT hook motif-containing protein	3	835584	AT5G54930	2.7	2.4	2.6	-0.3	3.9	5.6	-0.6	-1.1	3	2.7	2.7	0	0.8	-0.1	-1	-2	0.6	0.4	-0.9	-0.2	0.9	2.3	0.3
330	ATS9	non-ATPase subunit 9	3	839789	AT1G29150	2.7	2.9	2.1	1.7	-0.5	2.7	1.6	3.9	2.5	2.7	2.7	1.3	1.1	1.2	0.5	2.3	-0.5	0.5	1.5	1.2	0.2	-0.5	2.4	-0.8	-0.3	-0.4	-0.2	-0.2
331	MAPR3	membrane-associated progesterone binding protein 3	3	824050	AT3G48890	2.7	3	6.2	1.6	4.8	8.3	5.6	-0.9	2.5	2.7	2.7	2.8	1.8	0.1	1.4	1.1	2	2.2	1.6	1.3	0.3	2	1.8	0.7	0.5	1	-0.7	1.2
332	RBOHD	respiratory burst oxidase homologue D	3	834842	AT5G47910	2.7	3.7	5	0.8	1.6	8.8	4.3	4.7	1.8	2.7	2.7	1.3	1.5	0	1.6	0.8	1	0.8	0.5	2.8	0	0.3	3.1	0.2	0	2.6	1.3	2.4
333	AT1G01300	Eukaryotic aspartyl protease family protein	3	839375	AT1G01300	2.7	2.4	2.4	3.3	2.3	2.1	-0.5	-2.9	3.1	2.7	2.7	3.3	-0.2	-0.6	3.9	2.7	0.6	1.3	0.7	1.1	1.1	-0.3	2.3	-0.9	-0.3	1.3	-0.3	1.4
334	CYCT1;3	cyclin T 1;3	3	839655	AT1G27630	2.7	2	3.1	-3.4	5.3	1	-1.5	-1.6	3.4	2.7	2.7	0.1	1.8	0.4	0.8	-0.1	0.1	-0.9	0.8	0.9	1.3	1.4	0.6	1.3	1.6	1.7	1.2	0.3
335	B73	molybdopterin biosynthesis CNX1 protein / molybdenum cofactor biosynthesis enzyme CNX1 (CNX1)	3	832224	AT5G20990	2.7	2.9	2.6	2.4	4.6	4.6	-0.1	-0.2	2.6	2.7	2.7	1.2	1.2	1.7	0.1	0.3	-0.8	-0.3	1.1	-0.4	2	2.9	-0.7	0.3	2.4	-0.1	-0.5	-0.6
336	AT3G63460	transducin family protein / WD-40 repeat family protein	3	825521	AT3G63460	2.7	2.8	1.9	2.4	-0.5	4.1	1.5	0.2	2.6	2.7	2.7	1.5	0.7	0	0.9	0.2			1	0.5	0.4	0.7	2.3	-0.4	-0.8	0.5	-0.6	-0.3
337	AT5G42420	Nucleotide-sugar transporter family protein	3	834248	AT5G42420	2.7	2	4.5	4.3	6	2.4	0.3	-4	3.4	2.7	2.7	-0.2	-0.9	0.1	0.4	0.3	2.1	1.9	0.4	1				-0.1	-1.4	2.4	0.4	1.3
338	mtHsc70-1	mitochondrial heat shock protein 70-1	3	829947	AT4G37910	2.7	3.6	5	2.7	3.9	4.1	2.9	5.6	1.8	2.7	2.7	1	1.2	1.2	0.4	2.1	0.6	0.1	1.1	1.2	-0.5	0.7	1.9	1.6	1.3	0.4	0.3	1.1
339	AT1G67680	SRP72 RNA-binding domain-containing protein	2	843093	AT1G67680	2.7								2.9	2.7	2.7	2.7	0	-0.1	0.4	0.9			1.2	1.2	0.3	-0.2	-0.2	-0.5	0.3	0.2	-0.9	-0.1
340	AT5G06830	hypothetical protein	3	830574	AT5G06830	2.7	2.5	4.3	1	5.9	2.3	1.6	1.1	2.9	2.7	2.7	1.6	0.9	0	-0.2	0.1			0.4	-0.3	0.4	0.5	-0.2	0.7	1.1	-0.7	-1.1	-0.2
341	FAH1	ferulic acid 5-hydroxylase 1	3	829779	AT4G36220	2.7	3.3	5.1	3	1.4	7.9	4.6	3.7	2.1	2.7	2.7	2.7	-0.8	-0.4	3.1	2.5	-0.2	2.5	0.1	1.1	0.1	0.9	0.8	-0.4	-0.3	3	2	2.1
342	GSL05	glucan synthase-like 5	3	825650	AT4G03550	2.7	3.1	6.3	2.2	4.3	5.6	5.1	-0.3	2.2	2.7	2.7	-0.3	-1.1	0.1	0.3	-0.8			0.1	1.3	1.9	0.6	1.4	1.8	0.5	1.3	-1	-0.3
343	LOS2	Enolase	3	818226	AT2G36530	2.7	3.7	2.2	5.8	2.1	3.6	-0.3	-0.8	1.7	2.7	2.7	2.9	-0.1	0.3	1.5	2.9	0.8	1	0.3	1.4	0.8	-0.4	1.9	1.4	2.7	1.8	-0.2	1.6
344	AT2G47890	B-box type zinc finger protein with CCT domain-containing protein	3	819401	AT2G47890	2.7	2.3	3.1	0.9	4.1	-1	1.1	9	3.1	2.7	2.7	1.4	3	2.5	-0.8	-0.4			0.9	0.6	-0.6	0.7	0.1	2.3	3.4	0.4	0.5	1.4
345	AT4G12650	Endomembrane protein 70 protein family	3	826878	AT4G12650	2.7	2.5	3.6	5.9	1.9	3.1	4.2	-0.6	2.9	2.7	2.7	1.5	1.5	-0.8	1	1.5	1.9	2.5	1.1	1.2	-0.5	-1.2	1.2	0.1	-0.7	3.4	1.5	3.1
346	FZF	Zinc finger protein 622	3	816986	AT2G24500	2.7	3.2	4.9	4.5	4	7.7	2.1	4.5	2.1	2.7	2.7	-0.1	1.4	0.5	0.2	0.3	1	-0.1	0.3	1.8	-0.4	0.2	-0.2	1.1	2.5	0.2	-0.8	-0.5
347	AT5G46920	Intron maturase: type II family protein	3	834738	AT5G46920	2.7	2.2	4.9	2.2	6.1	3.6	1.7	3.8	3.2	2.7	2.7	-0.6	1.6	0.9	0	0.6			1	-0.3	-1.5	-0.8	0.6	0.6	0.8	-1.3	-1	-0.1
348	AT4G39230	NmrA-like negative transcriptional regulator family protein	3	830078	AT4G39230	2.7	4.3	7.2	-0.2	5.6	6.6	4.8	1.8	1.1	2.7	2.7	2.3	0.6	1.5	2.1	1.8	0.8	2.7	1	3.8	1.1	0.7	1.8	2.7	2.6	2.6	2.5	3.7
349	AT5G57460	muniscin carboxy-terminal mu-like domain protein	3	835851	AT5G57460	2.7	3	5.9	5.2	4.5	0.5	5.8	0	2.4	2.7	2.7	2.2	-0.6	0	0.8	0.9			0.7	2	0.8	0.6	1.2	-1	0	1.4	0.6	1.4
350	MUR3	Exostosin family protein	3	816556	AT2G20370	2.7	3.1	4.4	5.5	3.2	1.8	3.4	4.9	2.3	2.7	2.7	1.4	0.7	-1.2	2.3	1.6	2.8	1.3	-0.1	0.5	-0.9	-1.2	1.1	-0.9	-0.9	3.5	0	1.3
351	AT3G09000	proline-rich family protein	3	820052	AT3G09000	2.7	2.4	4.1	1.8	7.6	2.9	4.7	-1.2	3	2.7	2.7
352	FMO GS-OX5	flavin-monooxygenase glucosinolate S-oxygenase 5	3	837766	AT1G12140	2.7	2.9	1.8	0.1	2.9	3.6	-2.5	3.1	2.5	2.7	2.7
353	RER1	reticulata-related 1	3	832342	AT5G22790	2.7	2.7	5.6	5.8	5.7	3.7	3	-1.8	2.7	2.7	2.7	1.4	0.4	0.2	1.2	1.1	-0.1	0	1.5	0.8	1.4	0.5	1.5	0.6	1.5	1.2	-1.2	0.8
354	CYP98A3	cytochrome P450: family 98: subfamily A: polypeptide 3	3	818686	AT2G40890	2.7	3.9	3.5	5	-0.6	1	3.3	5.5	1.4	2.7	2.7	4.8	-1.5	-1.2	3.7	2.5	1.1	3			0.4	1.1	4.7	-0.7	-0.4	5.3	2	6
355	GRP7	cold: circadian rhythm: and rna binding 2	3	816705	AT2G21660	2.7	2.8	3.3	2.1	5.7	4.8	-1.1	-5.5	2.5	2.7	2.7	0.6	2.1	0.7	0.6	-0.1	-0.1	1.5	1.2	2.5	1.3	1.8	1.3	-0.5	1.2	0.4	-1.4	-0.7
356	AT5G08570	Pyruvate kinase family protein	3	830758	AT5G08570	2.7	2.4	-1	3.6	2.8	0.4	-6.9	3.3	3	2.7	2.7	2.6	1.9	0.9	3.5	3.7	1.9	2.1	1.3	2.5	2.3	0.6	2.6	0.7	0.3	3.8	0.9	2.9
357	AT5G50370	Adenylate kinase family protein	3	835104	AT5G50370	2.7	3.5	4.9	5.9	0.4	3.8	4.2	-2.9	1.8	2.7	2.7	2.6	-0.6	1.2	1.8	4.5	3.6	5.3	-0.7	2.2	0.7	-0.8	3	-0.7	-0.4	3.8	0.3	1
358	PDR2	phosphate deficiency response 2	3	832428	AT5G23630	2.7	2.9	4.3	-1.3	6.8	5	0.7	2.9	2.4	2.7	2.7	0.1	1.8	0.1	0.8	1	0.4	-0.1	0.5	0.1	0.7	1.9	0.9	-0.3	0.4	1.2	-1	-0.6
359	SIP1A	small and basic intrinsic protein 1A	3	819564	AT3G04090	2.7	2.5	4.5	-2.5	3.1	1.6	2.1	4	2.8	2.7	2.7	2.4	1.9	0.9	0.1	-0.5	-0.4	0.4	0.8	2	0.3	0.8	3.2	-0.9	0.2	0.7	-0.3	1.3
360	UGT80B1	UDP-Glycosyltransferase superfamily protein	3	840946	AT1G43620	2.7	2.2	3.6	-2.5	4.8	0.2	1	0.3	3.2	2.7	2.7	-0.9	1.1	0.8	0.3	-0.3			1.5	-1	-1	-0.2	-1	1.6	0.9	-0.3	-0.4	0
361	AT1G28680	HXXXD-type acyl-transferase family protein	3	839768	AT1G28680	2.7	4.5	7	3	4.3	4.1	4.4	3.3	0.8	2.7	2.7	0.7	-0.5	-0.3	2.3	2.5	3.3	4.8	1.7	-0.6	1.5	1.4	3.1	0.1	-0.3	1.9	-0.1	0.4
362	GRP23	glutamine-rich protein 23	3	837566	AT1G10270	2.7	3.1	5.2	2.8	6.1	4.2	1.5	5.1	2.2	2.7	2.7	0.2	0.8	1.1	0.6	1.1			0.4	1.3	0.5	2.4	1.1	-0.4	0.4	-0.1	-1.2	-0.1
363	AT2G25970	KH domain-containing protein	3	817137	AT2G25970	2.7	2.8	4.4	2.4	8.2	3.6	-0.6	2.4	2.5	2.7	2.7	0.9	0.8	1.5	-0.3	-1.2	0.3	-0.1	1.8	1	2.2	1.9	0.9	-0.2	0.7	-0.9	-1.3	-1.1
364	BASS2	Sodium Bile acid symporter family	3	817231	AT2G26900	2.7	2.8	2.8	1.9	3.6	-2.4	-1.7	5.6	2.6	2.7	2.7	-0.6	0.4	2	-0.8	-0.8	0.9	-0.3	3.2	0.1	0	0.2	-1	0.5	0.3	-0.5
365	DGL1	dolichyl-diphosphooligosaccharide-protein glycosyltransferase 48kDa subunit family protein	3	836801	AT5G66680	2.7	2.5	2.6	4.8	4.3	4.4	-0.7	-2	2.8	2.7	2.7	2.8	-0.3	0.2	0.1	1.2	1.4	1.5	0.8	1.9	-0.9	-0.8	2.3	-1.5	-0.8	0.5	-0.5	0.1
366	MEB2	Vacuolar iron transporter (VIT) family protein	3	832496	AT5G24290	2.7	2.8	6.6	1.9	5.9	6.2	5.1	0.4	2.5	2.7	2.7	1.7	-0.5	0.6	0.4	1.2			2.1	1.1	1.8	-0.3	-0.3	0.9	-0.7	0.2	0.7	-0.6
367	LOX2	lipoxygenase 2	3	823650	AT3G45140	2.7	2.6	4.2	-0.8	4.5	4.8	2.4	0.3	2.7	2.7	2.7	0.5	1.2	0.7	0.4	1.3			2.2	0.4	0.4	0.9	1.2	1.5	1.8	0.8	1.6	1.3
368	FTSZ1-1	homolog of bacterial cytokinesis Z-ring protein FTSZ 1-1	3	835621	AT5G55280	2.6	3	2.4	3.7	2.3	3.1	-1.4	4.4	2.2	2.6	2.6	0.7	-0.2	2.7	-1	-1.1	1.5	0.5	2.7	-0.7	1.9	0.5	0	-1.1	0.6	-0.8	0.3	0.2
369	CM3	chorismate mutase 3	3	843269	AT1G69370	2.6	2.5	8	-2.6	3.7	6.6	5.7	1.2	2.8	2.6	2.6	4	-0.3	-1.2	5	2.9	1.3	0.9	0.4	2.4	-2	-0.9	3.8	0	0.2	4.6	0.3	3.3
370	ADT2	arogenate dehydratase 2	3	819954	AT3G07630	2.6	2.2	4.2	2.6	6.1	6	-1	3.6	3.1	2.6	2.6	2	0.3	2.1	-1.4	-1.2	0	-0.2	3.1	0	0.1	0.1	1.6	1.6	3.4	1.3	0.3	0.5
371	AT2G33845	Nucleic acid-binding: OB-fold-like protein	3	817953	AT2G33845	2.6	3.1	3	3.4	3.2	4.2	0	3.4	2.2	2.6	2.6	0.5	1.6	0.4	0.5	0	0.5	1	0.8	0.8	0.8	1.1	1.4	0.5	1.5	1	0.1	1.4
372	RK3	receptor kinase 3	3	827890	AT4G21380	2.6	3.1	4.7	0.2	6.6	5.6	1.8	0.9	2.2	2.6	2.6	0	0	-1.2	1.5	0.9			0.4	4.3	-0.8	-0.2	1.8	0.6	1.4	1	2.5	2.6
373	AT5G02940	ion channel POLLUX-like protein: putative (DUF1012)	3	831426	AT5G02940	2.6	2.5	5.7	0.3	3.3	5.7	4	2.8	2.8	2.6	2.6	0.1	0.1	2.1	-0.6	-0.3	0.7	1.8	1.1	-1	1.1	0.1	-0.5	-0.4	1.2	-0.6	-0.1	-1.1
374	AT1G53645	hydroxyproline-rich glycoprotein family protein	3	841801	AT1G53645	2.6	3.4	5.1	3.2	4	5.1	2.7	3	1.9	2.6	2.6	1.5	1.1	0.7	-0.3	0.8			0.4	1.1	0.8	1.8	1	-0.1	0.3	-0.1	-0.8	0.1
375	AT5G35430	Tetratricopeptide repeat (TPR)-like superfamily protein	3	833507	AT5G35430	2.6	2.7	1.4	2.7	1.4	3.5	-0.8	3.7	2.6	2.6	2.6	0.5	0.4	0	0	0.3			0.7	0.2	0.1	0.7	0.9	0.8	0.6	-1.2	-1.4	-1.9
376	EMB2785	elongation factor family protein	3	817658	AT2G31060	2.6	2.9	3.5	2.1	3.7	4.7	0.6	3.6	2.4	2.6	2.6	0	0.6	1.8	0.2	1.6			1.6	0.4	-0.2	0.4	2.5	0.3	1.6	0	-0.7	-0.1
377	GR-RBP2	glycine-rich RNA-binding protein 2	3	827019	AT4G13850	2.6	2.3	2.6	4.1	4.4	3.9	-0.8	4.7	3	2.6	2.6	0.3	1.8	3	0	0.8	0.7	-0.2	1	0.6	1.2	1.3	2.1	-0.4	1.7	1.1	-0.6	0.5
378	AT5G24610	cyclic AMP-responsive element-binding protein	2	832532	AT5G24610	2.6	1.9	2.3	1	4.5	2.9	-3	1	3.4	2.6	2.6	0	0.4	0.3	0.2	0.8			-0.8	1				-0.2	0	0.8	1.1	2
379	P4H2	P4H	3	819804	AT3G06300	2.6	2.5	4.9	3.5	3.9	2.8	3.9	-4.6	2.8	2.6	2.6	1.7	0.8	0.1	0.6	1.3	0.9	1.4	1.6	1.8	1	-0.1	2.3				0.5	-0.6
380	MUR1	NAD(P)-binding Rossmann-fold superfamily protein	3	824280	AT3G51160	2.6	2.7	6.7	2.1	2.9	2.5	7.8	2.2	2.6	2.6	2.6	2.3	0	-0.4	0.9	1.1	3.2	2.2	0.2	1.7	0.1	-0.7	2.1	-1.2	-1.4	2.5	0.5	2.1
381	AT3G53580	diaminopimelate epimerase family protein	3	824526	AT3G53580	2.6	2.6	2.8	4.6	2.2	1.9	0.8	2.8	2.6	2.6	2.6	1.8	1.2	1.2	0.6	2			2.8	0.8	1.2	0.3	0.3	-0.2	2.9	0.3	0.2	0
382	AT1G02270	Calcium-binding endonuclease/exonuclease/phosphatase family	3	839381	AT1G02270	2.6	2.8	3.4	0.5	2.1	0.7	4.4	2.1	2.5	2.6	2.6
383	AT5G39410	Saccharopine dehydrogenase	3	833937	AT5G39410	2.6	2.8	3	1.7	5.4	3.2	-1.4	-1.1	2.5	2.6	2.6	0	3.7	-0.3	0.1	0.1	0.8	0.9	2.5	-0.4	1.9	0.8	0	1.7	0.3	0.4	-1.6	0.2
384	BET9	bromodomain and extraterminal domain protein 9	3	831277	AT5G14270	2.6	2	2.2	1.2	4.8	1.8	-0.6	-2.1	3.2	2.6	2.6	0	3.8	0.4	0.1	-0.5	-0.9	-0.6	1.2	0.7	0.4	1.7	0.8	1.2	1.2	0.4	0	-0.5
385	AT2G20420	ATP citrate lyase (ACL) family protein	3	816561	AT2G20420	2.6	2.8	3.4	1.6	3.1	3.6	1.3	0.1	2.5	2.6	2.6	2.3	0.7	0.3	-0.1	1.2	1.2	0.6	1	1.4	-1.7	-1.5	3	-0.3	0.1	1.9	0.7	1.5
386	NATA1	Acyl-CoA N-acyltransferases (NAT) superfamily protein	3	818489	AT2G39030	2.6	3.1	6.2	0.7	2.4	6.3	5.6	3.1	2.2	2.6	2.6	1	1.8	-0.5	1.8	2.2	0.4	1.2	2.1	-0.8	2.8	0.3	1.1	-1	-0.5	-0.7	0.2	1.2
387	TIM50	Haloacid dehalogenase-like hydrolase (HAD) superfamily protein	3	842040	AT1G55900	2.6	3.2	3.8	3.6	3.3	4.5	0.1	4.5	2	2.6	2.6	0.6	-0.1	2.1	0.2	1.7	0.7	0.9	0.6	1.8	0.2	0.8	1	-0.4	1.2	-0.2	-0.5	0
388	PEPR1	PEP1 receptor 1	3	843639	AT1G73080	2.6	3.7	5.8	-0.1	3.8	7	6	5	1.6	2.6	2.6	1	0.1	0.2	-0.1	0.6			-0.1	2.7	-0.3	-1.4	1.6	-0.4	-0.5	3.3	0.4	1.2
389	ATERDJ3B	DNAJ heat shock family protein	3	825434	AT3G62600	2.6	3.3	3.3	2.5	1.3	4.1	2.2	-0.2	1.9	2.6	2.6	2.3	0.1	0.1	0.6	1.9	2.5	0.9	0.1	1.4	-1.3	-1.8	3.7	0	0.3	0.3	0.4	-0.4
390	ADT1	arogenate dehydratase 1	3	837725	AT1G11790	2.6	3.3	5.7	8.1	5	1.4	2.2	11.9	1.9	2.6	2.6	1.2	-0.3	0.1	1.7	2.7			-0.1	2.5	0.7	-1.8	1.4
391	AT1G12000	Phosphofructokinase family protein	3	837752	AT1G12000	2.6	4.1	2.2	4.5	1.4	2.5	-0.3	-1.2	1.1	2.6	2.6	2.4	0	0.2	1.5	2.5			1.5	2.4	1.6	0.8	1.8	-0.9	-0.1	1	-0.1	1.5
392	AT3G47530	Pentatricopeptide repeat (PPR) superfamily protein	3	823907	AT3G47530	2.6	1.9	2.9	1	5.3	2.5	-1.9	2.1	3.3	2.6	2.6	-0.2	0.1	1.5	-0.6	0.1					-1.5	-1.7	0.1	-0.6	-0.5	-1	-0.4	-0.7
393	DBR1	debranching enzyme 1	2	829305	AT4G31770	2.6	2.8	7.7	3.1	5.8	7	4.2	1.3	2.4	2.6	2.6	0.5	1.3	-0.6	0.7	0.3	0.5	-0.6	1.6	-0.9	0.8	0.9	-0.2	0.3	-0.5	-0.5	-0.8	-0.9
394	AT3G09032	josephin-like protein	1	2745876	AT3G09032	2.6								3	2.6	2.6	-0.3	-0.9								1.3	-0.6	-0.3
395	NAGS2	N-acetyl-l-glutamate synthase 2	3	829921	AT4G37670	2.6	3.4	10.1	1.4	7.1	11.7	6	-1.4	1.9	2.6	2.6	0.8	2	0.8	-0.1	-0.1	-1.4	-1.5	2.4	-2.3	3.6	1.7	2.5	1.1	1.8	0.9	-0.2	0.9
396	AT1G74750	Pentatricopeptide repeat (PPR) superfamily protein	3	843814	AT1G74750	2.6	2.8	5	2.2	4.7	6.7	2.8	3.5	2.5	2.6	2.6	0.6	1.2	0.1	0.4	-0.2	1.8	0.1	1.4	-0.1	-0.5	0.5	1.6	0.9	1.5	0.4	-0.1	1.8
397	ZIP5	zinc transporter 5 precursor	3	837029	AT1G05300	2.6	2.4	1.4	-0.1	0.6	2.7	0.9	0.1	2.8	2.6	2.6	1.3	0.4	1.2	0.9	0.1	-0.8	-0.3	2	0.1	0.4	0.5	1.5	0.7	1.2	0.7	0.9	1.5
398	ftsh10	FTSH protease 10	3	837265	AT1G07510	2.6	3.4	4.8	-2.6	2.8	2.7	4.6	7.1	1.8	2.6	2.6	1.2	1.6	0.6	0.4	0.1	1.3	0.6	1.1	1.7	0.9	1.5	0.8	1.8	1.5	1.5	-0.3	0
399	HSL1	HSI2-like 1	3	829332	AT4G32010	2.6	2.9	1.3	3.3	5.1	2.6	-2.9	0	2.3	2.6	2.6	1.3	0.5	0.3	0.1	0.4	0.2	1.1	1.7	1.5	1.4	2.1	3.6	-0.1	-0.2	1.1	1.2	2.4
400	ELF7	hydroxyproline-rich glycoprotein family protein	3	844312	AT1G79730	2.6	3.1	3.8	1.2	6.4	3.1	-0.1	3.7	2.1	2.6	2.6	0.6	1.2	1.1	-0.4	-0.2	0.2	0.7	1	0.3	-0.2	1.2	1.1	0.4	0.7	-0.7	-0.9	-0.7
401	OXP1	oxoprolinase 1	3	833761	AT5G37830	2.6	3.3	2	2.5	4	2.3	-1	4.4	1.9	2.6	2.6	1.5	1	0.6	0.4	-0.7	-0.6	-0.3	0.5	-1.3	1.1	1.9	0.8	1.7	1.5	0.2	-0.6	1.1
402	AT3G23660	Sec23/Sec24 protein transport family protein	3	821946	AT3G23660	2.6	2.3	3.8	5	1.7	4.9	5.1	-1.9	2.9	2.6	2.6	1.6	1	0.4	0.7	1.1	-0.2	0.2	1	0.6	0.8	0.3	1.5	-0.7	-0.5	2.2	-0.4	0.6
403	JAZ5	jasmonate-zim-domain protein 5	3	838310	AT1G17380	2.6	2.7	5.8	-0.5	2.5	7.8	8.7	0.3	2.4	2.6	2.6
404	FUS6	COP9 signalosome complex subunit 1	3	825286	AT3G61140	2.6	3	3.7	2.1	3.8	3.6	0.6	5	2.1	2.6	2.6	1.4	0.8	-0.7	1	1.6	1.1	0.5	0.8	0	-1.2	-0.1	1.4	0.7	1.7	-0.2	-1.2	-1.3
405	AT5G11810	rhomboid family protein	3	831054	AT5G11810	2.6	2	4.1	2.9	4	3.6	1.8	-0.6	3.2	2.6	2.6	1.7	-0.1	0.2	0	0.8	-1.3	-1.2	1.9	0.6	-0.3	-0.2	0.3	1.4	0	-0.2	-1.1	0.6
406	CKX4	cytokinin oxidase 4	3	829096	AT4G29740	2.6	2.6	4.1	0.3	1.8	4.2	3.2	3.1	2.6	2.6	2.6	0.3	-0.7	-0.4	2.1	0.8			0	0.3	0.4	-0.8	0.8	-0.3	0	1.3	0.2	0.1
407	MDHAR	monodehydroascorbate reductase	3	820155	AT3G09940	2.6	3.3	7.9	0.5	5.1	11.2	5.2	-1.1	1.9	2.6	2.6	3.4	0.4	0.4	1.3	0.2			1.5	0.5	-1.1	0.2	1.6	1.2	1	3.6	0.5	2.9
408	RIP1	cobalt ion binding protein	3	820729	AT3G15000	2.6	2.7	4.1	3.6	5.1	4.1	0.3	1.5	2.5	2.6	2.6	1.1	1.8	1.9	-0.3	1.1	1.5	1.2	0.6	0.9	0.3	0.9	1.2	0.8	3	-1.3	-1	-0.4
409	AT2G45290	Transketolase	3	819137	AT2G45290	2.6	3.7	4.6	-1.2	4.1	5.5	3.2	-2.1	1.5	2.6	2.6	4.8	0.3	1.8	0.9	0.8			1.5	5.4	1.5	1.5	2.1	1.2	2.9	1.5	1	1.5
410	AT3G58580	DNAse I-like superfamily protein	3	825027	AT3G58580	2.6	2.2	2.8	1.5	3.1	1.8	-0.3	4.4	3	2.6	2.6	0	0.7	0	0.9	0.1			1.6	1.2	0.5	1.5	1.9	0.3	0.8	0.1	-1.4	-0.8
411	AT1G70810	Calcium-dependent lipid-binding (CaLB domain) family protein	3	843418	AT1G70810	2.6	2.6	2.8	-2.3	3.2	4.9	2	2.8	2.5	2.6	2.6	1.4	1.2	0.1	0.5	0.2	-0.5	0.1	2.5	0.9	0.9	0.4	1.7	-0.5	0.4	3.2	0.4	1.1
412	AT-HF	HIS HF	3	828797	AT4G26900	2.6	3.4	1.6	4.9	1.5	3.9	-3.3	2.4	1.8	2.6	2.6	1.3	0.8	1.5	0.6	0.9	0.1	0.6	1.1	0.4	1.6	0.7	-0.5	-1.5	-0.2	0.5	-1	-0.3
413	AT2G31390	pfkB-like carbohydrate kinase family protein	3	817697	AT2G31390	2.6	3	4.8	0.9	4	6.1	2.4	4.3	2.1	2.6	2.6	4	0	-0.5	2.7	3.6	-0.2	1.3	-0.2	2.9	0.8	0.2	2.1	0.5	0.2	1.9	0.2	2.2
414	AT5G16380	autophagy-like protein: putative (Protein of unknown function: DUF538)	3	831499	AT5G16380	2.6	1.7	1.8	-0.7	3.4	1.4	-0.4	2.4	3.5	2.6	2.6	0.9	0.7	0.3	-0.2	-1.2	-0.9	-0.6	0.9	-0.1	0.1	-0.3	-0.7	0	-2.9	-0.7	0.5	0.1
415	PRR5	two-component response regulator-like protein	3	832518	AT5G24470	2.6	2.1	3.6	-0.7	5	1.6	0.2	-3.3	3	2.6	2.6	-0.3	2.1	0.8	-0.1	0	-0.2	-0.9	1.8	0.4	0.9	0.9	-0.7	1.6	1.5	0.3	0	-0.1
416	OVA9	glutamine-tRNA ligase: putative / glutaminyl-tRNA synthetase: putative / GlnRS	3	839120	AT1G25350	2.6	3.7	3.5	4.4	2.8	2.9	0.1	5.2	1.4	2.6	2.6	2.6	-0.2	1.4	0.7	1.2	0.1	-0.8	0.8	-0.5	0	0.4	0.3	1.4	1.1	0.3	-0.7	-1.2
417	PUMP1	plant uncoupling mitochondrial protein 1	3	824578	AT3G54110	2.6	2.9	6.2	1.2	7.1	9.9	3.3	-4.1	2.3	2.6	2.6	1.6	-0.1	0.3	1.5	1.9	0.7	1.1	0.2	0.7	-2.1	-0.2	2.5	0.5	-0.1	1.3	-0.6	-0.2
418	SDP6	FAD-dependent oxidoreductase family protein	3	820199	AT3G10370	2.6	2.7	6.2	-4.4	2.5	2.2	4.7	5.9	2.4	2.6	2.6	1.6	0.7	0.8	2	1.3	0.6	0.7	1	1.6	-0.1	0.5	1.4	4.2	1.5	-0.6	0.2	1.2
419	PYRB	PYRIMIDINE B	3	821577	AT3G20330	2.6	3.3	4.9	4.6	6	6.2	0.5	3.5	1.8	2.6	2.6	0.9	2	2.1	-1.3	0.1	0.5	-0.2	1.4	0.3	-0.6	-0.8	1	0.1	0.7	-0.5	-1	0.6
420	HST	ARM repeat superfamily protein	2	819666	AT3G05040	2.6	2.7	2.3	1.1	3.6	1.2	0.4	2.6	2.5	2.6	2.6	1.3	1.5	1	-0.3	0			0.8	0.8	0.7	0.8	-0.5	0	0.2	0.8	-1.1	0
421	RAD52-2	cobalt ion-binding protein	3	834838	AT5G47870	2.6	3.4	4	7.3	1.9	3.1	0.5	6.7	1.7	2.6	2.6	1.9	-0.3	0.2	2.6	2.2			2	0.4	-0.8	0.8	0.9	0.5	-0.4	1.9	0.9	3.5
422	AT5G24620	Pathogenesis-related thaumatin superfamily protein	2	832533	AT5G24620	2.6	2.3	3.2	1.5	6.8	3.2	-1.6	-1.2	2.8	2.6	2.6						-0.1	-1.5	-1.4	-0.3
423	pPLAIIIbeta	patatin-like protein 6	3	824660	AT3G54950	2.6	3.1	2.9	0.1	3.3	2.2	2.5	5.2	2	2.6	2.6	1	-0.5	-0.1	-0.3	-0.3	0	0.4	-0.1	0.4	0.6	1.3	-0.3	0.2	-0.9	1.4	-0.8	1.3
424	HIPL2	hipl2 protein precursor	3	836384	AT5G62630	2.6	3	2.9	3.8	6	1.7	-3.7	2.3	2.1	2.6	2.6
425	AT3G08630	alphavirus core family protein (DUF3411)	3	820010	AT3G08630	2.6	2.9	7.3	3	2.3	-2.6	9	-2.6	2.2	2.6	2.6	2	-0.4	0.3	0.5	-0.1	2.4	0.9	1.1	0.5	1.6	-0.1	2	1	0.6	1.4	0.9	2.4
426	PPC1	phosphoenolpyruvate carboxylase 1	3	841765	AT1G53310	2.5	3.2	2.1	2.6	3.7	1.2	-0.4	0.7	1.9	2.5	2.5	1.6	1	1.4	2.1	2.1	1.2	0.7	3	1.1	3.9	2.7	2.5	1.1	4.5	1.3	0.7	3.2
427	PNC2	peroxisomal adenine nucleotide carrier 2	3	832812	AT5G27520	2.5	1.9	7.7	-5.2	4.4	6.1	7.3	1.7	3.2	2.5	2.5	0.1	0.9	0.1	1.8	2.3	2.9	1.8	1.9	1	-0.4	0.8	1.6	0.4	1.4	1.1	0.1	1
428	AT2G22400	S-adenosyl-L-methionine-dependent methyltransferases superfamily protein	3	816771	AT2G22400	2.5	2.6	3.2	3.5	7.4	3.1	-1.8	-1.8	2.5	2.5	2.5	-0.6	1.2	0.9	0	0.5	-0.6	-0.8	0.8	1	1.2	0.5	0.2	-0.4	0.7	-0.1	-0.8	-0.2
429	AT5G12340	DUF4228 domain protein	3	831109	AT5G12340	2.5	2.5	6.9	-0.8	3.5	9.4	5.3	0.7	2.6	2.5	2.5								-0.6	3				0.3	-0.3	1.9	0.5	0.5
430	PHT4;6	phosphate transporter 4;6	3	834463	AT5G44370	2.5	2.7	6.3	2.8	5	4.9	2.1	1	2.4	2.5	2.5	2	-0.5	0.9	0.1	0.1	2.3	2.2	0.7	-0.1	-1	-1.2	1.6	-0.4	-0.4	1.3	0.3	0.7
431	AT5G64640	Plant invertase/pectin methylesterase inhibitor superfamily	3	836585	AT5G64640	2.5	2.5	4	-0.9	3.7	1.2	1.5	-2.9	2.5	2.5	2.5	0.9	-0.1	0.5	0.6	0.3	0.8	0.8	2	1.5	2	0.3	1.6	-1.9	-1.6	0.4	-0.6	1.6
432	AT1G23170	transmembrane protein (Protein of unknown function DUF2359: transmembrane)	1	838925	AT1G23170	2.5								2.4	2.5	2.5	3.4	1.2	0.5	1.1	1.3	1.1	0.5			0.1	-0.1	2.7	-0.7	-0.1	1.7	-0.3	0.5
433	AT5G23575	Transmembrane CLPTM1 family protein	1	832423	AT5G23575	2.5								3.2	2.5	2.5	0.4	1.8	0.8	-0.6	-0.5	-0.5	-0.6	0.9	0.6	0.1	0.1	0.9	-0.5	0.6	0.2	-0.7	-0.6
434	AT3G49370	Calcium-dependent protein kinase (CDPK) family protein	3	824099	AT3G49370	2.5	2.7	4.3	0.3	4.2	3.2	2.9	-1.3	2.4	2.5	2.5	0.1	1.2	0.2	0.8	0.4	0.2	-0.4	0.9	2.4	0.1	2	1.8	0.7	0.7	1.2	0.8	1.3
435	AT2G15760	calmodulin-binding protein (DUF1645)	3	816070	AT2G15760	2.5	2.8	6.1	1.4	3.4	9	4.5	0	2.3	2.5	2.5	1.1	1.5	-0.8	3.4	3.7	-0.7	-0.5	-0.5	2.8	-0.8	0.2	1.3	-0.5	-0.6	1.9	0.2	0.5
436	C4H	cinnamate-4-hydroxylase	3	817599	AT2G30490	2.5	4.4	4	6.7	-0.2	4.8	3.1	7.8	0.7	2.5	2.5	3.8	1.2	-1.1	6.3	9.2			-0.8	7.3	-0.2	0.4	3.5	0.7	-0.2	5	1.6	5.2
437	eIF6A	Translation initiation factor IF6	3	824728	AT3G55620	2.5	2.8	4	0.3	3.5	7.4	1.3	4.1	2.2	2.5	2.5	0.2	3.4	0.8	0.6	1.2	0.2	0.3	0.3	0.7	1.1	0.7	1.5	1	2.8	1.9	-1.2	-0.7
438	AT5G51570	SPFH/Band 7/PHB domain-containing membrane-associated protein family	3	835231	AT5G51570	2.5	2.3	2.2	-1	4.1	2.4	-0.4	-0.8	2.7	2.5	2.5	0	2.2	0.4	0.8	-0.2	-0.1	-0.1	0.9	0.3	-0.8	1.1	1.3	0.2	1.2	1.4	-0.2	0.7
439	AT3G52870	IQ calmodulin-binding motif family protein	3	824453	AT3G52870	2.5	3.3	7.2	1.2	4.8	11.8	3.3	1.3	1.8	2.5	2.5	2.1	0.3	0.2	-0.6	-0.6	-0.9	0	0.4	3.4	1.2	1.4	2.1	0.3	-0.3	4.7	-0.3	0
440	OMT1	O-methyltransferase 1	3	835504	AT5G54160	2.5	4.2	3.9	3.7	-2	4.1	5	4.6	0.8	2.5	2.5	4.1	-1.1	-1	3.7	2.3	2.2	2.6	0.1	3.5	0.8	-0.3	0.6	-1.2	-0.8	5.4	2.8	4.1
441	AT4G12750	Homeodomain-like transcriptional regulator	3	826887	AT4G12750	2.5	2.6	2.8	2.4	4.8	3.8	-2	5.3	2.4	2.5	2.5	-0.9	0.6	2.3	-1.3	-0.7			0.7	0.1	0.3	0.2	0.2	0	1	-0.5	-1.6	-0.8
442	CIPK4	CBL-interacting protein kinase 4	3	827106	AT4G14580	2.5	2.3	4.1	0.5	2.2	3.8	3.9	1.7	2.7	2.5	2.5	1	0.9	-0.8	0.7	1	0.5	2.7	0.4	1.1	-0.1	0.4	0.8	0.9	0.8	0.9	0.5	0.2
443	AT3G05220	Heavy metal transport/detoxification superfamily protein	3	819686	AT3G05220	2.5	2.7	5.4	0.4	5.3	5.5	3.1	-0.2	2.4	2.5	2.5													-1.6	-0.9	0.5	1.9	0.6
444	GBF6	G-box binding factor 6	0	829611	AT4G34590	2.5		6.7						2.2	2.5	2.5	1.3	0.8	0.8	1.5	0.9	1.8	2.4	2.6	1.8	0.5	1.5	1	-0.1	-0.1	2	1	0.8
445	AT2G01970	Endomembrane protein 70 protein family	3	814728	AT2G01970	2.5	2.5	3.7	4	1.8	4.5	2.7	1.8	2.5	2.5	2.5	2.7	3	0	1.5	1.7			1.2	2.1	1.1	0.7	2.6	-0.8	-0.8	1.4	0.9	1.6
446	MGE1	Co-chaperone GrpE family protein	3	835613	AT5G55200	2.5	2.6	5.3	-0.6	4.7	7.5	2.4	5.3	2.4	2.5	2.5	0.8	0.3	0.7	-0.3	1.1	1.2	0.7	0.7	1.1	-1.1	0.3	0.8	0.3	1	0.2	-0.3	0.5
447	DET2	3-oxo-5-alpha-steroid 4-dehydrogenase family protein	2	818383	AT2G38050	2.5	2.4	7.8	2.9	5.4	6.1	1.1	3.1	2.6	2.5	2.5	1.1	2.1	0.6	-0.5	-0.4	1.1	1.5	-0.1	0.5	1.6	0.7	1	0.1	0	0.9	-0.2	0.4
448	GPT2	glucose-6-phosphate/phosphate translocator 2	3	842477	AT1G61800	2.5	3.2	7.4	-0.4	3.2	4	8	4.7	1.9	2.5	2.5	3.8	-0.7	0.7	4.1	4.5	2	1.1	0.2	1.9	0	0.6	1.6	-0.3	-0.2	4.3	0.4	3.2
449	AT2G15690	Tetratricopeptide repeat (TPR)-like superfamily protein	3	816062	AT2G15690	2.5	3.2	4.2	3.2	4.9	4.4	-0.3	7.5	1.8	2.5	2.5	1.1	0.9	4.1	-1	0.6			2.5	-0.6	2.2	1.7	0.4	0.7	0.6	-1.1	-1.3	-0.3
450	NANA	Eukaryotic aspartyl protease family protein	3	820452	AT3G12700	2.5	3.5	3.6	3	4.2	-0.8	0.7	3.4	1.5	2.5	2.5	0.5	-0.5	-0.5	-0.1	-0.6			0	0.6				1.1	-1.2	0.7	0.2	0.8
451	GSA1	glutamate-1-semialdehyde-2:1-aminomutase	3	836476	AT5G63570	2.5	3	4.7	3.3	4	4.2	0.8	5.7	2	2.5	2.5	2.3	0.6	2.9	0.1	0.8	1.8	0.8	5.4	-0.3	2.7	0.8	1.8	-1	3.6	0.6	0.7	0
452	AT2G17190	ubiquitin family protein	0	816224	AT2G17190	2.5								2.9	2.5	2.5	1.2	3.1	-0.4	1.1	0.6	-0.1	1.3	0.9	1.5	0.8	1.4	2	1.2	0.2	1.7	0	0.9
453	VAT1	VALINE-TOLERANT 1	3	831490	AT5G16290	2.5	3	3.3	2.8	2	8.5	-1.1	1.8	2	2.5	2.5	1.4	0	2.4	0.1	0.2	0.5	0	3.5	1.3	2.9	1.1	1.2	0.9	3.5	-1.1	1.1	0.7
454	AT3G15010	RNA-binding (RRM/RBD/RNP motifs) family protein	3	820730	AT3G15010	2.5	2.9	5.8	2.4	5	4.9	2.6	4.1	2.1	2.5	2.5	0.9	1.4	0.1	0.2	0.8	0.3	-0.3	1.2	0.3	0.6	0.3	1.9	-0.2	0.4	0.2	-0.5	-0.1
455	AT5G19110	Eukaryotic aspartyl protease family protein	3	832031	AT5G19110	2.5	2.9	6.3	1.9	3	10.4	4	-3.8	2.1	2.5	2.5
456	YSL8	YELLOW STRIPE like 8	3	841257	AT1G48370	2.5	2.3	3.3	0.7	6.4	0.3	0.4	-0.5	2.7	2.5	2.5	0.3	3.3	0.7	0.3	0.3			0.8	0.5	0.2	0.9	1.4	0.6	0.5	1.3	1.7	1.5
457	IIL1	isopropyl malate isomerase large subunit 1	3	826975	AT4G13430	2.5	3.4	0	4.4	0.8	0.6	-3.2	-1.5	1.6	2.5	2.5	1.6	0.6	3.9	0.9	1.3			5	0.4	0.7	1.2	1	1.8	5.6	0.8	-0.4	1.2
458	AT5G53750	CBS domain-containing protein	0	835456	AT5G53750	2.5								2.5	2.5	2.5	0	-0.1	0.6	0.8	0.7	0.6	0.4	0.8	1.5	0.7	-0.8	1.6	-0.2	-0.4	2.2	-0.5	1
459	RPT3	regulatory particle triple-A ATPase 3	3	835941	AT5G58290	2.5	2.6	4.1	0.3	6.4	5.5	1.1	3.9	2.4	2.5	2.5	2	3	-0.3	1.3	2.4			1.4	1.9	0.9	0.5	1.6	0.2	1.3	0.7	-0.7	-0.4
460	AT1G61730	DNA-binding storekeeper protein-related transcriptional regulator	3	842470	AT1G61730	2.5	2.5	4.6	3.4	4.5	2.7	1.6	3.5	2.5	2.5	2.5	0.3	0.9	-0.4	0.2	-0.3	-0.2	-0.4	0.2	0.4	0.7	1	1.5
461	GAPCP-2	glyceraldehyde-3-phosphate dehydrogenase of plastid 2	1	838199	AT1G16300	2.5								2	2.5	2.5	2.4	-0.4	-1.3	2.1	3.3	1.5	1.9	0.4	1.6	-0.9	-1.4	3.4	0.1	-0.8	2.1	-0.1	2.4
462	AT3G13670	Protein kinase family protein	3	820572	AT3G13670	2.5	3.3	4.4	-0.6	6.2	6.2	0	3	1.6	2.5	2.5	1.4	3.1	0.2	1.7	1	1.5	1.2	2.2	0.3	1.6	2.1	2.2	2.6	1.5	1.5	-0.5	0.6
463	ROC3	rotamase CYP 3	3	816161	AT2G16600	2.5	2.5	1.8	3	4.4	1.2	-1.4	-3	2.5	2.5	2.5	1.9	-0.4	0.9	1.2	0.9	0.8	1.8	0.1	1.8	0.7	0.5	2.7	0.7	0.6	2.6	1.2	1.9
464	AT4G23540	ARM repeat superfamily protein	3	828454	AT4G23540	2.5	2.3	4.3	2.5	5.1	5.8	0.8	2.3	2.7	2.5	2.5	-0.2	0.7	0.8	-0.2	0.5	0.6	0.3	0.4	1.1	-0.5	0.3	-0.4	0.2	1.4	0.3	-1.1	-0.4
465	AT3G63380	ATPase E1-E2 type family protein / haloacid dehalogenase-like hydrolase family protein	3	825513	AT3G63380	2.5	3	7.1	-3	3.7	6.6	8.4	1	1.9	2.5	2.5	0.2	-0.1	1.5	1.1	1	0.3	-0.3	-0.6	1.5	-0.9	0	0.2	-0.9	-0.5	2.6	0.6	0.7
466	LETM1	LETM1-like protein	3	825151	AT3G59820	2.5	2.5	4.1	0.5	5.6	4.5	0	3.7	2.5	2.5	2.5	0.6	1.6	1	0.7	0.4	0.7	0.6	1.8	1	-0.2	0.5	1.4	1.4	2.1	-0.1	-0.3	1
467	MORF1	multiple organellar RNA editing factor	3	827747	AT4G20020	2.5	2.9	2.7	3	2.1	3.3	0.2	3.2	2.1	2.5	2.5	1.6	0.9	4.3	0.1	0.7	0.5	0.5	5.4	0.5	0.6	0.9	-1.4	-0.3	2.8	-1.4	-0.4	-0.4
468	AT1G14010	emp24/gp25L/p24 family/GOLD family protein	1	837961	AT1G14010	2.5								3	2.5	2.5	2.1	0.4	0.5	-1.1	1.1	0.1	1.5	0.7	1.1	-0.2	-0.9	2.3	0.3	0.3	0.1	-0.3	2.1
469	EMB1467	NADH-ubiquinone dehydrogenase	3	833729	AT5G37510	2.5	3.2	2.3	0.8	3.2	1.6	-0.1	5.7	1.8	2.5	2.5	2.3	1.2	0.8	0.5	2.2			0.6	1.2	1.9	1.3	0.2	0.3	0	0.7	0	1
470	PBG1	20S proteasome beta subunit G1	3	842098	AT1G56450	2.5	2.8	2.6	2.9	3.1	3.3	0	3.9	2.2	2.5	2.5	1.1	1.1	-0.2	0.3	1.3	1.1	0.8	0.9	0.1	-0.9	-0.6	0	-0.7	0.5	1.6	-0.8	-0.2
471	AT1G23230	mediator of RNA polymerase II transcription subunit	3	838932	AT1G23230	2.5	2.6	2.2	-0.9	3.6	5	-0.5	3.6	2.3	2.5	2.5	0.8	0.1	0.8	0.3	-0.8	0.9	0.8	1	0.3	0.7	1.4	0.8	0.2	-0.3	-0.8	-1.1	0.4
472	SAM1	S-adenosylmethionine synthetase 1	3	839501	AT1G02500	2.5	3.8	2	3.7	0.7	2	1.3	-5	1.1	2.5	2.5	3.5	0.6	1.5	3.5	2.8	3.4	5	0.3	3.6	2.5	1.4	5.1	0.7	-0.1	5.9	2.5	9
473	AT4G39240	Galactose oxidase/kelch repeat superfamily protein	2	830080	AT4G39240	2.5	2.2	2.7	0.7	2.7	3.9	0.4	4.7	2.8	2.5	2.5
474	AT1G15480	Tetratricopeptide repeat (TPR)-like superfamily protein	3	838118	AT1G15480	2.5	2.1	3.6	3.2	4.8	2	0.3	1.2	2.9	2.5	2.5	0.2	0.3	1.2	0.2	1.6	1.2	0.8	0.5	0.1	-0.6	-0.7	0.6	0.1	0.2	0.3	-0.9	-0.1
475	PARVUS	Nucleotide-diphospho-sugar transferases superfamily protein	3	838512	AT1G19300	2.5	2.5	5.6	0	4	4.9	7.2	-1.8	2.4	2.5	2.5	1.9	-0.1	-1.5	3.3	2.4	1.7	2.8	-0.6	1.9	1.4	-0.7	1.9	-0.3	-0.8	1.4	0	0.1
476	AT2G19120	P-loop containing nucleoside triphosphate hydrolases superfamily protein	0	816429	AT2G19120	2.5								2.8	2.5	2.5	-0.2	1.1	-0.4	1.7	0.6	-0.2	-0.6	0.5	0.5	0.5	1.4	0.7	1.6	0.9	1.4	0	0.8
477	TAG1	membrane bound O-acyl transferase (MBOAT) family protein	3	816464	AT2G19450	2.5	2.5	3.3	-1.6	5.1	6.3	-1.1	-2.3	2.4	2.5	2.5	2.4	1.6	-0.5	0.9	0.6			1.7	2.5	0.6	-0.4	1.8	1.4	0.6	2	0.1	1.6
478	GLDH	L-galactono-1:4-lactone dehydrogenase	3	823948	AT3G47930	2.5	2.6	3.3	4.4	2.7	5	-0.3	1	2.3	2.5	2.5	0.1	-0.2	1.1	0.3	-0.3			1.9	0.5	1.1	0.1	0.5	-0.3	0.7	0.2	-0.6	0.8
479	AT1G20380	Prolyl oligopeptidase family protein	2	838626	AT1G20380	2.5	2.9	3.3	4.6	2.6	2.2	2.2	-1.9	2	2.5	2.5	1.6	0.1	0.5	-0.6	-0.2			1.4	0.8	0.5	0.6	0.8	0.5	1.1	-0.2	-0.2	0.1
480	AT4G37190	plasma membrane: autoregulation-binding site: misato segment II: myosin-like: tubulin/FtsZ protein	3	829873	AT4G37190	2.5	2.6	2.1	4.8	3.4	3	-2.6	6.9	2.3	2.5	2.5	0.2	0.1	0.8	-0.4	0.4	-1.4	-0.8	1.1	-0.2	1.5	2.6	-0.6	1.4	0.9	-0.5	-1.8	-1
481	PHT3;1	phosphate transporter 3;1	3	831252	AT5G14040	2.5	2.7	2.7	2	1.5	4.1	0.1	-1.3	2.2	2.5	2.5	2.2	0	1.1	1.8	3.1	2.4	2.2	1.5	2.7	-0.4	0	2.9	0.4	1.6	2.9	0.8	1.9
482	AT3G47540	Chitinase family protein	3	823908	AT3G47540	2.5	2.7	3.9	-0.7	1.8	7.1	3.6	2.6	2.2	2.5	2.5
483	FTSZ2-1	Tubulin/FtsZ family protein	3	818197	AT2G36250	2.5	2.5	1.7	2.2	4.4	1.6	-2.7	6.3	2.4	2.5	2.5	0.5	1.2	2.8	-0.1	0.2	2	1.9	4.9	0.1	2.2	2.1	0.1	-1.2	-0.9	1.4	0.3	1.8
484	PLDALPHA1	phospholipase D alpha 1	3	820816	AT3G15730	2.5	2.5	3.3	2.1	2.3	1	2.7	1.4	2.5	2.5	2.5	1.3	1.6	0.2	2	1	1.8	1.3	0.3	2.1	1.2	2.4	1.9	1	0.2	3	1.2	1.7
485	MEE18	maternal effect embryo arrest 18	3	817970	AT2G34090	2.5	2.2	3.2	0.7	3.7	1	-0.3	2.5	2.7	2.5	2.5	-0.7	0.8	1.4	-1.5	-1.5			2.4	-1.6	0.8	1.1	-1.3	0	1.7	-0.7	-0.4	-1.1
486	SR45	arginine/serine-rich 45	3	838230	AT1G16610	2.5	2.4	3.7	2.3	3.5	1.3	2	1	2.5	2.5	2.5	1	1.7	0.4	-0.1	-0.7			0.8	0.4	0.3	0.5	1.1	0.2	1.2	0.2	-0.8	-1
487	AT3G61690	nucleotidyltransferase	3	825342	AT3G61690	2.5	2.8	3.2	-0.3	3	2	-1.5	4	2.1	2.5	2.5	-0.3	0.6	-0.2	0.8	0.5	0.2	-0.1	0.8	0	1.6	1.4	1	1.1	1.7	0.2	-0.9	-0.4
488	G1	transmembrane protein G1P-related 1	3	824342	AT3G51790	2.4	2	6.1	0.5	2.1	11.1	7.9	3.8	2.9	2.4	2.4	1.2	0.8	1.1	0.3	2.1	0.8	0.2	0.1	2.5	0.1	0.8	0.9	-0.1	0.5	1.4	1.1	0.9
489	CYT1	Glucose-1-phosphate adenylyltransferase family protein	2	818562	AT2G39770	2.4	2.5	3.9	-1.6	-0.3	6.4	4.9	5	2.4	2.4	2.4	4.1	0.8	0.6	0	-0.8	2.5	2.6	0.7	-0.3	1.2	0.8	0.3	0	3	2.5	1.5	1.7
490	PK3	serine/threonine protein kinase 3	3	830712	AT5G08160	2.4	2.5	4.4	2.6	2.9	3.5	3.4	-1.5	2.4	2.4	2.4	1.9	0.6	-0.5	0.7	1			1.2	-0.4	0.1	-0.1	1.8	0.1	0.3	1.1	0	-0.5
491	SMO2-1	sterol 4-alpha-methyl-oxidase 2-1	3	837254	AT1G07420	2.4	2	3.2	1.2	5	-1.3	0.5	-1.4	2.9	2.4	2.4	0.9	-1.6	1.9	-0.3	0.4	1.9	1.3	1.6	0.9	1.8	1.5	0.5	0.9	0.3	-1	0.7	1.3
492	AT1G23850	transmembrane protein	3	838996	AT1G23850	2.4	2.6	8.2	0.8	6.5	9.2	8.2	-3.9	2.3	2.4	2.4	-0.6	0.2	0	1.2	1.2			-0.5	0.9
493	AT4G01700	Chitinase family protein	3	828131	AT4G01700	2.4	2.7	5	0.4	4.9	5.6	2.5	2.9	2.2	2.4	2.4	1.6	-0.7				-0.6	0	-1.1	2				-0.6	-0.4	0.8	1.6	0.2
494	MPPBETA	Insulinase (Peptidase family M16) protein	3	821084	AT3G02090	2.4	2.6	1.7	0.9	1.2	3.8	-1.3	2.8	2.3	2.4	2.4	2.2	0.6	1.4	1.3	2.2	2.4	2.3	1.3	1.7	-0.3	0	1.6	0.1	0.1	0.3	0.9	1.3
495	AT3G07810	RNA-binding (RRM/RBD/RNP motifs) family protein	3	819972	AT3G07810	2.4	2.4	4.7	-0.7	4.1	2.8	3.7	-0.5	2.4	2.4	2.4	1.4	0.2	0.2	1.4	2	1.3	0.6	0.5	2.1	2.2	0.5	3	-0.2	-0.1	1	1.2	1.2
496	PRP40C	pre-mRNA-processing protein 40C	3	821521	AT3G19840	2.4	1.9	4.7	2	2.5	4.1	5.2	2.1	3	2.4	2.4	-0.6	1.3	0.3	-0.5	-1	-1.1	-1.1	0	-0.3	0.5	1.1	-0.7	1.6	1.6	-1.6	-1	-1.2
497	PMH1	putative mitochondrial RNA helicase 1	3	821800	AT3G22310	2.4								2	2.4	2.4	-0.2	0.7	2	0.1	0.5	0.2	0.1	1.6	1.3	3.1	1.2	0.5	1.5	1.7	0.4	-0.9	-0.3
498	NINJA	Putative interactor of JAZ	2	829012	AT4G28910	2.4	2.6	3.6	2.2	6.4	7.9	0.4	-3.3	2.3	2.4	2.4	-0.8	2.5	-0.6	-0.9	-1.4	1.6	0.3	0.1	1	0.4	0.8	1.1	-0.3	1.3	0.8	-1.2	-1.2
499	TAT3	tyrosine aminotransferase 3	3	817022	AT2G24850	2.4	2.9	6	-3	4.2	7.8	5.8	2.1	2	2.4	2.4
500	AT2G18330	AAA-type ATPase family protein	3	816348	AT2G18330	2.4	2.6	3.8	3.6	3.5	4.3	0.4	2.5	2.3	2.4	2.4	-0.4	0.3	1.3	-0.3	0.5	1	0.6	0	0.2	-1.8	-0.5	1.1	-0.9	0.8	0.4	-0.7	0.1
501	AT5G19920	Transducin/WD40 repeat-like superfamily protein	3	832114	AT5G19920	2.4	2.8	3.6	1.9	2.5	3.1	1.3	3.4	2	2.4	2.4
502	OWL1	DNAJ heat shock N-terminal domain-containing protein	3	818142	AT2G35720	2.4	2.8	5.1	1.4	4.5	5.2	2.5	4.3	2	2.4	2.4	-0.5	0.4	1.5	0.2	0			1.7	0.5	-0.5	0.1	0.8	1	1.4	-1.4	-0.8	-0.3
503	JAZ6	jasmonate-zim-domain protein 6	3	843577	AT1G72450	2.4	2.8	5	-0.9	2.1	8.2	6.6	-3.5	2.1	2.4	2.4
504	AT1G29880	glycyl-tRNA synthetase / glycine-tRNA ligase	3	839866	AT1G29880	2.4	3.1	3.2	4.5	1.3	4.5	-1	7.6	1.7	2.4	2.4	1.5	0.7	2.4	0	1	1.1	0.4	3	0.9	1.8	1.8	0.7	-0.6	3.1	0	-0.5	0
505	AT1G16870	mitochondrial 28S ribosomal protein S29-like protein	3	838258	AT1G16870	2.4	2.7	4	4.7	3.5	4.3	0	3.3	2.1	2.4	2.4	0.8	0	0.9	-1.3	0.4	1.4	0.9	1	0.8	0.5	0.8	0.1	-0.6	0.5	-0.1	-0.4	-0.3
506	NSF	AAA-type ATPase family protein	3	825830	AT4G04910	2.4	2	3	2.8	4.2	2.3	0.3	-4.4	2.8	2.4	2.4	2.9	-0.1	-0.2	0.9	0.7	0	0.3	0.7	0.1	-1.4	0.3	0.9	-0.5	0.2	1.1	0.3	0.6
507	PHS2	alpha-glucan phosphorylase 2	3	823850	AT3G46970	2.4	2.4	3.9	0.9	5.2	1.8	-0.7	-0.3	2.5	2.4	2.4	0.1	1.8	0.7	-0.1	-0.4	0	0.3	1.9	0.3	3	0.9	0.5	0.9	1.3	0.1	-0.7	0.2
508	FBA8	Aldolase superfamily protein	3	824459	AT3G52930	2.4	3.2	2.7	4.2	1.6	2.6	0.6	-0.1	1.6	2.4	2.4	4.1	0.9	1.6	1.4	2.4	3.2	4.8	3.1	3	1.7	0.9	2.4	-0.2	1.6	2	1.1	2.8
509	AT1G75960	AMP-dependent synthetase and ligase family protein	3	843929	AT1G75960	2.4	1.8	4.7	0.3	3.3	5.1	2.8	-1.1	3	2.4	2.4	-0.9	2.9	0.6	1	0.9			-0.7	1	2.1	0.5	1.1	-0.3	0.7	1.1	0.6	2.1
510	AT5G07340	Calreticulin family protein	3	830625	AT5G07340	2.4	2.9	0.8	5.2	2.3	1.1	-0.6	-1.6	1.9	2.4	2.4	3.1	-0.2	1.9	1.4	1.8	2	1.2	0.9	2.1	-0.2	-0.1	2.8	-0.5	-0.2	0.6	-0.1	0.5
511	PMEPCRA	methylesterase PCR A	3	837701	AT1G11580	2.4	3.5	3.2	2.6	0.7	7.5	3	-5.3	1.4	2.4	2.4	1	-1.4	-0.8	0.8	0.8	-0.9	-0.2	0.2	3	1.5	1	0.8	-1.9	-0.3	0.5
512	AT4G29700	Alkaline-phosphatase-like family protein	3	829091	AT4G29700	2.4	4.1	6.6	1.5	6.2	7.1	4.6	1.7	0.7	2.4	2.4
513	TOC75-III	translocon at the outer envelope membrane of chloroplasts 75-III	3	823827	AT3G46740	2.4	3.1	1.8	4.5	1.2	2.6	-1.9	7.1	1.8	2.4	2.4	0.8	1.3	2.4	0.2	1	0.9	0.7	2.3	0.8	2	1.3	0	0.4	2.2	0	-0.1	0.2
514	HAC5	histone acetyltransferase of the CBP family 5	3	820484	AT3G12980	2.4	2.1	1.1	-1.5	1.4	1.8	-0.2	-1.6	2.8	2.4	2.4
515	AT1G45160	Protein kinase superfamily protein	3	841084	AT1G45160	2.4	3.1	3.1	-4	5.2	3.5	-3.6	1	1.7	2.4	2.4			-0.5	0.4	-0.5					-0.4	0.2	1.3
516	AT4G35080	high-affinity nickel-transport family protein	0	829660	AT4G35080	2.4								2.2	2.4	2.4	1.9	1.1	1.2	0.5	0.2	1.7	0.7	1.1	1	0.9	0.6	1.7	0	2.4	2.3	0.1	1
517	4CL1	4-coumarate:CoA ligase 1	3	841593	AT1G51680	2.4	4.2	3.5	1	1.4	6.2	3.8	3.5	0.7	2.4	2.4	4.9	-0.2	-1.6	7.2	5.5			-0.3	5.6	0.7	0.3	3.8	0.2	0.7	6.9	3.5	5.7
518	AT5G23540	Mov34/MPN/PAD-1 family protein	3	832420	AT5G23540	2.4	3	3.5	1.4	4.6	4.4	0.9	3.3	1.8	2.4	2.4	0.4	1.1	-0.3	0.4	1.2			0.6	1.1	-0.9	0	0.6	0.6	1	1.9	-0.6	0.3
519	OTC	ornithine carbamoyltransferase	3	843869	AT1G75330	2.4	2.4	1.5	4.9	2	4	-3.1	1	2.4	2.4	2.4	1.9	-0.6	2.1	0.1	0.3	2	1.5	3.1	1.1	1.8	0.8	1.4	0.2	3.6	-1	0.1	0.6
520	CSTF64	cleavage stimulating factor 64	2	843510	AT1G71800	2.4	2.1	3.1	-3.2	5.1	3.4	-0.8	-1.1	2.7	2.4	2.4	0.1	0.8	-0.5	0.1	0.2	-0.8	-0.1	1.1	0.8	0.9	2	0.1	0	2	-0.5	-0.6	-0.8
521	PBL1	PBS1-like 1	3	824711	AT3G55450	2.4	2.5	2.2	2.9	6.1	2.9	-1.4	1.1	2.4	2.4	2.4
522	AAC2	ADP/ATP carrier 2	3	831193	AT5G13490	2.4	3.1	5.3	-0.7	2.7	5.3	3.9	-1.7	1.7	2.4	2.4	2.6	0.3	0.9	1.3	1.8	2.2	1.6	1.8	3.7	1.4	1	2.6	-1	0.4	2.8	1	1.7
523	AT1G17500	ATPase E1-E2 type family protein / haloacid dehalogenase-like hydrolase family protein	3	838324	AT1G17500	2.4	2.1	4.3	3.2	6.9	4.7	2.5	-5.1	2.7	2.4	2.4	1.7	1.3	-0.1	0.4	0.5	-0.9	-0.8	-0.7	1.2	0.8	0.1	2.6	-0.6	-1.8	4	0.5	0.6
524	AT1G31550	GDSL-like Lipase/Acylhydrolase superfamily protein	3	840045	AT1G31550	2.4	2.6	7.2	0.8	8	6	5.2	2.1	2.2	2.4	2.4	1.3	1.1	1.8	-0.7	-0.8	0.2	2.3	0.2	2.5	1.3	0	0.4	0	0.6	2.4	1.3	1.3
525	TAP46	2A phosphatase associated protein of 46 kD	3	835379	AT5G53000	2.4	2.5	4.4	1.6	4.1	3.4	3.2	0.5	2.3	2.4	2.4	-0.4	2.1	-0.5	0.7	-0.4	0.1	0	0.3	1.4	0.2	0.9	0.5	1.8	2.7	0.4	-0.5	-0.3
526	AT2G39420	alpha/beta-Hydrolases superfamily protein	3	818527	AT2G39420	2.4	2.4	6.3	-3	1.2	6	5.5	1	2.5	2.4	2.4	0.9	0.9	1.6	-1	-2.3			-0.2	1.6	0.4	-0.5	2.6	0.1	0.6	1.5	0.2	0.1
527	LON1	lon protease 1	3	832744	AT5G26860	2.4	2.8	3.2	2	2.2	4.5	0.6	4.3	2	2.4	2.4	0.3	0.3	1.4	0.2	1.2			1	1.3	-0.4	0.1	0.5	-0.5	0.6	0.4	-0.1	0.2
528	AT4G25030	Serine/Threonine-kinase	3	828606	AT4G25030	2.4	3	5.9	0.3	3.2	7.4	6	4.6	1.8	2.4	2.4	2.8	1.7	1	1.6	2.1	3.7	3.8	1.4	3.6	0.4	2.7	2.2	1.5	1	5	1.9	2.8
529	AT5G62360	Plant invertase/pectin methylesterase inhibitor superfamily protein	3	836357	AT5G62360	2.4	2.4	6.2	-1.2	5.2	6.2	3.8	0.9	2.4	2.4	2.4	1.2	3.5	1.8	0.6	1.3	-0.1	0.1	1.5	2.2	1.2	0.1	3.3	-1.4	-1.2	0.4	0.3	2.2
530	PRA1.B2	prenylated RAB acceptor 1.B2	1	818631	AT2G40380	2.4								2.5	2.4	2.4	3.8	0.3	0.4	2.7	1.6	3.3	3.8	-0.2	2.3	0.6	-0.4	1.9	-1.4	-1.2	3.6	1.2	1.3
531	AT1G29310	SecY protein transport family protein	3	839805	AT1G29310	2.4	2.5	4	2.5	1.7	3.3	2.8	0.1	2.3	2.4	2.4	4.4	0.2	0.3	0	1.9			1.4	3.6	0.2	0.1	2.6	-0.4	0.3	1.6	0.4	0.9
532	DWF5	Ergosterol biosynthesis ERG4/ERG24 family	3	841465	AT1G50430	2.4	1.8	2.7	4.7	3.1	5	3.7	-3.7	3	2.4	2.4			0.4	-1.1	-0.6	1.8	1.5	0.6	0.1	1.2	-0.4	1.2	-1.2	-1	1.5	-1.3	0.3
533	KAB1	potassium channel beta subunit 1	3	839450	AT1G04690	2.4	1.9	1.9	2.4	4	-0.8	-0.7	-3.6	2.9	2.4	2.4	0.6	0.1	1.6	-0.5	0.2	1.7	1.4	1	1.6	-0.2	-1.2	1.8	0.3	-0.8	0.7	0.9	1.7
534	WIN1	HOPW1-1-interacting 1	3	844399	AT1G80600	2.4	2.8	1.7	2	4.7	2.2	-3.7	4	2	2.4	2.4	2.6	1.8	2.1	-0.1	0.5	0.5	0.2	1.6	-0.9	2.2	0.9	1.5	1.6	2	2.4	-0.9	0.7
535	ASP2	aspartate aminotransferase 2	3	832075	AT5G19550	2.4	2.5	3.8	-0.2	2.9	7.1	1.3	4.5	2.3	2.4	2.4	1.9	0.6	-0.7	1.1	1.6	0.4	0.7	-0.1	1.5	-0.4	0.9	0.7	0.1	0.8	1.2	-1	0.7
536	emb2444	RNA-binding (RRM/RBD/RNP motifs) family protein	3	816366	AT2G18510	2.4	2.9	2	2.8	-1.2	2.5	0.9	5.2	1.9	2.4	2.4	0.4	2	0.1	0.1	0.5	1.1	0.2	1.3	0.3	0.7	1.3	0.2	0.6	2.9	-1	-0.7	-0.5
537	AMT2	ammonium transporter 2	3	818409	AT2G38290	2.4	2.4	5.4	0.8	5	5.7	5.4	0.5	2.4	2.4	2.4	0.2	0.3	1.4	1.8	1.4	-2.9	-1.6	0.3	3.6	-1	-0.5	3	1	1.2	3.2	1.2	1.5
538	FAS4	RNA helicase family protein	3	840232	AT1G33390	2.4	2.3	4	2.1	4.2	6.1	0.9	0.7	2.5	2.4	2.4	-0.7	1.2	0.6	-0.1	0.2	-1.4	-1.2	0.7	-0.3	0.4	1.2	0.1	0.7	1	-0.8	-1.1	-0.7
539	AT5G55510	Mitochondrial import inner membrane translocase subunit Tim17/Tim22/Tim23 family protein	1	835645	AT5G55510	2.4								2.5	2.4	2.4	0.8	1	2.4	-0.6	-0.3	-0.3	-0.1	2.5	-0.5	0.5	0.5	-0.3	1.5	2.8	-0.4	0.1	-0.2
540	HCT	hydroxycinnamoyl-CoA shikimate/quinate hydroxycinnamoyl transferase	3	834951	AT5G48930	2.4	3.4	2.5	2.5	0.5	1.6	2.9	1.9	1.4	2.4	2.4	3.2	0.2	0.1	5.3	3.5			0.2	2	0.4	0.9	3.5	0	1.2	5.1	2.6	4.1
541	CSLD2	cellulose-synthase like D2	3	831554	AT5G16910	2.4	2.5	5.4	0.8	3.1	2.8	6	-2.8	2.2	2.4	2.4	0.7	-0.5	0	0.4	-0.2	0.8	1.2	-0.1	1.4	0.5	1.5	1	-0.6	-0.8	3	0.8	1.1
542	AT2G47970	Nuclear pore localization protein NPL4	3	819409	AT2G47970	2.4	2.5	3.8	1	3.9	4.5	2.8	5.5	2.3	2.4	2.4	1.7	1.6	-0.8	1	1.3	1.6	0	0.5	0.5	-0.6	0.7	1.2	1.1	0	0.2	-0.4	0.6
543	AT3G02630	Plant stearoyl-acyl-carrier-protein desaturase family protein	3	820773	AT3G02630	2.4	2.2	2.5	5.2	4	1.2	-1.2	-3.2	2.6	2.4	2.4	2.4	-0.4	2.1	1.3	1.1	1.2	0.4	3.5	0.8	1.7	1.4	1	0.4	1.9	0.6	0.3	2.3
544	ACT7	actin 7	3	830841	AT5G09810	2.4	2.4	2.4	2.1	1.4	3.4	2	-3.2	2.4	2.4	2.4	2.3	1.2	0.8	1.2	2	1.4	0.3	2.5	2.1	2.2	1.4	1.8	1.1	0.7	3	0.9	1.2
545	AT1G15140	FAD/NAD(P)-binding oxidoreductase	3	838079	AT1G15140	2.4	2.5	4.8	1.1	5.2	3.8	0.2	5.5	2.3	2.4	2.4	1.1	1.1	2.4	0.5	0.7	2.6	0.4	5.5	1.1	1.2	2	0.1	-0.7	2.4	-0.1	0.3	0.8
546	AT5G01850	Protein kinase superfamily protein	3	831760	AT5G01850	2.4	3.3	3.7	-1.5	2.6	7.9	1.8	3.6	1.5	2.4	2.4	-0.6	0.8	-0.6	0.3	-0.3	-0.2	-0.6	-0.8	0.8	0.4	1	-0.1	1.1	0	2.2	0	0.6
547	AT4G38890	FMN-linked oxidoreductases superfamily protein	3	830044	AT4G38890	2.4	2.5	2	3.4	4	2.4	-2.9	2.4	2.3	2.4	2.4	-0.8	-0.4	1.1	-0.5	-0.1			0.5	0.5	1.5	2.2	0.7	-0.2	0.9	-0.2	-1.5	-1
548	AT4G02360	transmembrane protein: putative (Protein of unknown function: DUF538)	3	827767	AT4G02360	2.4	2.3	3.8	1.1	1.8	2.8	3.2	2.6	2.4	2.4	2.4	1	0.3	0.7	1.5	2.1	3.5	2.3	1.5	0.7	0.2	0.1	1.3	1.4	1.6	0.9	-0.3	0.7
549	ALDH2B4	aldehyde dehydrogenase 2B4	3	823955	AT3G48000	2.4	2.7	0.8	1.7	0.3	3.2	-0.1	2	2.1	2.4	2.4	1.8	3.3	1.6	1.9	2.2	-1	0	2	0.1	2	1.6	2.5	1.9	2	0	0	2.4
550	AT5G65650	sugar transporter: putative (DUF1195)	3	836691	AT5G65650	2.4	2	4	2.3	2.1	5.3	3	2.1	2.8	2.4	2.4	1.2	0.5	-1.2	2.7	1.4	2.6	2.9	-0.1	1.7	0.5	-0.3	1.3	-1.1	-0.6	1.8	-0.3	1.9
551	AT5G05010	clathrin adaptor complexes medium subunit family protein	3	830383	AT5G05010	2.4	2.5	1.4	4.1	0.1	2	-0.1	-1.1	2.3	2.4	2.4	2	0.4	0	1	1.7	0.6	0.8	-0.1	2.9	-0.1	0.9	1.9	0.4	0.2	0.9	0.1	0.4
552	ADK2	adenosine kinase 2	3	831882	AT5G03300	2.4	3	2.6	6	1.7	1.3	-1.4	3	1.7	2.4	2.4	1.6	-1.4	0	3.5	2.6	3.6	4.9	0.4	1.8	0.1	-1.6	5.4	2	1.5	4.4	1.4	5.3
553	AT1G48860	RNA 3'-terminal phosphate cyclase/enolpyruvate transferase: alpha/beta	0	841308	AT1G48860	2.4								2.1	2.4	2.4	5.8	-0.2	-0.5	7.5	7.9	5.1	8.4	1.2	6.1	0.9	0.5	5.4	-0.8	1.4	9.1	2	6.9
554	ACX1	acyl-CoA oxidase 1	3	827381	AT4G16760	2.4	2.3	5.5	-4.1	2.6	5.8	5.8	3.5	2.4	2.4	2.4	1.9	0.2	0.1	2.2	0.8			2	2.8	-0.6	0.7	3.5	0.4	1.2	1.5	1.1	1.8
555	AT1G16650	S-adenosyl-L-methionine-dependent methyltransferases superfamily protein	3	838234	AT1G16650	2.4	2.5	2.8	0.7	4.7	6.3	-0.3	0.9	2.2	2.4	2.4	-1.6	0.3	0.8	-0.9	-0.8	-2.1	-0.8	0.5	0.1	-1.2	0.2	-1	0.6	0.5	-2.2	-1.4	-0.6
556	AT5G35160	Endomembrane protein 70 protein family	3	833470	AT5G35160	2.4	2.5	3.3	7.3	2.3	2.7	1.3	2.5	2.2	2.4	2.4	2.7	-0.4	-0.6	1.7	1.7			-0.1	1	-0.6	-0.1	2.6	-2	-1.4	4.2	0.6	2.9
557	UGD2	UDP-glucose 6-dehydrogenase family protein	3	822594	AT3G29360	2.4	2.9	4.8	2.4	1.8	2.8	5.9	-3	1.8	2.4	2.4	3.2	-0.3	0.2	3	2.1	4.9	3.2	0.9	3.5	-0.2	-0.9	2.4	-1.6	-1.2	6.2	1.8	4.4
558	P58IPK	DnaJ P58IPK-like protein	3	831917	AT5G03160	2.4	3.1	3	0.8	1.3	3.1	1.7	2.8	1.7	2.4	2.4	2.5	-0.1	-0.6	0.5	1.9			0.1	1	-0.3	-0.6	1.8	1	1	-0.4	0.3	0.2
559	AT4G23460	Adaptin family protein	3	828445	AT4G23460	2.4	2.2	4	1.3	4.8	6.2	2.6	-3.1	2.6	2.4	2.4	1.7	1.6	-0.6	1.9	1.8	1.7	1.4	1	1.3	1.2	0.5	1	-1	-0.5	0.9	0.1	1
560	ckl5	casein kinase I-like 5	2	816466	AT2G19470	2.4	2.6	2.6	0.3	6.1	4.4	-2.5	2.8	2.1	2.4	2.4
561	CCoAOMT1	S-adenosyl-L-methionine-dependent methyltransferases superfamily protein	3	829551	AT4G34050	2.4	3.7	2.7	3.5	2.1	3.8	0	3	1.1	2.4	2.4	2.7	0.7	-0.6	4	2.8	1.5	3.4	0.8	5.8	0.7	-0.1	3.4	-1	0.5	4.4	3.1	4.3
562	PP2-A15	phloem protein 2-A15	2	824466	AT3G53000	2.4	1.5	1.3	-2.8	0.8	-1.3	4.1	-0.6	3.2	2.4	2.4	1.1	0.4	-0.6	-0.3	0.1			0	0.7	1.7	1.7	-0.1
563	AT1G19310	RING/U-box superfamily protein	3	838513	AT1G19310	2.4	1.9	6.3	-3.6	5.7	1.8	8.1	-0.7	2.8	2.4	2.4	1.3	2.4	-0.8	1.2	1.1	0.1	1	-0.2	1.5	0.9	0.8	1.3	1.2	0.7	0.5	-0.1	1.7
564	PRA1.B4	prenylated RAB acceptor 1.B4	3	818416	AT2G38360	2.4	2.4	5.7	0.6	2.6	2.3	5.4	1.7	2.4	2.4	2.4	3.8	0.3	0.4	2.7	1.6	3.3	3.8	-0.2	2.3	0.6	-0.4	1.9	-1.4	-1.2	3.6	1.2	1.3
565	HOS3-1	GNS1/SUR4 membrane protein family	3	829836	AT4G36830	2.4	3.1	5.4	0.1	4.7	-0.6	2.1	6.3	1.6	2.4	2.4	1.2	1.4	0.3	2.7	1.3	1.7	4.1	0.8	2.4	0.8	1.1	1.2	-0.3	-2	3.3	1.1	1.6
566	AT5G11880	Pyridoxal-dependent decarboxylase family protein	1	831061	AT5G11880	2.4								2	2.4	2.4	1.5	1.4	1.4	0	0.4	1.1	0.5	2.4	0.3	2.4	0.8	0.5	-0.2	3.7	-1.6	-0.4	-0.6
567	AT1G04945	HIT-type Zinc finger family protein	3	5007664	AT1G04945	2.4	2.5	5.2	1.7	5.9	5.6	1.1	4.5	2.3	2.4	2.4	0.2	-0.5	0.4	0.4	0.3			0.7	0.5	-0.6	-0.4	0.4	0.9	0.2	-1.4	-1.2	-0.3
568	AT5G15700	DNA/RNA polymerases superfamily protein	3	831424	AT5G15700	2.4	2	3.4	-0.7	3.6	2.9	-0.8	3.1	2.7	2.4	2.4	-0.2	0.9	2	0.9	0.8	1	0.5	0.7	1.2	0.5	1.1	0.7	0.3	2.5	0	-0.7	0.1
569	AT4G17100	poly(U)-specific endoribonuclease-B protein	0	3770328	AT4G17100	2.4								3.1	2.4	2.4	1.6	1.2	1.7	-0.2	0.7	0.4	-0.1	1.8	2.1	0.6	0.5	1.4	-0.4	1.5	0.8	-0.4	0.9
570	NRPA2	nuclear RNA polymerase A2	3	839872	AT1G29940	2.4	3	5	3.2	4.4	5.7	1.6	6.9	1.7	2.4	2.4	-0.3	0.7	1.1	0.1	0.5			0.7	1.5	-0.5	-0.1	0.5	0	0.6	-0.2	-1.1	-0.4
571	NRB4	mediator of RNA polymerase II transcription subunit 15a-like protein	3	838147	AT1G15780	2.4	2.5	4.9	-4.8	4.9	4.6	2.5	4.5	2.2	2.4	2.4	1.7	0.8	0	0.7	-0.2			0.5	0.6	0	1	1.2	0.4	1.1	0.3	-0.4	-0.1
572	NUP1	nuclear pore complex protein	3	820234	AT3G10650	2.4	2.5	3.2	0.1	2.5	6.9	-0.5	4.2	2.2	2.4	2.4	-0.3	1.7	0	-0.6	-1.1	0.2	-0.4	0.6	0.7	1.7	1.2	0.3	0.3	0.9	-0.7	-1.3	-1.9
573	AT2G21520	Sec14p-like phosphatidylinositol transfer family protein	3	816691	AT2G21520	2.4	2.3	6.3	-1.2	8.7	2.4	4	2.5	2.4	2.4	2.4	1.7	0	0.2	0.8	1.1	1.2	1.2	-0.2	1.4	0.6	2	2.5	0.6	0.2	3.2	-0.4	1.2
574	GGH1	gamma-glutamyl hydrolase 1	3	844202	AT1G78660	2.4	2.4	5.8	2.2	3.6	6.7	3.3	-4.7	2.4	2.4	2.4	1.1	2.4	1	0.2	-0.2			0.5	2.1	0.6	1.7	0.5	0.6	0	0	0	0.1
575	BGLU44	B-S glucosidase 44	3	821333	AT3G18080	2.4	2.4	3.3	2.8	6.8	0.8	-1.2	3.7	2.3	2.4	2.4	1.4	1.1	2.2	0.6	1.1			1.5	-0.2	2.3	0.9	0.7	0.5	0.5	0.3	0	1.2
576	PLDGAMMA1	phospholipase D gamma 1	3	826791	AT4G11850	2.4	2.6	5.2	-0.1	7.6	5.5	3.4	0.8	2.1	2.4	2.4	2	0.6	-0.2	1.3	2	1	2.3	0.6	2.9	-0.5	-0.3	4.2	-0.6	-0.4	1.7	0.7	0.6
577	AT5G11560	catalytics	3	831028	AT5G11560	2.4	3	1.8	4.7	4.4	2.4	-2.5	4.7	1.7	2.4	2.4	1.7	-0.3	0	1.5	1.8	0.1	1.2	-0.1	0.3	0.1	0.3	1.1	-0.8	0.3	-0.2	-0.1	0.2
578	AT2G20760	Clathrin light chain protein	3	816605	AT2G20760	2.4	2.3	4.4	1.5	3.3	2.1	3.2	-2.4	2.4	2.4	2.4	2.4	0.7	0.1	2.6	3.3	1.6	1.1	1.2	3.2	1	1.9	1.7	-0.4	0.3	2.1	0.9	1.3
579	AT3G16270	ENTH/VHS family protein	3	820873	AT3G16270	2.4	2.1	3.4	-1.4	1	3.5	5.5	-0.4	2.6	2.4	2.4	1.8	4.5	-0.1	0.3	0	0.7	-0.4	0.2	-0.1	0.4	1	0				0.2	1.1
580	ADSS	adenylosuccinate synthase	3	824930	AT3G57610	2.4	2.8	1.9	3.7	1.5	2.9	-3.5	6.8	1.9	2.4	2.4	1.3	1	1.4	-0.3	0.6	1.8	0.5	2.5	-0.1	1.2	1.2	0.6	-0.8	3.9	1.2	1.1	0.3
581	PMT6	Major facilitator superfamily protein	3	829820	AT4G36670	2.3	2.5	5	0.7	5	5.5	4.3	-0.2	2.2	2.3	2.3	1.1	0.1						-1.2	-0.3	0.3	0.2	1.5	0.1	1.1	0.4	0	0.8
582	CAM1	calmodulin 1	3	833756	AT5G37780	2.3	2	3.9	0.5	5.9	2.2	1.2	-2.9	2.6	2.3	2.3	1.7	0.3	0.7	0.8	0.6	-0.3	0	0.2	3.2	0.7	-0.3	2	-0.2	0.5	3	0.2	1.1
583	AT2G43550	scorpion toxin-like knottin superfamily protein	3	818957	AT2G43550	2.3	2.7	5.3	1.8	5.5	6	1.2	4.2	2	2.3	2.3
584	AT2G21390	Coatomer: alpha subunit	3	816678	AT2G21390	2.3	2.7	5.4	3.3	4.9	6.2	3.1	-3.2	2	2.3	2.3	2.4	1.8	-0.2	1.9	1.2	1.5	1.9	1	1	-0.1	0.5	1.6	-0.5	-1	0.7	0.5	1.1
585	DRB2	dsRNA-binding protein 2	3	817386	AT2G28380	2.3	2.6	2.5	3.5	3.7	1.1	-1.8	5.8	2.1	2.3	2.3	1	1.9	-0.2	1.1	1.1			0.8	0.8	0.7	1	1.7	0.9	1.4	1.9	0	1.5
586	AT5G08680	ATP synthase alpha/beta family protein	2	830769	AT5G08680	2.3								2	2.3	2.3	3.2	0.1	0.9	1.5	2.2	2.2	1.8	0.8	2	0.2	0.1	2.4	-0.2	0.4	1.1	0.4	1.9
587	AT4G19180	GDA1/CD39 nucleoside phosphatase family protein	2	827656	AT4G19180	2.3								2.8	2.3	2.3	1.4	0.5	-0.5	1.4	1.5			0.9	0	-0.3	-0.6	1.9	1.2	0.8	0	-0.3	0.7
588	AT1G74360	Leucine-rich repeat protein kinase family protein	3	843777	AT1G74360	2.3	2.6	5.8	-1.3	4	5.7	5.8	3.6	2.1	2.3	2.3	0.7	0.5	-0.1	1.7	1.1			0.2	3.1	-0.8	0.6	2.4	-0.7	0.5	1.6	0.2	-0.1
589	AT4G26670	Mitochondrial import inner membrane translocase subunit Tim17/Tim22/Tim23 family protein	3	828774	AT4G26670	2.3	2.4	2.2	4.8	5.6	2.4	-3.2	-3.1	2.3	2.3	2.3	0.8	1	2.4	-0.6	-0.3	-0.3	-0.1	2.5	-0.5	0.5	0.5	-0.3	1.5	2.8	-0.4	0.1	-0.2
590	AXR1	NAD(P)-binding Rossmann-fold superfamily protein	3	839286	AT1G05180	2.3	2	2.3	3.2	5.3	2.7	-0.7	4	2.7	2.3	2.3	0.4	-0.2	0.7	-1.1	-1.2			2.1	0.6	0.6	1.2	0.1	0.6	0.2	-0.9	0	-0.4
591	WR3	nitrate transmembrane transporter	3	835085	AT5G50200	2.3	2.9	3.4	1.2	3.7	2.8	1.7	-1.9	1.8	2.3	2.3	-0.3	1.7	1.3	-0.4	-1.4	-2.5	-0.6	-0.2	0.8	-0.7	-0.4	1.2	-1.1	-0.6	1.2	0.6	1.1
592	NAD-ME2	NAD-dependent malic enzyme 2	3	828222	AT4G00570	2.3	3	5.4	1.1	4.3	2.4	4	5.4	1.7	2.3	2.3	0.6	-0.7	-0.3	0.9	1.2	2	1.7	2	2.5	-0.1	-0.1	2.3	0.7	-0.3	0.4	0.1	1.4
593	CXE16	carboxyesterase 16	3	831281	AT5G14310	2.3	1.8	2.6	-2.3	-1.4	1.7	5.5	2.1	2.9	2.3	2.3	0.7	1.3	1.1	0.4	0.2	0.5	1.4	0.9	0.5	1.5	-0.4	1.1	-0.2	0.2	4.2	-0.1	0.8
594	DIS1	Actin-like ATPase superfamily protein	3	837876	AT1G13180	2.3	2.3	6.8	4.8	6.4	4.1	4.2	3	2.4	2.3	2.3	0.1	-0.1	0.5	0.9	1.4			0.5	-0.1	0.1	0.1	1.1	-0.5	-0.3	3.4	-0.6	2.7
595	PDIL1-3	PDI-like 1-3	3	824661	AT3G54960	2.3	2.7	1.9	3.9	3.9	-1	0.5	-3.6	2	2.3	2.3	3.2	0.6	0.7	0.8	1.2	1.9	2.4	0.6	2.2	1.5	0	1.1	-0.9	-0.6	1.2	-0.1	1.2
596	UNE5	thioredoxin family protein	3	819360	AT2G47470	2.3	3.1	2.2	3	2.6	-0.1	0.5	-1.7	1.5	2.3	2.3	1.3	0.4	0.5	0.8	2.1	1.4	1.3	0.2	1.9	-0.6	0.8	2.2	-0.6	1	0.6	0.8	1.8
597	AT2G28360	SIT4 phosphatase-associated family protein	3	817384	AT2G28360	2.3	1.6	3.4	0.3	4.4	-0.2	0.8	-3.2	3	2.3	2.3	0.1	1.8	0.1	0.8	-0.5	-0.3	-0.2	0.6	0	1.2	1.9	0.9
598	CKL6	casein kinase I-like 6	2	828972	AT4G28540	2.3	2	4.5	-1.3	6.3	2.5	1.9	0.9	2.7	2.3	2.3	0.8	1.3	-0.1	1.6	0.3	1.1	0.6	2	1	1.4	0.8	2	0.4	0.1	3.5	1.1	0.7
599	AT3G25700	Eukaryotic aspartyl protease family protein	1	822158	AT3G25700	2.3								2.1	2.3	2.3	0.6	-0.8	-0.1	0.1	0.3	0.5	0.5			1.6	-0.4	0.5
600	MUR4	NAD(P)-binding Rossmann-fold superfamily protein	3	839942	AT1G30620	2.3	2.2	5.1	-2.1	3.6	3.7	5.4	-3.7	2.4	2.3	2.3	1.9	1.3	-1.2	2.7	3.5	2.3	2.2	0.9	0.3	0.1	0	2.2	-0.3	1.1	3.5	1.8	1.8
601	AT1G72390	nuclear receptor coactivator	3	843571	AT1G72390	2.3	2.7	2.6	-1.5	3.2	4.4	0.4	3.6	1.9	2.3	2.3	-0.2	2.7	-0.1	0.7	-0.3	-0.6	-1	0.7	0.4	0.9	1.1	0	0.7	1.4	0.2	-0.9	-0.9
602	AT3G05050	Protein kinase superfamily protein	3	819667	AT3G05050	2.3	2.8	6.7	2.3	5.9	5.2	3.8	2.6	1.8	2.3	2.3
603	AT4G29690	Alkaline-phosphatase-like family protein	3	829090	AT4G29690	2.3	3	4.3	2.4	2.3	9.2	4.4	-5.1	1.6	2.3	2.3
604	UBP25	ubiquitin-specific protease 25	3	820662	AT3G14400	2.3	2.8	3.4	-1.5	4.2	2.2	-0.4	1.2	1.8	2.3	2.3	0.1	1.3	0.4	-0.3	0.6			0.8	-0.1	0.1	0.8	0.2	1	1.6	-1.1	-0.4	-0.3
605	AT1G75990	PAM domain (PCI/PINT associated module) protein	3	843931	AT1G75990	2.3	2.8	4.1	4.4	4.8	2.1	2	0.8	1.8	2.3	2.3	2.1	0.9	0.5	1.2	2.3	1.3	0.2	1.8	1.5	-0.6	0.6	0.8	-0.6	0.7	2	-0.6	0.2
606	DEL2	DP-E2F-like 2	3	831348	AT5G14960	2.3	1.7	3.6	0.4	6	0.1	1	-2.5	2.9	2.3	2.3
607	SUT2	sucrose transporter 2	3	814817	AT2G02860	2.3	2.8	4.8	0	2.5	5.1	6.4	3.6	1.9	2.3	2.3	1.1	-0.4	0.5	0.1	-0.2	0.9	1.4	0.2	0.1	-0.1	-1.3	2.4	0.9	1.9	3.4	0.9	0.7
608	BIP1	heat shock protein 70 (Hsp 70) family protein	3	832950	AT5G28540	2.3								1.7	2.3	2.3	2.7	-0.3	0.4	1.9	2.1	2.2	1.3	0.5	0.7	-1	0.3	4.5	-0.6	-0.6	0.5	-0.1	1.3
609	FUM1	fumarase 1	2	819364	AT2G47510	2.3								2.3	2.3	2.3	1.7	-0.1	1	0.4	2.1	1.4	1.4	2	2.7	-0.2	0.6	0.7	-0.8	0.6	1.9	-0.1	1
610	TRZ3	tRNAse Z3	3	841647	AT1G52160	2.3	2	3.5	3.3	5.2	3.8	-0.3	5.1	2.6	2.3	2.3	-0.2	2.1	1.3	0.2	0.6	0.1	-1	2.2	-0.6	0.8	1.1	0.4	0.2	0.2	-0.7	-1.2	-1
611	AT1G55210	Disease resistance-responsive (dirigent-like protein) family protein	3	841964	AT1G55210	2.3	2.7	3.7	1.6	4.9	4.3	0	10.8	2	2.3	2.3	1.7	0.2	-0.2	2.6	2.5	1.4	2.7	0.5	2.2	0.3	0.7	2.2	-0.4	0.2	2	2.1	2.1
612	CLT1	CRT (chloroquine-resistance transporter)-like transporter 1	2	832058	AT5G19380	2.3	1.4	3.8	-1.3	2.7	3.4	1.4	-1.7	3.3	2.3	2.3	1.1	0	-1.2	1.2	1.9	2.2	0.6	1.6	2.3	-0.8	0.9	0.4	0.4	2	1.2	-0.1	1.4
613	MTO1	Pyridoxal phosphate (PLP)-dependent transferases superfamily protein	3	821292	AT3G01120	2.3	3.4	1.8	3.6	1.2	4.6	-1.4	3.7	1.2	2.3	2.3	0.9	0.3	0.4	0.9	1.3	2.2	1.4	2.5	2	0.6	0.2	1.8	-1.4	0.8	1	-0.1	0.8
614	HB23	homeobox protein 23	3	833972	AT5G39760	2.3	2.1	4.9	0.1	3.6	5	1.7	2.8	2.5	2.3	2.3	0.4	0	1.3	-0.5	-0.1	1.1	2.2	1.2	-0.8	1	0	0.5	0.4	1.2	-0.7	-1.5	-0.3
615	AT1G51980	Insulinase (Peptidase family M16) protein	3	841627	AT1G51980	2.3	2.4	2.4	-0.1	1	5.3	0.2	1.2	2.3	2.3	2.3	2.3	1.2	1.1	1.8	3.1	1.3	0.8	0.9	2.5	-0.3	0.1	1.9	0.1	0.2	-0.2	-0.4	0.2
616	SYCO ARATH	Cysteinyl-tRNA synthetase: class Ia family protein	3	817673	AT2G31170	2.3	2.8	1.5	2.8	1.6	2.3	-2.6	6.4	1.8	2.3	2.3	-0.5	1.7	2	-1.2	-0.8	0.8	0.9	3.2	-2.1	1.7	0.5	-0.4	-1.1	3.6	-0.6	0.4	-0.2
617	AT3G47800	Galactose mutarotase-like superfamily protein	3	823934	AT3G47800	2.3	2.4	3	0.3	4.8	4.6	0.8	-0.4	2.2	2.3	2.3	1.5	0.9	0.9	0.7	1.8	0.1	0.4	0.7	1.9	1.3	0.7	1.2	0	1	0	0.9	1.3
618	AT3G09570	Lung seven transmembrane receptor family protein	3	820114	AT3G09570	2.3	2.1	6.2	-0.2	1.9	5.4	8	-1.9	2.5	2.3	2.3	3.5	0.8	0.6	0.9	1.2	2.7	1.7	1	0.7	0	0.2	1.4	-0.8	-0.3	4.4	1.4	2.4
619	TRH1	Potassium transporter family protein	3	828464	AT4G23640	2.3	2.3	0.8	-0.9	1.2	2	-1	-0.9	2.3	2.3	2.3	1.1	1.2	0.1	0.8	0.4	-0.1	0.5	2.2	0.3	2.8	2.3	1.1	0.7	0.3	0.8	0.2	0.3
620	LARP1c	winged-helix DNA-binding transcription factor family protein	3	829743	AT4G35890	2.3	1.9	2.6	-1.3	3.3	4.2	-1.3	2.1	2.7	2.3	2.3	2.2	0.4	0.3	1.6	2.6	1.5	1.1	0.9	0.5	0.7	1.5	1.2	1.5	1.4	0.9	0	1.5
621	AP2	Integrase-type DNA-binding superfamily protein	3	829845	AT4G36920	2.3	2.2	4	-0.3	3.4	0.7	2.4	-3.4	2.4	2.3	2.3	1	0.4	0.2	1.6	0.9	1.7	1.4	1.7	0.9	1	0.8	1.9	0.4	1.1	1	0.4	1.6
622	MDH	malate dehydrogenase	3	823906	AT3G47520	2.3	2.8	2.7	12.6	2	3.1	-1.4	2.2	1.8	2.3	2.3	2.1	0.4	2	0.4	2					1.2	1.1	1.6	0	0.7	2.6	1.4	3.5
623	AT3G09440	Heat shock protein 70 (Hsp 70) family protein	3	820102	AT3G09440	2.3	3.7	3.5	1.1	-2	6.3	5.5	1.8	0.9	2.3	2.3	1.5	0.4	1.2	1.5	1.9	1.4	0.2	1.3	1.9	4.5	0.8	4.2	1.4	1.5	2	0.5	2.4
624	AT3G16760	Tetratricopeptide repeat (TPR)-like superfamily protein	3	820928	AT3G16760	2.3	2.1	4	-0.6	0.5	2.8	3.9	0	2.5	2.3	2.3	1.1	0.5	0.3	0.3	0.6	0.6	0	0.3	0.4	-0.2	0.1	1.7	-0.5	0.1	2.8	1.1	1.9
625	4CL2	4-coumarate:CoA ligase 2	3	821678	AT3G21240	2.3	3.6	5.3	2.2	2.3	5.7	3.6	2.2	1	2.3	2.3	4.9	-0.2	-1.6	7.2	5.5			-0.3	5.6	0.7	0.3	3.8	0.2	0.7	6.9	3.5	5.7
626	ATSLY1	Sec1/munc18-like (SM) proteins superfamily	3	816310	AT2G17980	2.3	2	3.1	1.7	1.9	1	3.5	-0.7	2.6	2.3	2.3	1.2	0.9	-0.5	1.1	1.4	0.3	-0.1	0.9	-0.5	0.1	0.8	1.5	-0.4	-1.1	1.5	1.6	1.8
627	GSTU13	glutathione S-transferase tau 13	3	839602	AT1G27130	2.3	2.5	5.6	1.9	6.2	3.9	7.8	-2.7	2.1	2.3	2.3
628	PUB43	ARM repeat superfamily protein	3	843971	AT1G76390	2.3	2.5	5.9	-4.2	5.3	3.6	4.9	8.7	2.1	2.3	2.3	1.4	1.2	0.2	0.7	-0.8	1	0.3	0.8	1.6	-0.1	0.2	1.9	0.6	0.9	2.5	1.3	1.7
629	COX10	cytochrome c oxidase 10	3	819059	AT2G44520	2.3	1.8	4	-0.2	2.3	3.5	2.3	2.4	2.7	2.3	2.3	2.7	0.8	0.5	0.5	1.8	0.3	0.8	1.2	0.2	-0.5	0.5	0.3	-0.4	0.5	1.1	0.8	-0.1
630	AT5G63490	CBS / octicosapeptide/Phox/Bemp1 (PB1) domains-containing protein	3	836468	AT5G63490	2.3	2.7	6.6	-4.5	2	10	6.1	2.3	1.9	2.3	2.3	-0.5	-1	0.2	-0.5	-0.5	-1.9	-1.8	2.2	1.1	1	3.3	0.7	1.2	2	-0.2	0.6	0.7
631	AT5G27470	seryl-tRNA synthetase / serine-tRNA ligase	3	832806	AT5G27470	2.3	3.4	2.7	4.7	1.7	2.9	-0.1	5.2	1.1	2.3	2.3	1	0.7	1.1	-1.4	0.2	-0.1	0.1	1.1	0.5	-0.9	0.3	0.7	-1.1	1.1	0.3	-0.4	-0.2
632	SR34a	SER/ARG-rich protein 34A	3	824105	AT3G49430	2.3	2.7	3.2	4	0.4	3.5	1.2	3.2	1.9	2.3	2.3	-0.6	1.5	0.2	0	0.4			1.4	0.6	3.3	1.6	0.6
633	RGP5	Alpha-1:4-glucan-protein synthase family protein	3	831513	AT5G16510	2.3	2.3	4.3	0.7	2.8	3.4	2.8	-2.1	2.3	2.3	2.3	0.6	2.5	-0.6	1.6	0.8			1.1	0.4	-0.1	0.1	2	-0.1	-1.1	0.9	1	2.5
634	PHS1	Glycosyl transferase: family 35	3	822590	AT3G29320	2.3	2.5	3.5	2.6	4.6	-0.1	-0.2	2.4	2	2.3	2.3	1.6	1.3	2.9	0.2	-0.2	0.8	-0.3	3.4	-0.4	1.1	1.1	0.6	-0.2	-0.2	0.8	-1.6	0.6
635	NTT1	nucleotide transporter 1	0	844370	AT1G80300	2.3								2.4	2.3	2.3	0.9	2	0.4	0.2	2.5	1.3	-0.3	2.6	-0.5	2.7	1	2.6	0.5	2.1	4.7	0.4	3.3
636	AT3G58510	DEA(D/H)-box RNA helicase family protein	3	825020	AT3G58510	2.3	2.1	2.2	0.1	1.3	4.1	-1.2	3.5	2.5	2.3	2.3	0.6	0.7	1.3	1.8	1.3	0.4	0.3	2	0.6	2.1	1.3	1.7	0.6	1.1	1.1	-0.4	0.3
637	UTR1	UDP-galactose transporter 1	3	814811	AT2G02810	2.3	2.8	4	-1.6	0.6	3.4	3.2	2	1.8	2.3	2.3	2.2	-0.2	1.1	0.1	1.1	2.4	1.4	0.4	1.8	2.4	1.4	2.8	-0.9	-0.7	0.8	0.3	0.1
638	AT5G47420	Tryptophan RNA-binding attenuator protein-like protein	3	834789	AT5G47420	2.3	2.1	3.7	3.7	1.1	4.2	3.9	0.1	2.5	2.3	2.3	1.5	-0.1	0	0.6	1.3	-0.1	-0.2	0	1.4	-0.9	-0.1	1.7	-0.1	-0.5	0.3	-0.9	-0.2
639	AT1G62020	Coatomer: alpha subunit	3	842497	AT1G62020	2.3	2.7	4.5	4.3	3.3	3.3	3.6	-1.9	1.9	2.3	2.3	2.4	1.8	-0.2	1.9	1.2	1.5	1.9	1	1	-0.1	0.5	1.6	-0.5	-1	0.7	0.5	1.1
640	IMD2	isopropylmalate dehydrogenase 2	3	844395	AT1G80560	2.3	2.5	2.6	6	1.8	7	0.4	0.2	2.1	2.3	2.3	1.5	1	2	-0.7	-0.8	1.3	0.8	3	0.4	0.4	0.3	-0.5	-0.5	3	-1.5	-0.2	-0.3
641	AT1G75230	DNA glycosylase superfamily protein	3	843860	AT1G75230	2.3	2.1	4.1	1.2	3.4	4.6	4.7	3	2.5	2.3	2.3	1.6	0.7	0.8	1.6	1.3			1.2	0.6	1.2	1.5	0.4	0.5	0.6	-0.4	-0.1	0.2
642	AT5G47455	hypothetical protein	3	834795	AT5G47455	2.3	1.6	4.1	3.5	4	2.5	1	4	2.9	2.3	2.3	0.8	-0.2	0.6	0.1	1	1	0.7	0	0.5	-0.8	-0.1	1.5	0.5	-0.1	-0.4	-0.2	0.2
643	ENO1	enolase 1	3	843741	AT1G74030	2.3	3.6	1.5	5.4	1.8	2	-1.7	1.3	1	2.3	2.3	2	-1.1	-1.4	4.3	5.8	4.6	5	-0.1	0.6	-0.8	-1.1	4.1	-1.2	-1.3	3.1	0.9	4.7
644	DA1	DA1	3	838510	AT1G19270	2.3	1.6	2.7	-3.7	2.6	2.9	2.7	0	3	2.3	2.3	0.8	1	0.9	1.1	-0.3	-0.8	-0.3	1.4	1.2	0.9	1.9	1.4	0.6	1.3	1.5	0.4	0.6
645	AT2G18900	Transducin/WD40 repeat-like superfamily protein	3	816406	AT2G18900	2.3	2.5	3.8	2.8	4.1	4.4	0	5	2	2.3	2.3	-0.6	0.4	0.1	0.3	0.9	-0.4	-0.1	0.2	1.4	0	0.7	0.5	0.1	0.8	-0.7	-1.5	-0.3
646	SCL13	SCARECROW-like 13	3	827435	AT4G17230	2.3	2.9	4.8	-1.2	3.7	4.3	8	-0.2	1.7	2.3	2.3	0.7	1.1	-0.3	0.1	-0.7	-0.3	-0.7	-1.5	0.1	0.6	1	2.6
647	AT1G43690	ubiquitin interaction motif-containing protein	3	840956	AT1G43690	2.3	2.4	3.8	-0.2	2.9	2.4	1.8	5	2.1	2.3	2.3	-0.1	3.1	0.5	-0.5	-0.3	0	-1	2.6	-0.6	-0.4	0.3	1.2	0.8	1.3	0	-0.1	-0.8
648	SHD	Chaperone protein htpG family protein	3	828520	AT4G24190	2.3	3.1	2.9	3.4	2.8	3.2	1.1	-2.3	1.5	2.3	2.3	2.1	0.3	0.1	1.1	1.8	1.3	1.3	0.8	2.1	-1.4	-0.8	1.9	-0.7	-0.2	0.5	-0.2	0.5
649	PA200	proteasome activating protein 200	3	820533	AT3G13330	2.3	2.7	3.9	-0.4	4.4	6.8	0.8	3.9	1.8	2.3	2.3	1.8	0.4	0.9	0.1	-0.5			1.2	1.2	-0.2	1.4	0.7	0.3	1.3	1.9	-0.3	0.6
650	NRT1.7	nitrate transporter 1.7	3	843323	AT1G69870	2.3	1.7	3.6	-4.5	3.4	4.8	2	5.9	2.9	2.3	2.3	1.3	0.2	0.7	-1.2	-2.5			-0.2	-0.8	1.2	0.6	-0.6	-0.2	-0.4	0.8
651	UTR2	UDP-galactose transporter 2	3	828400	AT4G23010	2.3	2.8	6.4	-0.2	5.6	4.3	4.9	7.4	1.8	2.3	2.3	1.5	-0.8	0.3	0.7	1	0.6	-0.1	0.2	2.5	-1	-0.8	1.3	0.8	1.4	1	0	0.7
652	AT4G11160	Translation initiation factor 2: small GTP-binding protein	3	826717	AT4G11160	2.3	2.3	4.3	0.4	6.1	3.5	0.4	2.9	2.2	2.3	2.3	0.5	1.6	1.1	0.2	0.8	0.3	0.1	2.1	-0.5	1.8	1.7	0.4	-0.4	0.1	-1	-1.5	-1.3
653	AT1G15470	Transducin/WD40 repeat-like superfamily protein	3	838117	AT1G15470	2.3	2.3	2.8	-1.4	3.8	2.1	-1.1	5.5	2.2	2.3	2.3	0.7	2.5	0.8	1.1	1.7	-0.7	-1.2	1.7	-0.5	1.1	0.4	1.4	0.7	0.7	0.8	-0.7	0.3
654	ARC3	GTP binding protein	3	843839	AT1G75010	2.3	2.2	1.7	2	2.5	2.2	-2.1	-1.6	2.4	2.3	2.3	-0.8	1.3	2.1	-0.9	-1.2	-2.2	-1.9	2.3	-1	2.4	1.3	-1.2	-0.3	0.4	-0.4	-0.7	-0.8
655	VP2	vacuolar H+-pyrophosphatase 2	3	844231	AT1G78920	2.3	2.7	0.9	4.8	2.9	1.6	-0.6	-1.7	1.8	2.3	2.3	3.8	-0.6	-0.3	1.8	1.5	0.8	1.4	0.4	0.6	0	-0.4	4.1	-0.7	0.3	0.2	-0.4	0.3
656	AAP7	amino acid permease 7	2	832446	AT5G23810	2.3	1.9	4	-1.3	6.1	3	-0.9	-1.3	2.6	2.3	2.3	-0.5	0.9	-0.5	1.6	2.9			0.5	-0.7	1.1	1.4	0.3	2.4	1.3	1.3	0.7	0.7
657	CNGC9	cyclic nucleotide gated channel 9	3	829179	AT4G30560	2.3	1.7	2.6	-0.1	3.8	-0.9	-0.8	-1.8	2.8	2.3	2.3	1.2	3	-0.1	0.7	-0.1	-0.1	0.7	-0.9	-0.6	1.1	2.1	1.5	1.2	1	1.2	-0.3	0.3
658	RPA1A	replication protein A 1A	2	815209	AT2G06510	2.3	2	6.5	0.5	8	6.2	2.7	0.8	2.5	2.3	2.3	-0.2	3.2	0.1	0	0.2	-0.2	-0.3	1.1	-0.4	1.9	1.4	-0.1	1.8	1.2	-1.2	0.6	0.3
659	AT1G10090	Early-responsive to dehydration stress protein (ERD4)	3	837544	AT1G10090	2.3	2.5	4.8	-2.6	5.1	1.4	2.9	4.1	2	2.3	2.3	0.7	0.1	-1.8	1.1	0.8	0.2	1.6	-1.1	0.8	0	0.6	1.4	0.9	0.7	0.7	1.6	1.1
660	AT5G51830	pfkB-like carbohydrate kinase family protein	3	835258	AT5G51830	2.2	2.4	5.3	1	6.7	5.3	3.3	1.2	2.1	2.2	2.2	0.8	-0.7	-0.3	0.7	1.1	-0.1	0.6	0	2.6	0.1	-0.4	2.1
661	CEJ1	cooperatively regulated by ethylene and jasmonate 1	3	824188	AT3G50260	2.2	2.3	4.3	-0.2	2	5.6	5.7	-1.1	2.2	2.2	2.2	0.1	3	0.2	-1.4	-1.6	0.4	-0.2	-0.3	1.7	0.5	1.7	0.6	1.4	0.4	0.6	0.6	0.4
662	DDI1	ubiquitin family protein	3	820522	AT3G13235	2.2	2.1	1.8	2.9	0.5	4	0.5	2.4	2.4	2.2	2.2	0.3	2.2	0.4	-0.5	0.2	1.5	0.6	0.9	0.9	0	1.2	1.6	-0.1	0.6	0.7	0	-0.4
663	CIPK21	CBL-interacting protein kinase 21	3	835868	AT5G57630	2.2	2	6	-0.5	6.2	3.9	3.4	-1.1	2.5	2.2	2.2	-0.8	-0.5	-1	1.2	0.2								1.2	0.5	-0.1
664	AT1G22550	Major facilitator superfamily protein	3	838861	AT1G22550	2.2	2.5	2.8	3	3.1	1.3	-0.5	2.9	2	2.2	2.2
665	AT4G30650	Low temperature and salt responsive protein family	3	829188	AT4G30650	2.2	2.3	4.5	4.1	5.6	2.3	0.4	-4.8	2.2	2.2	2.2	0.2	-0.4	0.5	0.9	0.9			0.7	1.1	0.3	-0.4	1	0.7	0.5	1.7	0.9	0.9
666	AT1G67660	Restriction endonuclease: type II-like superfamily protein	3	843091	AT1G67660	2.2	2	2	1.8	4.9	-0.1	-3.5	3.3	2.5	2.2	2.2	0.5	0.2	3.9	-1.6	-0.6	2.2	0.1	2.4	-0.3	1.5	1.3	-0.2	0.1	2.2	-0.9	-0.2	-0.7
667	XBAT31	hypothetical protein	3	817433	AT2G28840	2.2	1.6	3.7	1.2	5.5	-1.8	3.8	-6.8	2.9	2.2	2.2	0.8	-0.1	-0.1	0.9	1.2	1.3	2.6	0.7	1.4	2	0.8	1.7	-1.6	-1	0.7	1.1	1.3
668	RFNR1	root FNR 1	3	825887	AT4G05390	2.2	3.2	4	2.5	6	6.4	0.2	4.1	1.3	2.2	2.2	1	0.7	0.8	1.1	0.6	-1.3	-0.4	0.9	1.2	0.5	0.4	2.8	0.5	2.2	1.4	0.2	2.5
669	AT5G10780	ER membrane protein complex subunit-like protein	3	830945	AT5G10780	2.2	1.2	2.4	1.4	4.5	3.4	-2.3	1.8	3.3	2.2	2.2	0.9	-0.2	0.4	-0.7	0.7	0.5	0.2	0.2	0.8	-1.4	-0.1	1.1	-0.3	0.6	0.6	0.2	-1.3
670	CRF3	cytokinin response factor 3	3	835410	AT5G53290	2.2	2.3	4.9	0.8	2.5	3.8	3.6	-1.5	2.1	2.2	2.2	0.4	0.2	-0.8	-0.2	-0.2	-0.1	-0.8	-0.2	0.3	1.2	-0.2	1.4
671	APC3	Mitochondrial substrate carrier family protein	3	830623	AT5G07320	2.2	2.4	4.3	1.5	4.3	2.1	1.2	3	2.1	2.2	2.2	1.1	1.1	0.7	1.2	1.2	3.4	0.9	0.9	1	-0.5	-0.3	1.5	1.5	-0.1	0.8	0.9	0.6
672	AT3G07080	EamA-like transporter family	3	819894	AT3G07080	2.2	1.1	4.4	-1.6	4.5	2	1.6	3.1	3.4	2.2	2.2	0.7	0.7	0.2	0.7	0.2			1.3	0.3	-0.8	-0.8	1.8	0	1.2	1.8	0.1	-0.6
673	AT4G12070	hypothetical protein	3	826815	AT4G12070	2.2	2.3	3.5	-1.8	4.5	1.3	5.3	-3.6	2.2	2.2	2.2	1	1.6	0.1	0.1	-0.8	0.6	1.4	1.1	4.6	-0.3	0	1	0.8	1.9	2	-0.1	1.1
674	AT1G56300	Chaperone DnaJ-domain superfamily protein	3	842083	AT1G56300	2.2	2.1	4.7	-1.2	3.9	1.7	3.8	-3.4	2.4	2.2	2.2	-0.2	1.6	1	-0.1	0.8	-1.4	0.8	1.3	1.5	0.2	2.1	0.3	1.4	1.1	0	0.1	0.5
675	eIFiso4G2	MIF4G domain-containing protein / MA3 domain-containing protein	3	816939	AT2G24050	2.2	2.5	3.4	3.9	3.2	3.6	-1.5	7.7	2	2.2	2.2	0.7	2.1	0.3	-0.3	-1.3	0.8	2.1	0.6	1.6	1.4	1	1.9	0.1	2.6	0.8	-0.6	0.1
676	AT5G67630	P-loop containing nucleoside triphosphate hydrolases superfamily protein	3	836899	AT5G67630	2.2	2.5	4.7	3.7	2.5	3.5	4.5	5.6	1.9	2.2	2.2	0.5	1	1	-1.3	-0.5			1.3	-0.4	0.9	1.1	0.4	-0.3	0.1	-0.7	-1.3	0.3
677	ARFA1F	ADP-ribosylation factor A1F	3	837606	AT1G10630	2.2	1.7	2.4	4.3	-0.9	1.9	3.6	-0.9	2.8	2.2	2.2	2.9	2.9	0.9	0.8	1.2	0.9	1.8	0.3	2.8	1.9	1.4	2.3	0.4	1.8	3.4	1.6	3.7
678	AT3G58560	DNAse I-like superfamily protein	3	825025	AT3G58560	2.2	2.6	2.6	1.6	3.6	2.8	-2.2	5.1	1.8	2.2	2.2	0	0.7	0	0.9	0.1			1.6	1.2	0.5	1.5	1.9	0.3	0.8	0.1	-1.4	-0.8
679	RABA1c	RAB GTPase homolog A1C	3	834614	AT5G45750	2.2	2.4	5.9	3.7	3.5	1	7.3	1.9	2.1	2.2	2.2	0.7	1.2	0.6	0.6	0.4	0.3	-0.1	0.5	0.9	0.8	0.7	1.4	0.4	0.5	2.2	0.5	1.4
680	AT5G66420	TIM-barrel signal transduction protein	3	836774	AT5G66420	2.2	2.6	2	3	3.1	1.7	0.2	1.6	1.9	2.2	2.2	1.4	-0.5				1.9	3.9	1.4	0.4	0.6	-1	0.3	-0.5	0.1	0.1	0.9	1.6
681	AT1G53430	Leucine-rich repeat transmembrane protein kinase	3	841778	AT1G53430	2.2	2.5	6.4	0.8	3.4	8	6.7	7.5	2	2.2	2.2	1.7	-0.1	0.6	1	0.6			0.6	2.7	0.1	0	1.9	0	1.8	-1.1	-0.4	1.2
682	SRF1	STRUBBELIG-receptor family 1	2	816618	AT2G20850	2.2	2.3	2.9	3.3	5.8	4.2	-1.7	2	2.2	2.2	2.2	0.1	1.1	-0.7	0.5	0.2	-1.8	0	0.7	2.7	0.9	2.1	2	-0.5	0.9	1.3	0.1	1.3
683	AT5G41580	RING/U-box superfamily protein	3	834160	AT5G41580	2.2	2.4	1.4	0.1	3.9	0.7	1.1	-0.4	2	2.2	2.2	0.2	0.2	0.7	1	0.1	-1.6	0.2	0.8	1.1	0.7	0.9	0.8	1.8	1.5	-0.6	-0.8	-0.9
684	NEF1	no exine formation 1	3	831180	AT5G13390	2.2	2.8	4.1	2	4	2.2	1.9	-1.4	1.7	2.2	2.2	1.1	1.2	-0.6	-0.3	0.4	-0.2	1.2			0.5	0.3	1.2	-0.7	-1.3	-0.2	-1.2	-0.7
685	TLP11	tubby like protein 11	3	831986	AT5G18680	2.2	1.5	-0.3	0.6	3.8	-2.5	-3.1	0.7	2.9	2.2	2.2
686	AT4G28450	WD repeat and SOF domain-containing protein 1	3	828962	AT4G28450	2.2	2.6	3.6	4.1	4.1	4	0	4.1	1.9	2.2	2.2	-1.2	1.6	0.6	-0.1	1.1			1.8	0.7	-0.7	0.4	-0.2	0.9	1.1	0	-1.1	-0.3
687	AT4G31790	Tetrapyrrole (Corrin/Porphyrin) Methylase	3	829307	AT4G31790	2.2	2.4	4.2	5	3.5	4.8	1	4.8	2	2.2	2.2	0.6	-0.3	1	0.1	0.9	-0.4	-0.4	1.5	1.2	-2.5	-0.4	0.7	-1	-0.3	0.9	-1.2	0.4
688	AT3G05130	paramyosin-like protein	3	819675	AT3G05130	2.2	2.1	4.3	3.4	6.5	3.2	-1.6	-0.6	2.3	2.2	2.2	0.1	1.4	0.9	-1.3	-0.7	0.2	-0.7	1.7	-0.7	0.7	-0.7	0.3
689	UXS5	UDP-XYL synthase 5	3	823794	AT3G46440	2.2	2.3	2.7	-0.6	6	1.1	-0.2	-1.2	2.2	2.2	2.2	1.6	1.2	-0.6	2.1	1.9	-0.2	-0.3	-0.5	2.9	0	-0.3	1.9	-1.7	-2	3.9	1.6	3.2
690	AT5G54970	hypothetical protein	3	835588	AT5G54970	2.2	2.1	5.1	3.1	4.9	6.2	2.4	0.1	2.3	2.2	2.2	1.2	-1.3						-0.3	2.2							-0.4	0.8
691	GCL1	GCR2-like 1	3	836653	AT5G65280	2.2	2.1	6.1	-0.3	3.8	6.4	4.5	1.8	2.3	2.2	2.2	0.1	0.6	-0.5	0.5	0.2	0.3	0.3	-0.6	1.4	2.3	0.5	2.5
692	VHA-A1	vacuolar proton ATPase A1	3	817400	AT2G28520	2.2	2.1	3.5	1.9	1.5	4.4	3.1	0.2	2.3	2.2	2.2	1.3	-0.2	-0.1	0.3	1.8			0.7	1.5	-0.1	-0.4	2	-0.6	-2	1.4	0.4	0.7
693	AT2G30720	Thioesterase/thiol ester dehydrase-isomerase superfamily protein	0	817623	AT2G30720	2.2								2.6	2.2	2.2	1.1	0.5	1.6	0.7	-0.5	2.5	3	2.2	-0.4	0.4	0.8	1.6	1.2	1.4	1.3	-0.5	0.4
694	FRA3	Endonuclease/exonuclease/phosphatase family protein	3	842869	AT1G65580	2.2	1.7	2.2	-2.6	3.4	2	1.9	-3.5	2.7	2.2	2.2	0.5	1.3	0.1	-0.1	0.3			0.3	0.2	1.5	1.8	0.4	1.3	-0.4	0.9	0.4	0.7
695	GAE3	UDP-D-glucuronate 4-epimerase 3	2	828145	AT4G00110	2.2	1.5	1.2	-2.6	1.6	0.4	-1.7	-2.5	2.9	2.2	2.2	1.4	0.9	0.2	1.4	1.4	1.1	1.9	1.3	0.3	1.7	1.3	1	0.1	0.1	1.9	0.1	1.1
696	DEX1	defective in exine formation protein (DEX1)	3	820063	AT3G09090	2.2	2.7	2.3	4	1.9	4.7	0.4	0.9	1.7	2.2	2.2	0.7	2.4	0.7	0.3	1.1	-0.7	0.4	1.4	0.5	1.4	1.5	1.3	0.7	-0.5	-0.8	-0.8	-0.6
697	AT4G39270	Leucine-rich repeat protein kinase family protein	3	830083	AT4G39270	2.2	2.9	5.4	-0.3	8	5.3	3.1	5.5	1.5	2.2	2.2
698	PDIL2-2	PDI-like 2-2	3	839355	AT1G04980	2.2	3.3	2.6	5.8	1.6	4.5	1.4	-2	1.1	2.2	2.2	2.6	-0.2	0.5	1	2.1	1.4	1.6	0.6	1.8	-1.3	-0.9	1.6	-0.7	-0.9	0.4	0.1	0.8
699	ECT7	evolutionarily conserved C-terminal region 7	3	841229	AT1G48110	2.2	2.6	3.1	-2	5	1.3	-0.4	5.5	1.9	2.2	2.2	0.3	1.6	-0.7	1.8	1.5	0.3	-1.2	1.7	1.5	-0.1	0.5	0.8	-0.5	1.8	0
700	ftsh3	FTSH protease 3	3	817456	AT2G29080	2.2	2.5	2.3	1	3.3	-1.8	-1.4	9.2	1.9	2.2	2.2	1.2	1.6	0.6	0.4	0.1	1.3	0.6	1.1	1.7	0.9	1.5	0.8	1.8	1.5	1.5	-0.3	0
701	MSD1	manganese superoxide dismutase 1	3	820263	AT3G10920	2.2	2	2.6	2.4	3.4	3.8	0.7	-2.4	2.4	2.2	2.2	2.4	-0.1	0.5	0.3	1.1	1.1	1.2	0.8	0.3	0.6	0.8	0.3	0.4	1.8	0.1	-0.5	2.3
702	JAL34	Mannose-binding lectin superfamily protein	3	820894	AT3G16460	2.2	2.9	2.3	2.6	0.6	4.5	1.3	0.3	1.5	2.2	2.2
703	MTO3	S-adenosylmethionine synthetase family protein	3	821003	AT3G17390	2.2	3.1	4.8	4.9	2.8	6.2	3.8	3.5	1.3	2.2	2.2	3.5	0.6	1.5	3.5	2.8	3.4	5	0.3	3.6	2.5	1.4	5.1	0.7	-0.1	5.9	2.5	9
704	PBC2	20S proteasome beta subunit C2	3	844080	AT1G77440	2.2	2.1	3.7	3.3	1.9	3.8	1.6	5.3	2.3	2.2	2.2	1.6	0.2	-0.4	0.7	2	1.5	1	1.2	1.4	-0.3	0.6	1	0.1	-0.1	1.3	-0.4	1.5
705	AT2G28510	Dof-type zinc finger DNA-binding family protein	3	817399	AT2G28510	2.2	2.6	5.2	1.6	5.7	5.2	-0.9	4.3	1.8	2.2	2.2	0.7	0.1	-1	-0.2	0.5			-0.9	2	0.4	-0.6	1.5				-1.1	-0.6
706	AT5G53050	alpha/beta-Hydrolases superfamily protein	3	835385	AT5G53050	2.2	2.4	5.6	-2.6	4.3	5.7	6.1	3.3	2	2.2	2.2	0.8	1.8	0.1	0.5	0.2	1.5	0.4	0.1	1.4	0	-0.2	3	1.3	0.9	1.4	0.2	-0.8
707	AT5G03030	Chaperone DnaJ-domain superfamily protein	3	831703	AT5G03030	2.2	2.1	4.8	1.2	4.2	3.9	3.6	5.9	2.3	2.2	2.2
708	AT5G43960	Nuclear transport factor 2 (NTF2) family protein with RNA binding (RRM-RBD-RNP motifs) domain-containing protein	3	834419	AT5G43960	2.2	2.6	3.5	4	3.9	4.6	-0.9	4.4	1.8	2.2	2.2	0.5	0.9	1.3	0.3	0.9	1.4	0.1	0.9	1.8	1.9	0.1	1.4	0.5	0.9	0.7	-1.6	-0.5
709	XPO1A	exportin 1A	3	831565	AT5G17020	2.2	2.8	4.1	2.5	2.7	5	2.6	2.1	1.6	2.2	2.2	0.6	0.5	1.1	-1.3	-0.6			1.1	1.7	-0.5	-0.3	0.8	0	0.6	-0.5	-1.4	-0.5
710	G6PD5	glucose-6-phosphate dehydrogenase 5	3	822349	AT3G27300	2.2	2.1	2.4	-0.5	4.7	1.2	-1.3	2.7	2.3	2.2	2.2	2.6	1.9	-1	4	3.4	1.6	2.9	0.5	5.4	-0.3	1.6	3.9	-0.3	0.4	3	1.1	3.3
711	ATCS	Citrate synthase family protein	3	819042	AT2G44350	2.2	2.4	1.8	-1.9	1.9	2.9	0.6	0.6	2	2.2	2.2	1.8	0.4	-0.1	1.8	3.6			0.8	2.6	-1	-0.8	2.3	1.1	0.2	2.2	0.9	0.7
712	AT1G67930	Golgi transport complex protein-like protein	3	843121	AT1G67930	2.2	2.3	5.2	4.9	3.3	1.8	4.5	1.6	2.1	2.2	2.2	0.5	0.5	-1.2	2.2	2.3	2.5	1.4	1.4	0.7	0	-1.1	2.7	-0.9	-0.1	0.3	0.2	1.1
713	PAD2	proteasome alpha subunit D2	3	836746	AT5G66140	2.2	2.2	2.2	5	3.3	2.5	-1	2.4	2.2	2.2	2.2	1.8	0.2	1.3	0.3	2.2	2.1	1.3	0.6	1.6	-0.3	-0.5	2.2	0.4	0.7	1.3	-0.9	-0.1
714	AT5G13610	sporulation RMD1-like protein: putative (DUF155)	3	831205	AT5G13610	2.2	1.7	3.6	1.7	4.7	4	-0.7	3.3	2.7	2.2	2.2	0.2	0.9	1.3	-1.5	-1.3	0.3	-0.8	3	-1.1	1.8	1.6	-1.6	0.5	3	-1.5	0.4	-0.5
715	CDKC2	cyclin dependent kinase group C2	3	836620	AT5G64960	2.2	2.8	3.3	1.9	3.4	3.2	1.1	7.1	1.6	2.2	2.2	0.1	2.4	1.5	0.2	1.3	0	0	1.3	0.6	0.9	2.2	0.4	1.4	1.4	0	-1.6	-0.1
716	BRL3	BRI1-like 3	3	820538	AT3G13380	2.2	2.5	4	-1.6	6.3	3.2	2.2	1.9	1.9	2.2	2.2	-0.8	1	-0.7	2.6	1.3			-0.6	-0.9	-0.4	-0.1	0.8	0	0.3	1.8	1.1	1.7
717	AT1G18850	hypothetical protein	3	838466	AT1G18850	2.2	2.4	4	4.7	3.1	4.7	0.7	4.8	2	2.2	2.2	-0.6	0.5	1.6	-0.5	0.4			1.3	-0.4	0.1	0.4	-0.1	-0.6	0.1	0.3	-0.8	0.5
718	ftsh4	FTSH protease 4	3	817154	AT2G26140	2.2	2.7	0.6	0.1	-2	2.7	-1.1	6.6	1.7	2.2	2.2	0.7	1.5	0.9	-0.3	0.4	1.5	0.8	2.2	0.7	1.1	2.5	1.4	2.6	1.5	-1.1	-0.9	-0.2
719	AT3G13990	dentin sialophosphoprotein: putative (DUF1296)	2	820613	AT3G13990	2.2								2.2	2.2	2.2	0.7	1.3	0.4	0.6	-0.3	0	0.7	1.1	2.3	0	0.2	1.3	1.1	1.8	0.5	-0.1	-0.4
720	EIF3C	eukaryotic translation initiation factor 3C	3	824781	AT3G56150	2.2	3.1	3.9	3	1.7	4.8	1.8	3.8	1.3	2.2	2.2	0.8	1.3	1	0.1	1	0.7	-0.2	0.5	0.2	0.5	1.8	2	-0.2	1	0.4	-0.3	0.1
721	ISA3	isoamylase 3	3	826481	AT4G09020	2.2	2.1	3.5	0.4	4.9	1.7	-1.4	0.7	2.3	2.2	2.2	0.1	0.2	1	0.9	-0.3	1	0.8	0.6	0.7	2	1.6	0	0.8	0.6	0.2	0.4	-0.1
722	AT3G09540	Pectin lyase-like superfamily protein	3	820111	AT3G09540	2.2	2.2	3.2	1	4.1	1.4	0.3	5	2.2	2.2	2.2
723	AT3G54980	Pentatricopeptide repeat (PPR) superfamily protein	3	824663	AT3G54980	2.2	2.5	4.1	2.7	6.7	3.5	-0.3	4.2	1.9	2.2	2.2	0.2	-0.3	0.6	0.6	1.3	-0.1	0.4	1.9	-1.7	-0.1	0.4	-0.3
724	CDC48	cell division cycle 48	3	820142	AT3G09840	2.2	2.6	1.8	0.9	1.6	1.1	0.7	2.9	1.7	2.2	2.2	2	1.9	-0.1	1.3	2.2	2.1	1.7	1.5	0.9	2.1	2.2	2.4	1.1	2.7	2.1	0.6	1.1
725	AT2G34970	Trimeric LpxA-like enzyme	3	818061	AT2G34970	2.2	2.4	3.6	4.2	4.6	3.1	-1	3.1	2	2.2	2.2	1	-0.1	0.7	0.3	0.3			0.6	0.1	0.7	2	0.2	0.9	1	-0.9	-1.1	-0.4
726	PLC4	phosphatidylinositol-speciwc phospholipase C4	3	835984	AT5G58700	2.2	2.6	4.6	-1	3.8	3.2	1.9	0.7	1.7	2.2	2.2	1.3	1.4	0.8	1	1.9	1.4	1.6	1	0.7	0.7	-0.2	3.2	0.6	1.4	2.9	0.8	2.9
727	PPAN	PETER PAN-like protein	3	836299	AT5G61770	2.2	2.6	4.4	4.2	4.4	4.7	0.3	3.8	1.7	2.2	2.2	-0.2	1	0.4	-0.1	1.6	0	-0.5	0.6	0.9	-3.7	-1.5	0.1	-0.6	1	1.6	-0.8	-0.9
728	ALDH2C4	aldehyde dehydrogenase 2C4	3	822042	AT3G24503	2.2	2.4	3.4	1.6	3.6	7.1	1.4	4	2	2.2	2.2	1.3	0.4				2.2	2	1.3	1.1	0.5	-0.1	3	-0.2	0.3	2	1.2	3.4
729	PAB2	poly(A) binding protein 2	3	829557	AT4G34110	2.2	2.3	-0.5	3.2	2	-1.8	-1.8	-3.3	2.1	2.2	2.2	2.4	1.1	1.3	0.6	0.9	1.8	1.4	2.3	1.4	1.6	0.5	2	-0.1	2.1	1.9	-0.4	0.5
730	ARI8	IBR domain-containing protein	2	842854	AT1G65430	2.2	1.2	2.7	-5.2	1.6	2.6	2.7	2.5	3.2	2.2	2.2	0.9	3.9	-0.2	0.8	0.3	-0.9	0.3	0.6	0.1	2.6	1.8	0.3	1.2	0.2	0.1	-0.1	0.2
731	RHL2	Spo11/DNA topoisomerase VI: subunit A protein	3	831314	AT5G02820	2.2	2.5	4.1	4	2.9	3.8	2.5	-2.7	1.9	2.2	2.2	1	1.2	-0.1	-0.8	-0.7			0.6	0.4	1.8	0.6	-0.6	1.2	0.9	-0.2	-1.6	-0.7
732	AT5G66860	Ribosomal protein L25/Gln-tRNA synthetase: anti-codon-binding domain-containing protein	2	836820	AT5G66860	2.2								2.4	2.2	2.2	-0.9	-0.3	2.2	0.7	1.9			0.5	0.4	-0.4	-0.7	0.4	-0.3	2.6	-0.8	-0.8	-0.4
733	NAI1	basic helix-loop-helix (bHLH) DNA-binding superfamily protein	3	816807	AT2G22770	2.2	2.6	6.3	2.1	2.3	4.9	4.2	1.9	1.8	2.2	2.2
734	GATA5	GATA transcription factor 5	3	836764	AT5G66320	2.2	2.2	1.8	0.9	1.9	2.8	1	-0.3	2.1	2.2	2.2	0.6	2.7	0.4	0.2	0.7	0.5	0.1	0.7	3.2	1.8	0.8	0.5	-0.1	0	0.1	-0.8	-0.2
735	CYP71B7	cytochrome P450: family 71 subfamily B: polypeptide 7	3	837868	AT1G13110	2.2	2.3	3.3	1.5	4.1	5.3	1.9	-1.7	2	2.2	2.2	0.6	3	0.9	1.7	1.5			1.7	1.6	1.7	0.5	1.4	0.2	1.1	1	0.2	0.7
736	APY1	apyrase 1	3	819563	AT3G04080	2.2	2	5.2	-1	3.5	3.4	3.9	-4	2.3	2.2	2.2	1.8	0.5	-0.2	1.4	2.2	2	2	1.7	1.9	2.1	-0.2	2.1	0.3	-0.2	2.8	1.2	1.7
737	AT2G37500	arginine biosynthesis protein ArgJ family	3	818326	AT2G37500	2.2	2.4	0.8	2.6	1.6	2.4	-2.9	1	1.9	2.2	2.2	1	-0.3	0.6	0	-0.7			2.5	0	2.2	0.4	0.8	-0.4	-0.5	2.3	0.2	0.3
738	AT4G35850	Pentatricopeptide repeat (PPR) superfamily protein	3	829739	AT4G35850	2.2	2.7	3.3	4.6	2.7	3.7	1	1.1	1.6	2.2	2.2	0.1	0.6	2	-0.9	0.3	0.2	0.1	0.6	0.5	-0.2	0.4	0.8	-0.8	0.4	-0.1	-1.8	-0.7
739	AT5G46630	Clathrin adaptor complexes medium subunit family protein	3	834706	AT5G46630	2.2	2.1	4.6	1.3	9	2.6	2.9	-0.8	2.3	2.2	2.2	1.4	1.3	-0.4	1.2	1.8			0.5	2.3	-0.2	-0.4	1.9	-0.8	-0.5	1.2	-0.2	-0.3
740	MTHFR1	methylenetetrahydrofolate reductase 1	1	825167	AT3G59970	2.2								1.9	2.2	2.2	2.7	-1.2	-0.1	4.7	3.1			1	2.2	0.6	-0.9	3.4	-1.1	-0.2	5.1	1.7	5.6
741	AT5G65620	Zincin-like metalloproteases family protein	3	836688	AT5G65620	2.2	2.2	3.9	-0.5	5.5	1.8	-0.4	2.1	2.1	2.2	2.2	0.7	1.8	0.9	0.7	0.6	-0.9	-0.9	2	1.1	0.8	0.8	-0.2	2.3	3.8	-0.8	-1	0.4
742	PHYD	phytochrome D	2	827319	AT4G16250	2.2	3.1	5.4	1.8	9	9.5	2	0.5	1.2	2.2	2.2	0.2	2.1	0.4	-0.5	-1.9	0.8	0.3	1.3	-1.6	2.6	1.6	-0.5	-0.3	2.2	-1	0.7	0.1
743	AT5G26220	ChaC-like family protein	3	832691	AT5G26220	2.2	2.9	6.5	-0.6	3	4.8	4.8	0.8	1.5	2.2	2.2	0.3	-0.2	0.8	0.3	0.6			0.5	0	2.8	0.1	0.8	-0.1	1.5	0.1	-0.3	-1.2
744	AT1G72120	Major facilitator superfamily protein	0	843543	AT1G72120	2.2		1.9						2.7	2.2	2.2	0.9	0.3	1.3	1	0.3	-1.9	0	1.9	1	1.7	1.3	-0.1	1.3	0.3	1.3	1.8	0.6
745	SAUR21	ARM repeat superfamily protein	2	831850	AT5G01830	2.2	1	3.7	1.1	1	3.2	5.8	-3.4	3.3	2.2	2.2	0.2	1.1	0.6	0.4	0.4	-0.2	0.6	-0.8	2.7	-0.4	0	0.6	0.3	-0.6	1.9	0.8	1.1
746	AT1G61610	S-locus lectin protein kinase family protein	3	842457	AT1G61610	2.2	2.2	5.4	-1.8	4.5	3.4	4.8	0.5	2.1	2.2	2.2	1	0.2	-0.3	1.2	0.9			1.8	2.8	0.5	0.6	0.8	-0.9	0.2	3.2	0.4	2.1
747	AT1G04930	hydroxyproline-rich glycoprotein family protein	3	839377	AT1G04930	2.2	1.9	6	-1.1	4	4.3	4.2	-3.2	2.4	2.2	2.2	0.3	1	0.9	-0.3	0.7			1.9	1.2	0	0.2	2	1.1	2.2	-1.1	-1.4	-1.3
748	GDI2	RAB GDP dissociation inhibitor 2	3	825162	AT3G59920	2.2	2.1	2.5	0.7	2.4	2.5	1.4	-5.6	2.2	2.2	2.2	2.3	0.8	0.4	1.4	0.8	0.6	0.7	0.1	1.6	0	0.7	2.9	2.8	0.7	0.9	1.6	0.9
749	AT5G60390	GTP binding Elongation factor Tu family protein	0	836161	AT5G60390	2.2								1.6	2.2	2.2	1.9	1.8	1.1	0.3	0.9	0.5	0.5	1.1	1.6	1.1	0.1	1.8	-1.1	0.9	0.5	0.1	1.1
750	AT2G20940	transmembrane protein: putative (DUF1279)	3	816628	AT2G20940	2.2	2.2	3.7	2.9	0	4.3	4	4.6	2.1	2.2	2.2	2.1	0.5	0.6	-0.1	0	1.2	0.3	0.5	-0.4	-1.2	-1.2	1.2	-0.3	0.2	-0.1	0.9	0.6
751	TOPP4	type one serine/threonine protein phosphatase 4	3	818571	AT2G39840	2.2	1.7	3.4	0.6	3.8	0.7	0	5.4	2.6	2.2	2.2	1.1	2.3	1.6	1.2	1	1	1	1.5	1.5	1.2	2.1	0.6	0.6	0.9	1.4	0.8	0.1
752	AT5G10820	Major facilitator superfamily protein	2	830949	AT5G10820	2.2	3	7.4	3.8	8	8.7	2.9	-2.6	1.3	2.2	2.2	3	0.6	-0.5	1.6	0.8			-0.3	3.7				-0.8	-0.6	0.2	-0.9	0.3
753	AT5G57150	basic helix-loop-helix (bHLH) DNA-binding superfamily protein	3	835821	AT5G57150	2.2	2	3.8	0.8	2.1	2.2	3.7	3	2.4	2.2	2.2	2.1	-0.5	-0.7	0.1	0.1	1.1	-0.1	-1.9	1.1	-1.5	-1.9	1.6	0.1	-0.1	2	0.3	0.5
754	MS2	methionine synthase 2	2	821147	AT3G03780	2.2								1.8	2.2	2.2	3.9	1.1	-0.7	4.7	2.5	3.8	5.3	1.9	4	1.1	1.8	3.6	-0.5	0.4	5.3	3.2	5.1
755	CSN5A	COP9 signalosome 5A	3	838899	AT1G22920	2.2	2.3	2.8	3.4	2.6	3.9	0.2	3.7	2	2.2	2.2	0.8	1.8	0.5	-0.9	0.7	0.9	0.2	0	1.1	2	0.4	1.4	0.6	1.2	0	-1	-0.2
756	mtLPD2	lipoamide dehydrogenase 2	3	820984	AT3G17240	2.2	3	4.1	-0.5	4.1	6.6	2	4.6	1.3	2.2	2.2	1.5	1.7	1.2	0.5	1.8	2.8	0.9	3.1	1.6	0.8	0.3	4	0.2	2.2	0.9	0.6	1
757	AT5G61910	DCD (Development and Cell Death) domain protein	3	836312	AT5G61910	2.2	1.9	5.6	-2.5	3.9	3.7	4.7	1.3	2.4	2.2	2.2	0.9	0.3	-0.5	0.7	-0.3	-2.5	-1.2	-0.2	1.8	-0.5	0.3	0.4	-1.1	0.6	1.5	-0.4	-0.1
758	SEC8	subunit of exocyst complex 8	3	820201	AT3G10380	2.2	2.2	3.5	1.1	-0.2	5	4.4	1.5	2.1	2.2	2.2	0.8	1.6	0.8	0.1	-0.6	-0.5	0.4	0.7	2.3	1.1	0.6	0.8	0.3	-0.8	-0.3	0.1	-0.2
759	VAB3	ATPase: V1 complex: subunit B protein	0	838614	AT1G20260	2.2								2.6	2.2	2.2	3.4	0.6	-0.2	2.2	1.6	1.1	0.6	1.9	0.8	2.7	0.8	1.9	0.8	0.6	2.2	0.2	0.6
760	PTAC9	plastid transcriptionally active 9	3	827746	AT4G20010	2.2	2.4	3.6	1	3	4.8	0.3	5.2	1.9	2.2	2.2	-0.6	1.2	0.9	-0.8	0			0.8	0.8	-0.7	-0.8	-0.4	-0.5	-0.4	-0.4	-1.1	-0.9
761	AT1G24267	bZIP transcription factor: putative (DUF1664)	0	839042	AT1G24267	2.2								2.1	2.2	2.2	0.6	1.7	0.8	0.2	0.8	0	-1	0.5	0.9	-2.3	0.4	0.6	1.5	0.9	-0.4	0.8	-0.3
762	AT4G31490	Coatomer: beta subunit	0	829276	AT4G31490	2.2								2	2.2	2.2	3.6	0	-0.1	1.2	2.3			1	0.3	-0.1	-0.4	1.9	-1.1	-0.6	1.8	0.5	1.2
763	UBA 2	ubiquitin activating enzyme 2	3	830534	AT5G06460	2.1	2.9	1.3	2.5	4.5	3.1	-2.8	3.8	1.4	2.1	2.1	1	0.9	0.8	1.9	2.3	0.7	1.1	1	0.7	1	0.6	2.1	0.4	0.5	1.4	0.4	0.6
764	PYR6	P-loop containing nucleoside triphosphate hydrolases superfamily protein	2	832710	AT5G26667	2.1								2.2	2.1	2.1	2.8	-1.2	0.5	0.8	1.2	3	2.3	0.1	1.6	-0.1	0.9	2	0.8	-0.2	4.1	1.3	1.5
765	TPR3	TOPLESS-related 3	0	832761	AT5G27030	2.1								2	2.1	2.1	0.7	3.5	0.6	-0.1	-0.3	-1.2	-0.4	0.8	1	1.6	2.7	0.3	-0.2	0.3	-1	-0.4	0
766	RKP	related to KPC1	3	816737	AT2G22010	2.1	1.9	3.1	-3.7	2.2	4.6	4.9	2.8	2.4	2.1	2.1	-0.7	1.9	1	0.1	-0.8	-0.2	-0.7	0.8	0.3	0	1.4	1	2.9	2.1	-0.6	0.1	1.3
767	AT1G76270	O-fucosyltransferase family protein	3	843960	AT1G76270	2.1	1.9	4.5	2	2.5	4.2	5.8	-0.1	2.4	2.1	2.1	-0.1	1.9	0.8	1.2	1.7	-0.2	1.1	0.3	-0.5	1.1	0.6	1.2	1.1	-0.3	0.8	1.8	1.6
768	AT1G30580	GTP binding protein	3	839938	AT1G30580	2.1	2.8	1.7	5.1	1.8	2.3	-1.3	3.5	1.5	2.1	2.1	0.9	0.7	1.5	-0.6	0	0.4	0.4	1.5	-0.6	-0.7	0.5	1	-0.4	1.2	0.5	-1.4	-0.4
769	AT1G48900	Signal recognition particle: SRP54 subunit protein	2	841312	AT1G48900	2.1	2.2	3	2.4	3.3	1.9	1.1	2.6	2.1	2.1	2.1	1.9	1.6	0.1	0.3	0.5	-0.1	0.6	1.3	0	0.1	1.2	1.7	1.5	2.4	0.6	-0.3	-0.5
770	PPI1	proton pump interactor 1	3	828859	AT4G27500	2.1	2	6.6	-0.7	5.3	4.6	6.7	-3.7	2.3	2.1	2.1	1.9	0.5	0.2	0.8	0.7	-1.2	-0.7	0.8	1.3	1	1.2	1.1	0.7	0.6	0.7	-0.3	0.5
771	PDE345	Aldolase superfamily protein	3	814643	AT2G01140	2.1	3.3	1.5	4.7	2.2	3	-1.7	-3.2	1	2.1	2.1	2	0.2	-0.3	2.7	3.5	2.1	2.6	0.5	2	-0.4	0.2	3.6	-0.8	-0.4	3.1	0.9	2.9
772	AT5G08690	ATP synthase alpha/beta family protein	1	830770	AT5G08690	2.1								1.6	2.1	2.1	3.2	0.1	0.9	1.5	2.2	2.2	1.8	0.8	2	0.2	0.1	2.4	-0.2	0.4	1.1	0.4	1.9
773	PHB2	prohibitin 2	3	839228	AT1G03860	2.1	2.3	2.5	3.8	0.8	4.3	0.5	3.9	2	2.1	2.1	0.5	-0.1	1.1	0.1	1.8	1.5	0.9	1	0.9	-0.9	-0.4	1.1	-0.6	1.5	1.2	-0.1	1
774	SEX1	Pyruvate phosphate dikinase: PEP/pyruvate binding domain-containing protein	3	837619	AT1G10760	2.1	2.1	3.1	1.2	3.9	-1.1	-1.3	1.1	2.2	2.1	2.1	0.5	1.3	1.9	0.3	-1.1	0	0.7	0.9	0.7	2.3	2.7	-1.3	1.8	1.7	-0.8	0.7	0.7
775	RGP1	reversibly glycosylated polypeptide 1	1	821233	AT3G02230	2.1								1.5	2.1	2.1	1.8	0.4	-0.3	2.5	3.3	2.6	1.5	0.2	2.1	1.2	-0.3	3	-1.6	-0.6	5.3	1.3	2.7
776	MS3	methionine synthase 3	2	832223	AT5G20980	2.1	3.5	2.7	2.3	1.3	2.7	-1.1	4.3	0.7	2.1	2.1	3.9	1.1	-0.7	4.7	2.5	3.8	5.3	1.9	4	1.1	1.8	3.6	-0.5	0.4	5.3	3.2	5.1
777	AT3G63400	Cyclophilin-like peptidyl-prolyl cis-trans isomerase family protein	3	825515	AT3G63400	2.1	1.7	2.3	2.3	1.2	4.6	2.5	0.8	2.6	2.1	2.1
778	CDC48C	cell division cycle 48C	3	821105	AT3G01610	2.1	2.2	3.3	3.4	2.6	3.3	1.3	2.6	2.1	2.1	2.1	-0.5	2.1	0.6	-0.6	-0.3	-2.4	-1.5	1.7	0.3	0.1	0.9	0.7	-0.2	0.8	-0.3	-0.7	-0.2
779	CYP94B1	cytochrome P450: family 94: subfamily B: polypeptide 1	3	836464	AT5G63450	2.1	2.1	7	-2.1	3.9	6.3	4.8	4.8	2.2	2.1	2.1			0.1	-0.1	0.1			-0.9	2.6	0.5	-1.2	3.5	-0.1	-0.3	2.6	1.4	1.9
780	AT1G80120	LURP-one-like protein (DUF567)	0	844352	AT1G80120	2.1								2.4	2.1	2.1	1.2	1.4	0	0.4	0.1	-0.6	-0.2	0.9	2.6	0.7	-0.1	1.2	-0.4	-0.6	1.6	0.1	1.4
781	NAD-ME1	NAD-dependent malic enzyme 1	3	815842	AT2G13560	2.1	2.3	2.3	1.4	2.5	2.1	0.6	-1.6	2	2.1	2.1	4.5	-0.9	0.5	0.8	0.1	2.2	1.9	0.1	2.6	0.3	-0.2	1.5	-0.3	-0.1	1.7	0.6	1.4
782	XEG113	xyloglucanase 113	3	818128	AT2G35610	2.1	2.7	2.6	3	3.1	3.7	0.4	-5.2	1.6	2.1	2.1	1.3	0	0.1	1.7	1.7			1.4	2.7	-0.1	-0.2	2.5	-0.6	-0.6	-0.2	-0.5	-0.8
783	STIPL1	GC-rich sequence DNA-binding factor-like protein with Tuftelin interacting domain-containing protein	3	838277	AT1G17070	2.1	1.8	7.1	0.9	5.6	2.1	6.2	4.3	2.4	2.1	2.1	-0.6	1.1	0	0	-0.1	-0.4	-0.4	0.4	-0.5	0.9	0.8	0.1	1.3	2	-1.2	-2	-0.6
784	CNX5	co-factor for nitrate: reductase and xanthine dehydrogenase 5	3	835604	AT5G55130	2.1	2	1.2	3.5	3.9	4.3	-2.1	1.2	2.2	2.1	2.1	0.6	2.1	0.9	-0.1	-0.2	-1.2	-1.8	0.5	0.9	-0.4	0.2	0.1	0.9	0.8	-0.4	-1	-0.6
785	MSRB9	methionine sulfoxide reductase B9	3	828273	AT4G21850	2.1	2.7	7.2	2.6	4.9	10.3	6.6	-3.6	1.6	2.1	2.1	0.9	2.6	3.1	-0.5	-0.6	2.6	3	5.3	1.5	2.5	1.6	0.3	0.4	2.5	1.6	0.2	0.7
786	TSBtype2	tryptophan synthase beta type 2	3	833841	AT5G38530	2.1	3.5	3	3.1	4	6.2	-0.2	3.7	0.8	2.1	2.1	1.8	-1.6	-1.2	1.5	0.7			-0.1	0.8	1.1	0.6	2.4	-0.4	0.2	2.5	1.3	0.6
787	AT2G20790	clathrin adaptor complexes medium subunit family protein	3	816608	AT2G20790	2.1	1.8	1.2	1.1	2.3	0.8	-1.7	-2	2.5	2.1	2.1	-0.1	0.6	-0.7	0.7	0.6	-0.8	-0.2	0.9	0.2	1.1	0.5	-0.6				-0.9	-0.7
788	G6PD6	glucose-6-phosphate dehydrogenase 6	3	834076	AT5G40760	2.1	3.1	4.5	1.1	3.5	4.3	4.5	2.1	1.1	2.1	2.1	2.6	1.9	-1	4	3.4	1.6	2.9	0.5	5.4	-0.3	1.6	3.9	-0.3	0.4	3	1.1	3.3
789	EIF4B2	eukaryotic initiation factor 4B2	3	837859	AT1G13020	2.1	2.5	3.1	2.6	1.1	2	2.2	1.8	1.7	2.1	2.1	0.6	1	-0.2	0.3	0.5			1	0.8	0.9	0.5	1	0.4	1.1	2.6	-0.1	-0.3
790	GMII	golgi alpha-mannosidase II	3	831347	AT5G14950	2.1	1.7	5.3	-2	6.9	9.1	1.4	-4.7	2.6	2.1	2.1	0.4	0	-0.4	0.9	-0.3					0.9	0.8	0.7	-0.3	0.3	0.2	-0.7	-0.2
791	EBS1	EMS-MUTAGENIZED BRI1 SUPPRESSOR 1	3	843462	AT1G71220	2.1								2.3	2.1	2.1	1.4	-0.5	0.7	0.4	0.7			0.4	1.4	-0.2	0.9	2.3	0.5	-0.1	-0.1	-0.9	-0.3
792	AT3G59660	C2 domain-containing protein / GRAM domain-containing protein	3	825135	AT3G59660	2.1	2.3	4.4	-2.2	6.1	4.7	3.7	2.2	1.9	2.1	2.1	0.3	1.4	-0.4	1.5	1.1			1.4	2.7	0.5	-0.3	2.5	1.1	0.2	1	0.6	0.3
793	AT5G13560	structural maintenance of chromosomes protein	3	831200	AT5G13560	2.1	2.4	2.6	0.5	0	2.8	2.7	-0.8	1.9	2.1	2.1	0.5	1.2	-0.3	1.1	0.3	-0.9	0.4	0.8	0.1	0.1	0.2	0.3	2.2	1.7	0.5	-0.1	0.1
794	HAP6	ribophorin II (RPN2) family protein	3	827863	AT4G21150	2.1	2.2	2	4.5	2.6	3.9	-0.8	-2.8	2.1	2.1	2.1	2.2	0.3	0.2	1.6	2	0.8	1	1.4	1.9	-0.5	-0.8	1.8	-1.1	-0.8	0	-0.5	0
795	KU70	ATP-dependent DNA helicase 2 subunit Ku70-like protein	3	838268	AT1G16970	2.1	2.6	2.5	3.3	3.8	2.6	-0.6	4.4	1.7	2.1	2.1	0.4	-0.3	1.6	-0.9	-0.4	0.3	-0.6	2.2	-0.1	-0.8	0.1	0	0.8	-0.5	-0.9	-0.8	-0.1
796	AT2G43490	Ypt/Rab-GAP domain of gyp1p superfamily protein	1	818950	AT2G43490	2.1								2	2.1	2.1	0	0.4	1.2	0	0	0.3	0.7	0.1	0.3	-0.8	0.3	-0.4	0.9	1	-1.4	-0.7	0.3
797	AT4G33700	CBS domain protein (DUF21)	3	829512	AT4G33700	2.1	2.1	3.2	-1	5	2.5	-1.1	-0.1	2.2	2.1	2.1	-0.1	0.7	0.8	0.8	0.3	-0.6	-1.1	3	-0.7	0.3	0.5	0.8	2.2	0.9	-0.4	0.1	1.1
798	ILL6	IAA-amino acid hydrolase ILR1-like 6	3	841026	AT1G44350	2.1	1.7	7.9	-3.7	4.1	6.8	8.7	-2.5	2.6	2.1	2.1	0.1	2.1	-0.8	1	0.7	1.8	0.7	-2.2	1.5	0.9	-0.1	1.6	0.2	-1.6	2.3	0.1	1.1
799	AT4G17830	Peptidase M20/M25/M40 family protein	3	827506	AT4G17830	2.1	1.8	2.2	-3.7	2.8	3.9	-0.1	0.4	2.5	2.1	2.1	1.7	3	1.1	1	0.9			2.2	0.9	0.5	0.1	1.1	1.2	0.7	-0.1	-0.7	-0.8
800	NOXY38	tetratricopeptide repeat (TPR)-containing protein	3	824378	AT3G52140	2.1	2.5	2.6	3.4	2.6	4.2	-1.1	2.1	1.8	2.1	2.1	0.9	1.5	0.7	0	0.3	-0.6	-0.5	1	0.8	0.4	0.4	0.8	0.7	1.7	0.1	-0.6	0
801	XBAT35	hypothetical protein	3	821907	AT3G23280	2.1	1.9	2.6	-2.9	5.3	3.5	-1.5	-5.2	2.3	2.1	2.1	1.4	2	0.2	0.8	-1.3	-0.8	-1.7	1.1	0.9	0.8	1.5	0.6	-0.8	-0.3	3.6	1.5	0.4
802	AT3G07300	NagB/RpiA/CoA transferase-like superfamily protein	3	819918	AT3G07300	2.1	2.1	4	3.2	3.5	3.8	1.1	2.5	2.1	2.1	2.1	1.6	-0.8	0.8	-0.4	-0.3	-1.6	-1.1	2.5	0.9	0.7	1.9	0.3	1.2	1.8	-1.1	-0.7	-0.6
803	CRCK3	calmodulin-binding receptor-like cytoplasmic kinase 3	3	815625	AT2G11520	2.1	2.7	5.6	0.5	5.9	4.4	4.4	5.1	1.5	2.1	2.1	0.1	2.5	-0.6	2	0.8			-0.8	1.1	-0.2	0.7	0.6	0.4	1.1	1.7	0.2	0.9
804	CEF	hypothetical protein	3	823559	AT3G44340	2.1	2.4	2.5	2.4	4.7	3.1	-0.7	1.4	1.9	2.1	2.1	3.6	0.1	-0.1	1.8	2			0.8	1.2	-0.1	0.5	2.1	0.7	0.4	0.2	-0.5	0.4
805	CCT2	phosphorylcholine cytidylyltransferase2	2	827179	AT4G15130	2.1	2.2	5.7	-3.8	3.3	5.7	5.8	2.5	2.1	2.1	2.1	0.7	1.4	0.6	0.5	-0.2	-1.2	-0.3	1.4	0.6	-0.3	-0.2	1.3	1	0.2	1.4	1.8	1.5
806	AT4G16146	cAMP-regulated phosphoprotein 19-related protein	3	827304	AT4G16146	2.1	2.2	4.5	-1.3	6.3	3.5	-0.2	-4.6	2	2.1	2.1	-0.1	-0.3	0.5	0.3	0			0	1	-1	-0.7	0.4	-0.1	0.5	2.1	1.2	1.2
807	AT3G47380	Plant invertase/pectin methylesterase inhibitor superfamily protein	3	823892	AT3G47380	2.1	1.9	2.4	0.8	-0.3	5.6	2.2	-5.7	2.4	2.1	2.1	1.2	3.5	1.8	0.6	1.3	-0.1	0.1	1.5	2.2	1.2	0.1	3.3	-1.4	-1.2	0.4	0.3	2.2
808	MKP1	mitogen-activated protein kinase phosphatase 1	3	824693	AT3G55270	2.1	2.1	2.9	0.7	2.2	6.6	2.5	0.2	2.1	2.1	2.1	0.1	1	-0.4	-0.2	-1.6	0.4	0.7	0.1	-0.2	1.9	1	-0.2	0.3	0.9	-0.8	-0.1	-0.1
809	CPSF100	cleavage and polyadenylation specificity factor 100	3	832453	AT5G23880	2.1	2.2	2.1	3.8	3.9	3.1	-1.1	-0.6	2	2.1	2.1	-0.3	0.8	1.1	0	0.8			1.1	0.6	0.9	-0.2	0.5	0.5	-0.2	-1.7	-1	-1
810	ERF15	ethylene-responsive element binding factor 15	3	817680	AT2G31230	2.1	2	4.4	0.6	3.6	7.6	3	0.3	2.3	2.1	2.1
811	AT5G38830	Cysteinyl-tRNA synthetase: class Ia family protein	3	833874	AT5G38830	2.1	2.3	4.1	0.7	3.3	4.2	2.2	2.5	1.9	2.1	2.1	0.3	2.5	0.7	0.1	0.6	-0.9	-0.6	0.1	2	0.4	0.2	1.8
812	AT5G19100	Eukaryotic aspartyl protease family protein	2	832030	AT5G19100	2.1	2.7	4.7	0.8	2.7	6.2	4.9	-0.8	1.6	2.1	2.1
813	ERO1	endoplasmic reticulum oxidoreductins 1	3	843560	AT1G72280	2.1	2.1	5.1	0.5	3.8	5.8	4.3	1.7	2.1	2.1	2.1	1.2	1.1	0.1	-0.3	1.5	0	0.6	0.6	1.3	-1.3	-0.9	2.5	0.4	-0.3	1.8	-0.3	0.4
814	WLIM2a	GATA type zinc finger transcription factor family protein	3	818577	AT2G39900	2.1	2.1	1.4	3	3.5	-3	-1.4	-3.8	2.1	2.1	2.1	0.6	-0.1	0.3	0.5	0.5	0.2	1.3	-0.1	2	1.2	0.7	1.6	0.8	-0.3	2.2	0.7	0.7
815	AK-HSDH I	aspartate kinase-homoserine dehydrogenase i	3	840011	AT1G31230	2.1	3	-0.5	9.3	1.2	1.7	-4.5	0	1.2	2.1	2.1	1.4	0.3	1.9	0.5	0.9	0.7	1.5	1.5	0.6	2.7	1.1	1.2	0.1	2.1	-0.3	0.1	1.7
816	ABF1	abscisic acid responsive element-binding factor 1	3	841395	AT1G49720	2.1	1.6	2.8	-0.5	4.1	0.2	-2.3	-1.8	2.7	2.1	2.1	-0.1	-0.1	-0.5	0.2	-0.5	-0.9	-0.4	0.8	-0.3	0.8	1.7	0.7	2.7	-0.2	2.6	1	2
817	AT1G25500	Plasma-membrane choline transporter family protein	2	839136	AT1G25500	2.1	1	5	-3.4	4.2	5.3	3.5	1.6	3.2	2.1	2.1	0.3	0.8	0	0.4	0.1	0.6	0.4	0.4	0.3	0.5	-0.3	0.2	0.3	-0.3	0	0.1	0.5
818	MNS3	alpha-mannosidase 3	3	839879	AT1G30000	2.1	2	5.6	-1	4.1	5.2	4.3	-1.9	2.3	2.1	2.1	1.1	2.1	-1.6	1.9	1.7	0.8	0.8	0.2	1.4	-0.9	0.2	0.8	-0.2	-1.3	-0.6	0.7	0.9
819	ERD3	S-adenosyl-L-methionine-dependent methyltransferases superfamily protein	3	827650	AT4G19120	2.1	1.9	4.6	-1.2	5.8	3.5	-0.1	-3.7	2.4	2.1	2.1	1.2	0.9	-1	1	0.8			0.5	2	1.8	0.4	3.8	-0.7	-0.7	1.1	1.6	2.6
820	ACO2	aconitase 2	3	828805	AT4G26970	2.1	2.9	3.2	-0.4	2.2	7.4	2.4	-0.7	1.3	2.1	2.1	2.2	2.2	0.8	1.7	3.2			2.8	3.5	0.3	1	2.9	0.7	1.8	1.8	1.4	2.7
821	PUM1	pumilio 1	1	817469	AT2G29200	2.1								1.7	2.1	2.1	0.8	2.6	0.7	0.8	-0.6	-0.2	0.2	0.6	1.2	2.7	1.3	0.6	2.6	2.1	-0.1	0	0
822	J2	DNAJ homologue 2	3	832267	AT5G22060	2.1	3.1	3	1.4	-1.2	5.9	3.6	2.7	1.1	2.1	2.1	1.3	3.5	0.9	2.5	2.3	1.4	0.5	1.2	0.9	3.9	2.4	0.8	1.3	1.5	1.6	0.2	0.8
823	AT3G11130	Clathrin: heavy chain	3	820284	AT3G11130	2.1								2	2.1	2.1	1.2	1.2	0.1	1.3	1	1	0.8	0.7	1.8	0.2	0.3	1.9	0.1	0	0.2	0	0.5
824	CLPS3	CLP-similar protein 3	3	819626	AT3G04680	2.1	2.4	3.2	3.5	1.7	5.3	0.1	1.3	1.9	2.1	2.1	0.7	0.6	1.3	-1.9	-1.6			0.9	0.1	0.6	0.7	-0.3	0.7	0.4	-0.8	-1.9	-0.4
825	SURF1	Surfeit locus 1 cytochrome c oxidase biogenesis protein	3	821310	AT3G17910	2.1	1.7	3.4	2.1	4	5.4	-0.1	2.4	2.5	2.1	2.1	0.6	0.1	0.2	-0.8	0.1	0.6	0.3	1.1	0.5	-0.5	0.2	0.6	-0.5	-1.4	-0.6	-1.2	-0.4
826	AT2G43090	Aconitase/3-isopropylmalate dehydratase protein	3	818911	AT2G43090	2.1	2.1	2.3	2.9	1.4	4.8	-1.2	3.4	2.1	2.1	2.1	1.5	-0.2	0.7	0.7	-0.1	1.9	1.2	3	0.1	0.7	1.1	0.5	0.5	4.2	0	-0.1	0.1
827	THY-2	thymidylate synthase 2	2	829609	AT4G34570	2.1								2.1	2.1	2.1	1.8	-0.7	0.2	2.5	1.2	-1.4	0.6	0.9	1.6	0.3	0.5	-0.3	0.9	-0.7	0.1	-0.9	-0.1
828	HDA6	histone deacetylase 6	3	836431	AT5G63110	2.1	2.5	1.9	1.9	2	0.9	-1	4.3	1.7	2.1	2.1	0.3	1.6	0.6	-1	-0.2	1.1	1.3	0.3	-0.3	0.9	1.9	0.6	-0.6	0.1	-0.4	-1.2	-0.3
829	PUX5	serine/threonine protein phosphatase 2A 55 kDa regulatory subunit B prime gamma	3	827210	AT4G15410	2.1	1.9	0.9	0.8	-3.5	2.3	4.8	-1	2.3	2.1	2.1	2.3	0.6	0	1.3	0.7	1.8	1.3	1.2	1.7	0.4	0.8	2.4	0.8	1.4	1.8	-0.6	-0.1
830	AT1G49230	RING/U-box superfamily protein	3	841346	AT1G49230	2.1	1.6	1.4	1.6	4	-0.6	-4.2	0.7	2.6	2.1	2.1	-1.4	1.3				-1.2	-0.8	-0.4	1.4	1.1	0	-0.1	-1.1	-0.5	1
831	AT3G60380	cotton fiber protein	3	825209	AT3G60380	2.1	1.5	1.4	3.6	2.4	-0.3	-3	4.9	2.7	2.1	2.1	0.1	1.1	-0.7	1.6	1.4	-0.6	-0.8	0.2	0.7	1.4	-0.4	-0.6				0.6	-0.2
832	UBP23	ubiquitin-specific protease 23	3	835910	AT5G57990	2.1	3	5.3	3.8	2.8	3.8	3.8	4.7	1.2	2.1	2.1	-0.5	1.1	0.5	0.2	0	-1	-1.2	-0.4	0	4.1	0.1	0.8	1.1	-0.2	-0.2	-1.1	-0.9
833	AT5G27930	Protein phosphatase 2C family protein	3	832860	AT5G27930	2.1	2	4.9	-0.9	4.4	1.7	4	-0.8	2.2	2.1	2.1	2.3	1.4	-0.1	0.7	0.5	1	-0.6	0.7	1.4	1.2	1.8	0.9	0.4	-1.3	1.9	0	0.7
834	AT2G47330	P-loop containing nucleoside triphosphate hydrolases superfamily protein	3	819346	AT2G47330	2.1	2.4	2.6	-1.9	2.4	2.4	3.1	4.8	1.8	2.1	2.1	0	2.9	-0.4	1.1	0	-1.1	-1.3	1.1	-0.6	0.7	1.4	0.1	1.6	1.9	0.2	-0.9	-0.7
835	MES5	methyl esterase 5	3	830894	AT5G10300	2.1	1.4	4.4	-2.7	2.1	4.4	4.4	-5.3	2.8	2.1	2.1	2.3	1	-1.3	1.4	1.2			0.4	0.6	-0.1	1.6	-0.1	1.3	0.8	1.4	1.1	1.1
836	AT1G12050	fumarylacetoacetase	3	837757	AT1G12050	2.1	2.4	2	0.4	3.9	1	-2	-3.6	1.8	2.1	2.1	3	0	-0.3	3	4	2.8	2.1	0.9	2.3	0.9	1.3	0.7	2.7	2.7	-0.8	0.6	3.8
837	AT5G16040	Regulator of chromosome condensation (RCC1) family protein	3	831461	AT5G16040	2.1	2	2.3	4.4	4.8	1.9	-3.9	2.3	2.2	2.1	2.1	-0.2	2.9	1.6	-0.8	-1.6	0	0.2	1.9	-0.1	1.1	0.9	0.8	1	1.7	-0.3	-0.6	1.4
838	NPGR2	no pollen germination related 2	3	828978	AT4G28600	2.1	2	3.7	-2.2	1.7	3.7	3.2	6.2	2.2	2.1	2.1	1	1.6	0.1	0.9	0.9	-0.4	0.3	0.7	3.1	1	2.1	0.3	1	0.8	1.1	0.3	0.6
839	AT4G30660	Low temperature and salt responsive protein family	3	829189	AT4G30660	2.1	2.1	4.3	3.8	5.3	-3.6	-0.2	1	2.1	2.1	2.1	0.2	-0.4	0.5	0.9	0.9			0.7	1.1	0.3	-0.4	1	0.7	0.5	1.7	0.9	0.9
840	SPPL4	SIGNAL PEPTIDE PEPTIDASE-LIKE 4	3	839499	AT1G01650	2.1	2.3	2.9	-2.5	2.8	2.7	5.2	2.9	1.9	2.1	2.1	1	2.6	0.1	2	0.3	1.4	1.4	1.4	0.9	0.2	1	1.9	1.4	1.9	-0.4	0.4	0.6
841	AT3G56720	pre-mRNA-splicing factor	3	824839	AT3G56720	2.1	1.8	2.4	0.9	5.7	0.7	-1.4	1.1	2.5	2.1	2.1	-0.4	1.7	0.4	-0.1	-0.5	0.2	0.2	0.9	-0.7	1	1.4	-0.5	1.3	1.5	0	-0.8	-0.8
842	AT1G76550	Phosphofructokinase family protein	3	843988	AT1G76550	2.1	3.2	2.5	3.6	2.8	-0.1	0	-3.2	1	2.1	2.1	2.4	-0.9	0.5	1.3	3.6	2.1	3.6	-1.1	2	-0.3	0.4	2.4	1.5	1.2	1.9	1.4	1.5
843	AT5G14050	Transducin/WD40 repeat-like superfamily protein	3	831254	AT5G14050	2.1	2.8	2.5	5.7	2.6	3.2	-1.7	5.7	1.4	2.1	2.1	-0.2	0.6	0.8	-0.3	1	0.8	0.1	0.8	0.6	-0.7	-0.5	0.8	-0.7	0.8	-0.3	-0.6	-0.7
844	AT1G57610	calcium uniporter (DUF607)	1	842137	AT1G57610	2.1								2	2.1	2.1	-0.2	0.6	-0.1	-0.3	-0.5	1.6	0.1	0.9	1.7	-0.7	-0.5	0.5	0.2	2.1	1.3	0.9	0.9
845	RPS10	ribosomal protein S10	3	821799	AT3G22300	2.1	2.4	4	4.4	3.1	3.9	0.1	2.5	1.8	2.1	2.1						0.1	-0.3						-0.9	0.5	0.2	0.2	0.5
846	SAT32	interferon-related developmental regulator family protein / IFRD protein family	3	839669	AT1G27760	2.1	2.3	4.5	-2.6	2.6	4.1	4	5	1.9	2.1	2.1	0.6	1.3	-0.2	0.6	0	1.2	-0.9	0.5	-0.1	-1	1	1.4	1	1.5	1.2	0.2	0.7
847	AT5G48960	HAD-superfamily hydrolase: subfamily IG: 5'-nucleotidase	3	834954	AT5G48960	2.1	1.7	1.4	0.8	2.8	4.5	-2.2	-2	2.5	2.1	2.1	-0.4	1.2	2.1	-0.5	-0.7	-1.9	-1.3	1.8	-0.2	0.4	0.7	-0.2	0.1	2.2	-0.8	-0.3	-1.4
848	ATERDJ2A	DnaJ / Sec63 Brl domains-containing protein	3	844334	AT1G79940	2.1	2.1	3.6	3.2	5.5	3	0.5	-0.5	2.1	2.1	2.1	1.9	1.2	-0.7	0.9	0.6	-0.8	-0.4	0.6	-0.7	0.9	0.9	1.3	0.4	1.5	0.4	-0.8	-0.2
849	AT3G23550	MATE efflux family protein	3	821934	AT3G23550	2.1	2.3	7	-0.1	5.1	9	5.5	-1.2	1.9	2.1	2.1	0	-0.5	-0.1	0.3	0.9			1.6	1	0.8	1.3	0	-1	-0.3	0.9	0.9	0.9
850	AT5G13030	selenoprotein O	3	831143	AT5G13030	2.1	1.9	2.9	-0.8	2.9	4.5	1.7	3.9	2.3	2.1	2.1	1.7	-0.3	1.3	1.1	-0.4			1.6	-0.1	2.4	1.2	0.7	2.8	3.1	0	-0.6	-0.7
851	PAB4	poly(A) binding protein 4	3	816867	AT2G23350	2.1	2.4	0.9	7.7	-0.1	1.4	-2.3	-2.3	1.8	2.1	2.1	2.4	1.1	1.3	0.6	0.9	1.8	1.4	2.3	1.4	1.6	0.5	2	-0.1	2.1	1.9	-0.4	0.5
852	AT4G21910	MATE efflux family protein	0	828280	AT4G21910	2.1								2.2	2.1	2.1
853	ORP1C	OSBP(oxysterol binding protein)-related protein 1C	3	826368	AT4G08180	2.1	2.3	6.1	-3.5	5	4.3	6	3.2	1.9	2.1	2.1	0.2	0.7	0.7	1.1	1	1.4	0.5	1.2	1.8	0	0.8	2.4	0.5	-0.1	2.3	0.1	0.7
854	AT3G18580	Nucleic acid-binding: OB-fold-like protein	2	821389	AT3G18580	2.1								2.1	2.1	2.1	1.5	-0.8	0.7	-0.1	1.1			0.6	0.9	-0.5	0.4	0.9	-1	0.8	1.2	-1.6	0.6
855	VPS35A	vacuolar protein sorting-associated 35A-like protein	3	816289	AT2G17790	2.1	1.9	2.3	0.9	3	1.6	1.3	2.1	2.3	2.1	2.1	1.5	1.1	-0.3	0.9	1.3	-1.6	-0.5	1.8	2	0.7	1.1	-0.1	0.8	0.5	-0.5	-0.2	0.6
856	EXO70E1	exocyst subunit exo70 family protein E1	3	822601	AT3G29400	2.1	2.2	4.5	-0.2	5.2	4	3.3	4.3	2	2.1	2.1	0.3	3.3	0.5	0.4	-0.2			0.9	0.6	-0.5	1.3	1.2	-0.8	1.6	1.1	-0.3	0.4
857	AT3G15980	Coatomer: beta' subunit	3	820842	AT3G15980	2.1	2.1	5.2	3.3	3	4.7	3.8	-1.4	2.1	2.1	2.1	1.7	0.7	1.2	1.5	1.2	1.6	1	0.6	1	0	0.5	1.8	-0.5	-0.3	1.4	0.3	1.2
858	AT3G52640	Zn-dependent exopeptidases superfamily protein	2	824430	AT3G52640	2.1	0.8	5.3	3.4	6.3	3.9	1.4	1.5	3.4	2.1	2.1	0.4	0.8	0.5	0.1	0.1	0	-0.3	0.8	-0.9	0.7	0.5	0.4	0.8	1.5	-1.1	-0.8	-1.1
859	AT2G17630	Pyridoxal phosphate (PLP)-dependent transferases superfamily protein	3	816270	AT2G17630	2.1	2.5	3.7	4.8	1.4	4.3	1.6	-3	1.7	2.1	2.1	2.7	-0.3	-0.3	1.7	3	2.8	3.1	0.2	3	-0.4	-1.7	2.8	-0.8	1.4	3.1	0.5	3.6
860	GID1B	alpha/beta-Hydrolases superfamily protein	3	825476	AT3G63010	2.1	2.6	5.8	-1.1	2.7	6	5.4	4.3	1.6	2.1	2.1	0.3	2.1	-2	0.9	0.8	0.2	-0.2	1.9	1.2	0.2	1.8	0.8	-0.4	0.6	1.7	-0.1	1.1
861	SDH1-1	succinate dehydrogenase 1-1	3	836809	AT5G66760	2.1	2.9	3.2	-3	0.7	2.2	2.2	7.2	1.2	2.1	2.1	2.8	0.6	1.2	1.4	2.3	2.6	1.4	1.7	0.3	0.7	1.6	1.2	0.7	0.3	1	-1	1.1
862	SCD1	stomatal cytokinesis defective / SCD1 protein (SCD1)	3	841327	AT1G49040	2.1	2	4.5	2.4	3.4	3.3	3.3	-2.6	2.2	2.1	2.1	1.2	0.6	0	0.7	0.5	-0.1	0.1	1.7	0.5	2.4	1.8	1.7	0.4	0.2	0.5	-0.6	-0.2
863	AT1G54010	GDSL-like Lipase/Acylhydrolase superfamily protein	0	841839	AT1G54010	2.1								1.4	2.1	2.1
864	PRMT4B	protein arginine methyltransferase 4B	3	819878	AT3G06930	2.1	2.6	3.7	4.4	3.8	5.2	-1.3	1.7	1.5	2.1	2.1	1	0.3	-0.5	2	1.1			1.5	1	1.3	0.5	1.7	0.8	0	-0.2	-1.4	-0.2
865	BGLU25	beta glucosidase 25	3	821201	AT3G03640	2.1	2.2	2.3	2.3	2.7	1.5	-1.3	0.1	1.9	2.1	2.1
866	TOM20-2	translocase outer membrane 20-2	3	839629	AT1G27390	2.1	1.6	3.7	2.8	3.2	4	1.1	3.1	2.6	2.1	2.1	0.4	0.4	0.3	0	1.5	2.1	1.8	0.6	1.3	-0.2	0.7	0.9	-0.1	0.5	-0.2	0.4	0.8
867	Hsp81.4	HEAT SHOCK PROTEIN 81.4	2	835698	AT5G56000	2.1								1.6	2.1	2.1	1.6	0.2	0.7	-0.6	-0.1	0.9	0.6	1.5	1.3	4.2	0.8	1.8	0.9	0.7	0.9	0.2	1
868	AT1G18900	Pentatricopeptide repeat (PPR) superfamily protein	3	838471	AT1G18900	2.1	2.8	3.8	2.2	2.1	3.8	3.5	4.9	1.4	2.1	2.1	0.6	1.2	0.1	0.4	-0.2	1.8	0.1	1.4	-0.1	-0.5	0.5	1.6	0.9	1.5	0.4	-0.1	1.8
869	AT2G30990	arginine N-methyltransferase: putative (DUF688)	3	817650	AT2G30990	2.1	2	5.2	1.8	3.2	6.7	7.9	-1.6	2.2	2.1	2.1	0.7	2.3	0.5	1.1	-0.1	0.1	-0.3	0.1	1.1	0.4	0.5	1	-1.2	-1.5	1.3	0.8	0.4
870	AT5G23250	Succinyl-CoA ligase: alpha subunit	3	832389	AT5G23250	2.1	1.7	2.3	2.9	3.6	3.1	-1.6	0.1	2.5	2.1	2.1	2.1	0.8	0.8	0.9	2			1.1	3.3	-0.2	0.5	3.8	-0.7	0.6	1.7	0.3	1.6
871	AT5G28740	Tetratricopeptide repeat (TPR)-like superfamily protein	3	832986	AT5G28740	2.1	2.7	3.7	2.9	1.3	3.9	3.1	-0.2	1.5	2.1	2.1	-0.4	0.5	0.1	-0.1	-0.5	-0.3	-0.2	-0.2	0.8	0.8	0.7	0.7	1.2	1.1	-2	-1.2	-0.5
872	AT5G35910	Polynucleotidyl transferase: ribonuclease H fold protein with HRDC domain-containing protein	3	833577	AT5G35910	2.1	2.4	3.6	2.2	3.9	4.6	0.4	1.6	1.7	2.1	2.1	0.1	1.1	-0.3	0.8	0.1			0.9	0.6	1.2	1	0.5	2	1.5	0.8	-0.8	-0.9
873	Nek7	NIMA-related kinase 7	1	820397	AT3G12200	2.1	2.5	2.9	5.4	2.1	2.1	1.5	6.8	1.7	2.1	2.1
874	NAGK	N-acetyl-l-glutamate kinase	3	824923	AT3G57560	2.1	2.4	2.9	4.8	2.8	3.4	-1.1	3.6	1.8	2.1	2.1	1.4	-0.1	1.1	0.9	1.1			0.9	1.7	1.5	-0.5	3.1	-0.1	1.5	3.1	0.2	2.2
875	SPDS1	spermidine synthase	3	838993	AT1G23820	2.1	2.4	1.8	3.6	4.7	1.8	-3.3	1.9	1.8	2.1	2.1	1.4	1.4	1.3	-0.3	0.1	0.3	-0.2	2.7	0.4	-0.4	0	-0.1	-0.4	1.5	0.2	0	3.4
876	MPPalpha	mitochondrial processing peptidase alpha subunit	3	820896	AT3G16480	2.1	2	2.3	3.9	2	1.9	-2	1.9	2.2	2.1	2.1	2.3	1.2	1.1	1.8	3.1	1.3	0.8	0.9	2.5	-0.3	0.1	1.9	0.1	0.2	-0.2	-0.4	0.2
877	AT4G29610	Cytidine/deoxycytidylate deaminase family protein	3	829082	AT4G29610	2.1	1.2	2.2	0.2	0.8	0	1.7	-0.5	2.9	2.1	2.1	1	2	-0.4	2.1	1.8			-0.3	0.4	0.2	-0.3	1.5	-0.7	-1.2	1.9	0	1
878	AtRZ-1c	RNA-binding (RRM/RBD/RNP motifs) family protein with retrovirus zinc finger-like domain-containing protein	3	830307	AT5G04280	2.1	3	1.5	2.1	-0.7	2.9	0	4.2	1.2	2.1	2.1	-0.1	2.1	0	0.6	0.6	-0.6	-1.5	0.7	0.4	1	1.8	1.2	1	1.7	0.3	-0.6	0.3
879	RGS1	REGULATOR OF G-PROTEIN SIGNALING 1	3	822207	AT3G26090	2.1	2.1	5.2	0.7	7.9	6.5	3	1.4	2	2.1	2.1	-0.7	-0.1	0.8	0.2	0	-1.1	-0.8	0.2	1.8	-0.5	0.2	0.6
880	PRA1.B1	prenylated RAB acceptor 1.B1	3	824777	AT3G56110	2.1	1.7	4	2.4	3	1.1	2.9	4.1	2.4	2.1	2.1	3.8	0.3	0.4	2.7	1.6	3.3	3.8	-0.2	2.3	0.6	-0.4	1.9	-1.4	-1.2	3.6	1.2	1.3
881	RPT2b	AAA-type ATPase family protein	3	816533	AT2G20140	2.1	2	4.2	5.4	3.3	2.7	2.4	3.2	2.1	2.1	2.1	1.8	1.8	0.2	0.5	1.4			0.9	0.7	-0.4	-0.5	1.2	0.9	0.4	1.5	-0.7	0.7
882	AT5G47730	Sec14p-like phosphatidylinositol transfer family protein	3	834824	AT5G47730	2.1	2.2	6.7	2.6	6.2	5	5.9	4.7	1.9	2.1	2.1	0.8	0.2	-0.7	2.8	1.3	3	3.2	-0.1	0.3	0	-0.1	1.9	0.1	1.2	1.4	-0.3	2.4
883	HMGS	hydroxymethylglutaryl-CoA synthase / HMG-CoA synthase / 3-hydroxy-3-methylglutaryl coenzyme A synthase	3	826788	AT4G11820	2.1	2.6	2.9	2.2	1.3	2	5.8	-4.5	1.5	2.1	2.1	2.2	0.5	-1.4	2.1	4.2	3.3	4.9	0.7	0.3	1.6	1	1.6	1.4	0.9	1.1	0.9	1.5
884	AT1G33600	Leucine-rich repeat (LRR) family protein	3	840254	AT1G33600	2.1	2.7	5.4	-0.2	3.2	5.7	5.8	5	1.5	2.1	2.1	0.8	1.1	0.6	0.4	0.9			1.6	2.6	0.2	-1.2	2.3
885	PRP39	Tetratricopeptide repeat (TPR)-like superfamily protein	3	839314	AT1G04080	2.1	1.9	3.4	3.1	2.5	3.4	1.1	2.8	2.2	2.1	2.1	-0.1	1.5	0.9	-0.1	-0.5	-0.9	-0.2	0.8	0.7	0.4	1.2	-0.1	0.8	0.7	-1.1	-1.4	-1.4
886	MAPKKK21	mitogen-activated protein kinase kinase kinase 21	2	3770588	AT4G36950	2.1								2.2	2.1	2.1	0.2	-0.9	-0.8	1	0.7	0.6	0.6	-0.2	1.2	-0.9	-0.3	1.6
887	SUS1	sucrose synthase 1	3	832206	AT5G20830	2.1	2	1.7	-5.8	1.6	1	0.9	5.2	2.1	2.1	2.1	2	-0.3	-0.7	2	1.6			0.2	2.3	0.3	0	2.8	-0.5	0.8	1.7	0.7	2
888	AT1G67170	sarcolemmal membrane-associated protein	0	843037	AT1G67170	2.1								2.5	2.1	2.1	0.7	1.3	0.6	0.1	-0.6			1.3	0.2	0.9	1.5	1	-0.4	1.4	0.6	-1	0.5
889	CPK5	calmodulin-domain protein kinase 5	3	829685	AT4G35310	2.1	2.1	4.4	2.2	5.5	2.5	3.9	0.4	2.1	2.1	2.1	1.5	0.9	0.3	0.5	-0.4			0.8	2.9	0.9	0.5	3.6	-0.3	-0.1	2.4	1.1	0.9
890	AT5G44400	FAD-binding Berberine family protein	3	834466	AT5G44400	2.1	2.6	2.2	2.2	3.1	-0.5	-0.1	-0.1	1.5	2.1	2.1	1.6	1	1.1	1.4	1.5	2.2	4.1	0.9	1.9	0.8	0.7	2.3	1	0.3	1.8	1.9	1.4
891	AT5G54830	DOMON domain-containing protein / dopamine beta-monooxygenase N-terminal domain-containing protein	3	835573	AT5G54830	2.1	2.1	5.4	-0.8	3.7	3.9	4.9	0.2	2	2.1	2.1			-1	1.9	1.3	1.4	1.2	0.1	-0.3	-0.1	0.7	2.2	-0.1	-0.4	2.5	1.9	0.5
892	IRE1-1	inositol requiring 1-1	2	832507	AT5G24360	2.1	2.4	5.1	-2.1	6	-0.4	4.1	1.5	1.7	2.1	2.1	1	1.4	0.5	0.4	-0.8	-0.3	1.1	0.2	1.5	0.9	1.6	0.7	1.5	1.1	-0.2	-0.2	-0.3
893	MSRB6	methionine sulfoxide reductase B6	3	825821	AT4G04840	2.1	1.7	5.3	2.5	3.1	2.9	2.9	10.6	2.5	2.1	2.1
894	UBC14	ubiquitin-conjugating enzyme 14	3	824704	AT3G55380	2.1	1.8	3.3	-0.2	3.3	1.6	0.8	5.6	2.3	2.1	2.1
895	HPT1	homogentisate phytyltransferase 1	3	816412	AT2G18950	2.1	2.2	3.8	0.3	4.2	3.6	1.4	3.4	1.9	2.1	2.1	1.1	0.4	0.4	-1.5	-0.2			1.6	0	1	0.5	-0.1	2.3	2.2	-0.9	0.6	1.2
896	AT5G17530	phosphoglucosamine mutase family protein	3	831619	AT5G17530	2.1	2.5	0.6	3.3	0.9	1.5	-4.5	3.4	1.6	2.1	2.1	0.4	2.1	1.4	0	1.1	0.9	2.5	1.4	0.4	0.7	1.7	0.1	1.6	1.4	-0.6	0.1	1.1
897	AT1G65030	Transducin/WD40 repeat-like superfamily protein	2	842811	AT1G65030	2.1								1.7	2.1	2.1	0.2	0.6	0.9	0.7	1.3	1	0.1	0.1	1.5	0.5	0.1	0.8	-0.2	1.5	-0.3	-0.9	0
898	GATL2	galacturonosyltransferase-like 2	3	824240	AT3G50760	2.1	2.1	4.5	-2.3	2.4	5.8	5.3	-2.2	2	2.1	2.1	1.9	-0.1	-1.5	3.3	2.4	1.7	2.8	-0.6	1.9	1.4	-0.7	1.9	-0.3	-0.8	1.4	0	0.1
899	COX17	cytochrome c oxidase 17	3	820770	AT3G15352	2.1	2.2	5.5	0.5	4.3	7.2	3.3	5.8	1.9	2.1	2.1	0.1	0.3	0.2	-0.3	2.3			0.1	1.4	-1.5	0	0.5	1	1	0.1
900	AT4G04940	transducin family protein / WD-40 repeat family protein	3	825833	AT4G04940	2.1	2.6	3.8	3.9	3.3	4.3	0.6	4.9	1.5	2.1	2.1	-0.4	0.2	1.2	-0.5	0.2	0.3	-0.2	1.1	1.1	-0.3	0.4	-0.4	-0.5	0.6	-0.1	-1.1	-0.4
901	AT3G27320	alpha/beta-Hydrolases superfamily protein	2	822351	AT3G27320	2.1	2.5	2.2	5.3	4	1.4	-1.5	4.7	1.6	2.1	2.1	0.7	1.3	1.1	0.4	0.2	0.5	1.4	0.9	0.5	1.5	-0.4	1.1	-0.2	0.2	4.2	-0.1	0.8
902	RABA4a	RAB GTPase homolog A4A	3	836652	AT5G65270	2.1	1.8	7.5	3.2	4.3	4.4	6.1	1.9	2.3	2.1	2.1	0.5	-0.2	0.2	-0.2	1.1			0.4	2.1	-0.6	0.5	1	-2.2	-0.6	2	0.5	1.3
903	GTR1	Major facilitator superfamily protein	3	823951	AT3G47960	2.1	2.6	3.8	-0.9	2.3	4.5	2.8	-1.6	1.6	2.1	2.1	0.9	0.7	-0.7	1.3	1.1	1.3	-0.6	1.5	0	-0.2	0.7	2	-0.6	-0.5	1.8	2.2	2.5
904	AT4G02930	GTP binding Elongation factor Tu family protein	3	828134	AT4G02930	2	2.3	3.8	3.4	2.9	4.4	1.5	3.1	1.8	2	2	0.6	0.8	1.6	0.3	0.7	1	0.4	0.5	0.5	-0.4	0.2	1.4	-0.7	0	0.4	-0.3	0.2
905	AT3G02710	ARM repeat superfamily protein	2	821269	AT3G02710	2	1.8	1.9	1.9	4.5	3.3	-1.6	1.8	2.3	2	2	-0.4	0.8	1.2	-0.3	0.7			0.7	-0.2	0.1	-0.1	-0.1	0.1	0.5	-0.5	-1.1	-1.4
906	BTI3	VIRB2-interacting protein 3	2	834162	AT5G41600	2	1.4	3.8	4	3.3	-0.7	2.7	-1.4	2.7	2	2	2.1	0.9	1.2	1.2	2.3	1.4	0.9	-0.1	0.8	1.3	0.7	2.3	-0.1	-1	1.7	0	1.6
907	PLA2A	phospholipase A 2A	3	817197	AT2G26560	2	1.9	4.3	-1.3	4.2	4.4	4.9	2.3	2.2	2	2	1.1	-1.1	0.6	0.9	0.4	1.2	2.1	0.1	4.5	0.9	0.9	2.3	0.7	0.6	2.7	1.4	2.2
908	AT1G07705	NOT2 / NOT3 / NOT5 family	2	837284	AT1G07705	2	2.2	2.2	1.4	4.9	3.3	-2.2	0.7	1.9	2	2	0.5	0.7	0.3	1.4	0.3			0.2	-0.6	2.2	2.5	1.2	1.7	1.2	-0.4	-0.7	-0.9
909	Tic20-II	Uncharacterized conserved protein ycf60	3	819396	AT2G47840	2	2.4	2.9	1.8	4.2	2.4	-2	10.4	1.7	2	2	1.4	0.4	2.2	-0.7	-0.1			3.5	-0.3	2.3	0.8	0.3
910	AT5G53420	CCT motif family protein	3	835423	AT5G53420	2	2	3.2	0	4.3	2	0.6	2.3	2.1	2	2	0	0	-1.1	0	0.2	0.2	1.2	1.5	1	0.1	0.2	1.4	0.3	0.3	0.5	-1.1	0.5
911	MTHSC70-2	mitochondrial HSO70 2	3	830818	AT5G09590	2	2.8	2.4	0.9	-1.3	3.5	2.7	4.4	1.3	2	2	1	1.2	1.2	0.4	2.1	0.6	0.1	1.1	1.2	-0.5	0.7	1.9	1.6	1.3	0.4	0.3	1.1
912	APPR6	Tetratricopeptide repeat (TPR)-like superfamily protein	2	844072	AT1G77360	2	2	3.4	0.3	6.5	3.1	4.9	-3.9	2	2	2	-1	0.2	1.4	-1.2	-0.7	-1.4	-0.8	0	-1	0.1	0.5	-1.5	-0.3	1.1	-0.6	-0.9	-0.5
913	AT1G79540	Pentatricopeptide repeat (PPR) superfamily protein	3	844292	AT1G79540	2	1.6	4.5	0.4	4.3	1.2	1.9	1.8	2.5	2	2	-1.1	-0.2	1	-0.4	0.8	0.1	0	0.7	0.1	0.9	0	0.7	-0.7	0.2	-0.7	-1.3	0.1
914	RAD23D	Rad23 UV excision repair protein family	3	833835	AT5G38470	2	2.3	1.7	0.8	2	2.9	-0.5	3.3	1.8	2	2	1.8	5.1	0.1	1.2	1.2	-0.5	0.7	0.5	1.8	1.4	2.8	1.3	1.4	1.9	1	-0.8	-0.3
915	CORI3	Tyrosine transaminase family protein	3	828460	AT4G23600	2	2	3.4	0.2	2.1	5.4	3.2	-0.7	2.1	2	2
916	alpha-ADR	alpha-adaptin	0	832340	AT5G22770	2								2.2	2	2	1.1	1.4	0.1	1.6	1.4	0.9	1.1	1.4	1.6	0.1	0.3	1.8	-0.4	-0.7	1.1	-0.3	0.1
917	CB5-A	cytochrome B5	3	839176	AT1G26340	2	1.9	3.6	4.1	1.9	4.8	0.2	6.4	2.2	2	2	1.3	-0.3	0.6	-0.2	1.6			0.3	3.2	-1.7	-1	0.4				0.1	-0.2
918	EIF4A-2	eif4a-2	3	841868	AT1G54270	2	2.5	4.1	1.2	2.9	3.2	0.8	5.3	1.6	2	2	2.1	2.2	0.5	-0.4	-0.1	-0.5	-0.6	1.1	2	0.7	0.6	1.7	-0.5	1.1	0.3	0.5	0.6
919	RBP45A	RNA-binding protein 45A	3	835581	AT5G54900	2	2.3	1.7	3.9	0	3.3	-0.9	-0.1	1.8	2	2	0.1	2.1	0.7	-1.4	-1.6	0	0.2	0.8	2.3	3.5	1.9	0.9	-0.1	0.9	0.8	-0.5	0
920	AT5G57500	Galactosyltransferase family protein	2	835854	AT5G57500	2	2.2	4.7	2.6	3.3	5.2	6.2	0.1	1.9	2	2	1.1	-0.2						-1.1	1.1
921	MGT9	magnesium transporter 9	3	836577	AT5G64560	2	1.6	4.5	-1.7	5.6	7.8	0.5	0.3	2.5	2	2	0.9	0.7	1.4	1	1.7	0.4	-0.9	2	-0.4	0.4	1.6	0.3	1.4	0.8	0.5	-0.8	-0.1
922	BZIP17	Basic-leucine zipper (bZIP) transcription factor family protein	3	818694	AT2G40950	2	2.1	0.3	0.2	-1.1	1.5	0.2	3.4	2	2	2	1.6	1	-0.5	0.6	-0.3	0.2	-0.2	0.1	1.9	0.6	0.8	1.5	0.8	1.1	1.7	-0.4	0.1
923	KUP6	K+ uptake permease 6	3	843366	AT1G70300	2	2.3	1.6	-0.3	-0.5	2	2.9	-4.5	1.7	2	2	0.1	0.1	-0.1	-0.1	-1.1	0.9	-1.2	0.4	0.6	1.7	0.8	1.8	1.4	1.8	0.8	1.4	1.7
924	AT4G38500	Sept9 (DUF616)	3	830007	AT4G38500	2	2.2	4	2	5.3	1.6	0.7	2.9	1.8	2	2	0	0.2	0	0	0.3	1.1	1	1.7	0.2	-0.9	-0.1	0.6	0.1	-0.5	-1	-0.4	-0.1
925	UBP6	ubiquitin-specific protease 6	3	841596	AT1G51710	2	2.4	3.1	-0.2	4.6	4.2	0.3	5.7	1.6	2	2	0.2	1.1	0.8	0.7	0.8			0.6	1.1	1.1	1.6	1.1	0	0.7	0.5	-0.8	-0.5
926	APC2	Mitochondrial substrate carrier family protein	3	835178	AT5G51050	2	1.6	2.6	-1.4	0.8	0.8	2.7	-3.1	2.5	2	2	1.1	1.1	0.7	1.2	1.2	3.4	0.9	0.9	1	-0.5	-0.3	1.5	1.5	-0.1	0.8	0.9	0.6
927	NEK5	Serine/Threonine kinase catalytic domain protein	3	821634	AT3G20860	2	2.8	7.2	3.2	6.1	3.1	5.5	4.4	1.3	2	2	1.4	-1.1	-0.5	1.2	1.3	0.5	2.1	-1.2	3	0.8	0.4	0.3	-1.1	0.3	2.2	0.8	0
928	AT5G15550	Transducin/WD40 repeat-like superfamily protein	3	831408	AT5G15550	2	2.3	3.4	4.5	3.3	3.3	0.3	4.3	1.8	2	2	-0.4	1.1	0.8	-0.2	1.3	1.2	0.2	1.2	1.9	-0.3	0	0.6	-1	0.5	-0.1	-1.3	-0.3
929	PSD3	phosphatidylserine decarboxylase 3	3	828703	AT4G25970	2	1.5	1.5	1.1	4.8	0.6	-0.9	-7.6	2.5	2	2	-0.1	1.3	0.3	0.1	-0.4			0.8	0.3	-0.6	1.2	0.9	0.3	0.3	2.9	0.4	0.5
930	DRP3B	dynamin related protein	3	815898	AT2G14120	2	1.6	3.1	1.2	4.1	2.6	1.2	-1.5	2.5	2	2	0.3	2.8	0.5	0.3	-0.1			2.1	0.8	0.2	1.1	0.9	1	0.6	1.2	-0.4	-0.2
931	AT3G47550	RING/FYVE/PHD zinc finger superfamily protein	3	823909	AT3G47550	2	2.1	3.9	-5	3.1	3.5	6.4	0	2	2	2	1.6	1.5	0.3	1.8	0.5	1.1	1.3	0.3	3.3	0.6	0.6	2.9	0.8	0.4	5	0.6	0.2
932	PGK	phosphoglycerate kinase	3	844293	AT1G79550	2	3.1	0.3	3.4	-2.5	0.6	-1.3	1.7	1	2	2	2.4	1.6	3	1.1	2.2	2.4	3	3.5	2	2.1	1	0.7	1.5	2.1	0.8	0.4	1.7
933	AT1G05520	Sec23/Sec24 protein transport family protein	3	837054	AT1G05520	2	2.5	4.5	0.2	5.2	5.4	1.5	-1.7	1.6	2	2	1.6	1	0.4	0.7	1.1	-0.2	0.2	1	0.6	0.8	0.3	1.5	-0.7	-0.5	2.2	-0.4	0.6
934	AT5G20170	RNA polymerase II transcription mediator	2	832140	AT5G20170	2	1.7	2	2.5	1.3	0.4	2.7	2.7	2.3	2	2	0.4	1	-0.5	0.1	0.7			1.8	1.6	1.1	1.1	0	1.5	1.1	-1.3	-1.2	-0.9
935	AT2G18840	Integral membrane Yip1 family protein	1	816399	AT2G18840	2								2.8	2	2	1.2	-0.1	1.1	1.4	1.8			0.2	1.3	-1.4	-0.9	-0.5	1.4	0.3	1.9	0	1
936	AT3G56030	Tetratricopeptide repeat (TPR)-like superfamily protein	0	824769	AT3G56030	2								2	2	2	-0.5	-0.8	-0.2	-0.4	-0.2					0.7	0.6	-1.2
937	ELM1	fission ELM1-like protein (DUF1022)	0	832295	AT5G22350	2								2.4	2	2	0.6	-0.2	0.8	0.3	0.7	-0.3	-0.3	1.8	1.6	0.6	0.6	0.5	1.9	1	0.2	0.6	0.2
938	AT1G09640	Translation elongation factor EF1B: gamma chain	2	837491	AT1G09640	2								2.2	2	2	3.3	0	0.9	0.6	0.6			0.9	1.7	0.3	0.1	3	-0.4	1.2	0.5	-0.6	0.3
939	PRXCB	peroxidase CB	0	824073	AT3G49120	2								2.2	2	2	1.7	0.5	-0.2	1.3	1.3	0.4	-0.2	0	4.5	0	0.2	1.9	-1.5	0.4	1.2	1.3	2.6
940	AT4G18930	RNA ligase/cyclic nucleotide phosphodiesterase family protein	3	827628	AT4G18930	2	1.9	1.6	-1.4	3.9	2.1	1.4	-4.6	2.2	2	2	2.5	0.4	0.1	-0.5	-1.2	0.3	0.7	0.7	0.8	0.4	1.4	0.6	0.3	-0.3	0.4	-1.1	1.3
941	FQR1	flavodoxin-like quinone reductase 1	3	835538	AT5G54500	2	2.2	4.1	0.7	5.1	3.1	2.9	-4	1.8	2	2
942	G3Pp5	Major facilitator superfamily protein	3	815792	AT2G13100	2	0.9	2.5	-3	4.5	-0.2	-1.8	1	3.2	2	2	0.7	-0.3	-0.8	0.9	1.3	-0.3	-0.6	0	-0.2	-1.5	-0.4	1.3	-0.8	-0.4	2.6	0.1	0.8
943	AT4G18950	Integrin-linked protein kinase family	3	827630	AT4G18950	2	2.3	4.5	-1.7	2.3	5.4	5.1	5.7	1.8	2	2	1.2	0.8	-0.1	0.3	-0.7	-0.5	-0.7	-0.1	2.3	1.2	-0.1	2.2	0.2	-0.3	2.3	0.1	1.2
944	AT1G04990	Zinc finger C-x8-C-x5-C-x3-H type family protein	3	839351	AT1G04990	2	1.7	2.6	-1.2	4.6	0.2	-0.3	-1.7	2.4	2	2	2.6	-1.1	0	1.9	2.2	0.6	0.8	-1	0.9
945	ATG2	metallopeptidase M24 family protein	3	824343	AT3G51800	2	3.1	3.4	5.5	2.5	3	0.4	4.1	0.9	2	2	1.4	0	0.7	1.2	1.8			0.6	0.8	-0.6	-0.2	1.1	-1	0.5	0.4	-1	0
946	AT3G17780	B-cell receptor-associated-like protein	3	821046	AT3G17780	2	1.7	3.4	4.7	2.6	3	3.2	-3.8	2.3	2	2	1.8	0.1	-0.2	0.5	1.6	1	0.7	-0.1	1.4	-0.8	0.1	1.3	0.5	-0.3	0.9	0.3	0.7
947	CSDP1	cold shock domain protein 1	3	829758	AT4G36020	2	2.6	4.4	5.1	1.8	4.2	2.9	7.6	1.4	2	2
948	MEE49	Ribosomal RNA processing Brix domain protein	3	828136	AT4G01560	2	2.8	3.8	5.2	3.1	4.8	0.4	4.4	1.3	2	2	0.1	0.9	1.2	-0.6	0.6	0.2	-0.7	0.3	0.2	0.9	-0.3	1.1	0	0.8	-0.3	-1.1	-1.7
949	AT3G51620	PAP/OAS1 substrate-binding domain superfamily	3	824325	AT3G51620	2	2.3	2.2	-1	4.9	2.7	0.3	0.9	1.7	2	2	-0.8	2.1	0.4	0.4	0.5			0	0.2	0.8	1.9	0.5	1.4	1	-0.1	0.2	1.1
950	SBH1	sphingoid base hydroxylase 1	3	843300	AT1G69640	2	1.7	3.5	-2.1	2.4	0.9	3	5.8	2.4	2	2	0.8	2	0.1	0.4	0			0.3	3.1	0.1	0.5	0.7	1.4	2.5	3.4	1.4	0.3
951	SYNC1	Class II aminoacyl-tRNA and biotin synthetases superfamily protein	2	835769	AT5G56680	2								2	2	2	1.1	1.2	1.7	-0.9	-0.9			0.2	0.7	0.7	0.8	-0.5	0.7	0.2	0.1	-0.7	-0.5
952	BEH3	BES1/BZR1 homolog 3	2	827623	AT4G18890	2	2.3	3.3	3	1.9	1.2	3	0	1.7	2	2	1.3	-0.6	0	1.5	1.6			-0.2	3.2	0.8	0.5	0.5	-0.3	-1.1	1.9	-0.2	0.6
953	AT1G03740	Protein kinase superfamily protein	3	839423	AT1G03740	2	2.1	5.6	-1.2	5.2	6.3	5.8	-3.2	1.9	2	2
954	ACA2	alpha carbonic anhydrase 2	0	817367	AT2G28210	2								1.8	2	2	1.1	-0.6	-0.8	0.8	0.3	0.1	1.9	-0.8	3.3	0.9	0.8	1.3	0.1	2.3	3.8	1.9	2.8
955	AT3G01800	Ribosome recycling factor	3	821076	AT3G01800	2	2.3	5	1.5	4.1	4.5	3.1	5.5	1.7	2	2			1	0	1	0.7	0.8	1.3	1.2	-1.1	-0.3	1.2	-0.8	0	0.1	-0.8	0.2
956	GFAT	putative glucosamine-fructose-6-phosphate aminotransferase	3	821995	AT3G24090	2	2.6	3.3	0.9	2	3.9	2.4	-4.4	1.4	2	2	2.3	-0.4	-1.3	4.3	1.9	2.2	0.6	0.9	4.3	-0.5	0	2.9	-0.5	0.1	3.4	0.4	2.4
957	AT1G42440	pre-rRNA-processing TSR1-like protein	3	840848	AT1G42440	2	2.2	3	3.9	3.8	4.1	-0.9	3.1	1.8	2	2	0	0.7	1.2	0.4	1.1	-0.2	-0.4	0.7	1.1	-0.6	0	1.5	0.1	1.5	0.1	-1.1	-0.2
958	AT5G14700	NAD(P)-binding Rossmann-fold superfamily protein	3	831322	AT5G14700	2	2.4	5.2	-0.8	2.2	5.9	5.4	4.4	1.7	2	2	-0.2	0.1	-0.8	3.2	2.8	-0.6	-0.1	-0.8	2.6	-1.2	0.1	1.1	0.8	0.7	4.3	1.2	3.1
959	IRX15-L	IRREGULAR XYLEM protein (DUF579)	3	836856	AT5G67210	2	2.4	5.7	1.6	3.2	5.8	4.8	4	1.7	2	2	3.4	1	-0.4	2.1	1	0.3	2.2	-0.1	1.6	1.4	-0.1	1.3	-0.1	-0.2	2.2	1.9	3
960	CSLA11	cellulose synthase like A11	2	831477	AT5G16190	2	2	4.6	0.6	-0.2	6.7	4.1	0.2	2	2	2
961	ABO6	DEA(D/H)-box RNA helicase family protein	0	830371	AT5G04895	2								1.8	2	2	-0.9	1.6	1.1	-0.3	-0.4	-0.6	-1.2	0.5	0	0.5	1.4	-0.5	1.4	2.4	-0.7	-0.9	-0.6
962	AT1G54020	GDSL-like Lipase/Acylhydrolase superfamily protein	3	841840	AT1G54020	2	1.9	4.4	0.4	2.8	4.7	2.9	-0.4	2.1	2	2
963	OLI2	S-adenosyl-L-methionine-dependent methyltransferases superfamily protein	3	835690	AT5G55920	2	2.5	5.1	3.5	3.7	4.6	3.1	3.1	1.5	2	2	-0.4	0	0.7	0.2	0.1	0.5	0.3	0.2	1.2	0.5	0.6	0.5	0.7	0.8	0.1	-0.9	-0.7
964	AT5G22100	RNA cyclase family protein	2	832271	AT5G22100	2								1.7	2	2	0.4	0.3	0.9	-0.8	0.5	0.7	-0.8	0.6	0.9	-1.4	-0.7	0.9	0.4	2.1	-1.1	-1.5	-0.9
965	AT1G22540	Major facilitator superfamily protein	3	838860	AT1G22540	2	1.7	0.7	3.1	3	-0.1	-2.3	-1.7	2.4	2	2	0.9	0.3	1.3	1	0.3	-1.9	0	1.9	1	1.7	1.3	-0.1	1.3	0.3	1.3	1.8	0.6
966	AT3G10300	Calcium-binding EF-hand family protein	3	820192	AT3G10300	2	1.6	4.6	-5.4	3.3	3.2	7.7	-2.6	2.4	2	2
967	PGDH	D-3-phosphoglycerate dehydrogenase	3	838352	AT1G17745	2	2.4	2.8	0.1	2.5	4.1	1.9	-4.2	1.6	2	2	2.2	0.8	3.7	1.9	2.4	4.1	2.9	0.8	1.6	1.1	0.9	2	0.2	2.8	2.4	2.6	4.1
968	AT4G32390	Nucleotide-sugar transporter family protein	3	829374	AT4G32390	2	1.7	3.4	5.2	2.5	2.2	2.1	-3.9	2.3	2	2	1.7	0.3	-0.2	2	2	2.5	1.3	0.8	0.7	0	-0.8	2.9	-0.5	0.1	4.5	2.2	3.6
969	AT1G71210	Pentatricopeptide repeat (PPR) superfamily protein	3	843461	AT1G71210	2	1.7	3.5	2.5	4	4.1	-0.2	3.5	2.4	2	2	-0.3	0.1	0.3	0	0.2			0.2	0.2	0.6	0.3	0.9	-0.3	0.6	0.3	-0.3	0.1
970	AT1G28350	Nucleotidylyl transferase superfamily protein	1	839731	AT1G28350	2								1.5	2	2	1	1.9	0.5	0	0.7			0.6	1.2	-0.1	0	1.1	-0.3	1.5	-0.4	-1.1	-0.1
971	AT4G20980	Eukaryotic translation initiation factor 3 subunit 7 (eIF-3)	3	827845	AT4G20980	2	2.2	4.1	4.6	3.7	4.6	0.3	3.8	1.8	2	2	1.8	1.4	0.7	0.8	1.6			1	0.9	-0.3	0	2.2	-0.6	0	0.4	-0.3	0.4
972	AT5G05200	Protein kinase superfamily protein	3	830402	AT5G05200	2	2	1.7	-0.2	4.3	-0.7	-3.1	5.2	2	2	2	-0.6	2.5	2.1	-0.9	-1.9			4.8	-1.6	1.2	3.6	-1.2	3.6	0.8	-0.1	-0.2	-0.5
973	AT5G12930	inactive rhomboid protein	3	831133	AT5G12930	2	2	6.2	2.2	6.5	5.2	5.9	-1.7	1.9	2	2	-0.1	-1.1	-0.1	0.5	1.6	0.6	-0.4	0.8	-0.1	0.3	-1.1	0.2	-1.1	-1.1	-0.2	-0.3	0.4
974	ACA.l	autoinhibited Ca2+/ATPase II	3	837881	AT1G13210	2	2	5.1	-0.6	6.3	6.1	4.8	-3.2	2	2	2	1.2	0.5	0.6	2	2.3	2.4	1.4	1.3	3.5	0.2	0	0.9	-0.4	0.6	2.5	1.1	1.2
975	AGD2	Pyridoxal phosphate (PLP)-dependent transferases superfamily protein	3	829510	AT4G33680	2	3	1.6	4	1.8	2.3	-3.8	4.5	1.1	2	2	2	-0.9	2.9	2.1	1.6	1.9	0.8	2.4	1.1	1.2	0.6	1.5	-0.4	2.9	1.3	0	1.2
976	XPL1	S-adenosyl-L-methionine-dependent methyltransferases superfamily protein	0	821324	AT3G18000	2		2.1						2	2	2	0.4	-0.6	0	1.3	1.8	1.5	1.2	-0.3	-0.2	0.7	0.2	0.6	1.6	0	0.4	0.7	0.8
977	AT5G06410	DNAJ heat shock N-terminal domain-containing protein	2	830529	AT5G06410	2	1.7	2.3	2.1	2	2.7	-0.3	2.3	2.3	2	2	0.1	0.3	0	-0.2	1			1.8	-1	-0.5	-0.2	0.1	1.5	1.5	0.6	-0.1	0.4
978	AT4G18520	Pentatricopeptide repeat (PPR) superfamily protein	3	827584	AT4G18520	2	1.8	2.7	1.9	5.6	0.2	-1.4	2.2	2.2	2	2	-1.5	-0.7	2.4	-1.6	-0.6			3.1	-1.6	0.8	1	-0.4	0.6	1.2	-1.2	-0.9	-0.9
979	AT1G11390	Protein kinase superfamily protein	3	837681	AT1G11390	2	2.3	4.8	0.1	0.5	4	5.1	2.9	1.7	2	2	0.1	1	0.5	0.9	2	0.6	-1.2	3.5	1.9	0.3	1.3	1.1	1.4	0.8	1.5	0.1	-0.2
980	AT5G51220	ubiquinol-cytochrome C chaperone family protein	2	835197	AT5G51220	2								1.7	2	2	0.3	-0.3	1	-0.6	-0.7			2.9	0	-0.6	0.8	1	0.2	-0.3	-1	0.4	-0.6
981	TBL18	TRICHOME BIREFRINGENCE-LIKE 18	2	828639	AT4G25360	2	2.2	4.9	0.7	3.5	-0.4	3.1	3.3	1.8	2	2	1.5	-0.7	0.6	1.3	2.1	1.7	1.3	0.5	0.6	1	-0.1	1.7	0.5	1.8	0.8	1.1	0.7
982	SUC1	sucrose-proton symporter 1	3	843519	AT1G71880	2	2.3	2.7	-1	2.7	6.2	-0.1	5.3	1.7	2	2	1.2	0.7				-1.5	-0.7	0.6	2	0.3	1.5	1.2
983	AT5G16300	Vps51/Vps67 family (components of vesicular transport) protein	3	831491	AT5G16300	2	2.1	6.1	1.8	7.4	4.4	3.4	-1	1.9	2	2	1.5	0.1	-0.1	0.9	1	1.1	1.9	1.1	0.2	-0.5	-0.1	0.5	-0.5	-0.7	0	-0.1	0.8
984	AT1G77670	Pyridoxal phosphate (PLP)-dependent transferases superfamily protein	3	844103	AT1G77670	2	2.5	3.3	0.9	1.5	5.2	0.9	1.4	1.5	2	2	2.1	0.9	1.1	-0.1	0.7	1.8	0.5	1.5	2.9	0.2	-1.4	2.6	0.3	0.8	-0.3	-0.7	0.3
985	AT2G32600	hydroxyproline-rich glycoprotein family protein	3	817820	AT2G32600	2	2	2.6	3.1	2.3	2.9	1	0.8	2	2	2	0.7	0.9	0.5	0	-1			0.7	1.5	-0.3	0.6	0	0.5	2.2	0	-0.9	-1.5
986	TIFY7	TIFY domain/Divergent CCT motif family protein	3	843407	AT1G70700	2	2.2	5.6	-1.5	0.8	6.9	7.2	-0.5	1.8	2	2
987	AT2G42710	Ribosomal protein L1p/L10e family	3	818871	AT2G42710	2	2.1	2.6	3.2	2.6	3.1	-2.3	1.5	1.9	2	2	1	1.5	1.6	0	1.3			1.1	1	-1.5	-1.1	-0.1	-0.2	-0.3	0.1	-0.5	0.4
988	AT5G49555	FAD/NAD(P)-binding oxidoreductase family protein	3	835017	AT5G49555	2	2.1	-1.6	4.9	1.7	-3.5	-2.9	-2.4	1.9	2	2	0.4	0.7	-0.1	1.2	0.5	-0.8	1.4	1.1	1.1	1.2	0.8	-0.2	-0.4	0.3	-0.1	-1.7	0.1
989	AT5G54860	Major facilitator superfamily protein	3	835577	AT5G54860	2	2.6	3.7	-1.5	3.2	2.1	3.1	0.2	1.4	2	2	0.1	0.3	-1	1.1	2.6	-0.5	-0.9	-0.1	1.3	-1.7	-0.9	1.5	1.5	-0.6	1.6	-0.2	0.1
990	AT1G71780	WD repeat protein	3	843508	AT1G71780	2	1.7	4.4	0.2	3.7	4	2	-0.9	2.2	2	2	0.7	2.2	-1.4	0.5	1	0.7	0.4	0.5	1.6	0.8	0.2	3.5	0.4	1.2	0.1	0.4	0.6
991	EIF4A1	eukaryotic translation initiation factor 4A1	3	820605	AT3G13920	2	2.3	2.4	6.1	2.2	3.4	-0.3	0.2	1.7	2	2	2.1	2.2	0.5	-0.4	-0.1	-0.5	-0.6	1.1	2	0.7	0.6	1.7	-0.5	1.1	0.3	0.5	0.6
992	smB	small nuclear ribonucleoprotein associated protein B	3	827792	AT4G20440	2	2.1	2.9	4.5	3.1	2.4	-0.6	3	1.9	2	2	0.6	-0.4	1.1	-0.2	0.3			1	1.4	-0.1	-0.1	1.4	-0.7	-0.3	-0.1	-0.7	0.5
993	CARB	carbamoyl phosphate synthetase B	3	839868	AT1G29900	2	2.9	1.3	6.9	2.3	2.4	-3.6	5.2	1.1	2	2	1.9	-0.4	1.6	-1.3	-1.3	-0.4	0	1.6	0.3	2.1	2.1	-0.5	0.3	2.3	-1.6	-0.2	0
994	AT1G57700	Protein kinase superfamily protein	3	842146	AT1G57700	2	1.9	5.2	3.1	5.2	3.3	3.5	0.7	2.1	2	2	0	-1.7	-1.1	1.4	0.7					0.5	-0.2	0.8	1.7	2.2	2.7	1.3	1.5
995	AT3G27930	beta-galactosidase	2	822417	AT3G27930	2	2	3.5	-0.6	4.7	5.1	1.2	1.2	2	2	2	0.4	0.6	0	0.4	1	-1.5	-1	0.4	1.8	0.3	1.3	-0.1	0.8	-0.7	-1.3	-1.2	-0.2
996	AT3G60800	DHHC-type zinc finger family protein	3	825251	AT3G60800	2	1.7	4.8	2	6.7	4	2.4	1.7	2.3	2	2	0.8	3.1	0.8	-0.1	0.9	-0.9	-1.1	1.4	0.6	1.4	1.2	1.3	-1.2	-0.2	0.7	0.1	0.5
997	PDX2	pyridoxine biosynthesis 2	3	836175	AT5G60540	2	1.6	3.5	0.3	5.3	3.3	-1.1	6	2.4	2	2	-0.8	1.4	2	-1.7	-1.6	0.3	-1.2	3.5	0.4	0.1	1.1	-1.1	1.4	2	0.8	-0.6	-0.9
998	RLK	receptor-like kinase	3	836863	AT5G67280
999	AT5G11980	conserved oligomeric Golgi complex component-related / COG complex component-like protein	3	831071	AT5G11980
1000	UBP21	ubiquitin-specific protease 21	3	834717	AT5G46740

## Sheet: AthDHS2_Coexpressed
	Gene	Function	Supportability	Entrez Gene ID	Other ID	ath-u.1 / DHS2	ath-m.8 / DHS2	ath-m.c4-1_notissue / DHS2	ath-m.c4-1_tis / DHS2	ath-m.c4-1_str / DHS2	ath-m.c4-1_hor / DHS2	ath-m.c4-1_bio / DHS2	ath-m.c4-1_lig / DHS2	ath-r.4 / DHS2	ath-u.1 / AT1G22410	ath-u.1 / DHS1	gma-u.1 / LOC100797019	gma-u.1 / LOC100789764	vvi-u.1 / LOC100251487	vvi-u.1 / LOC100233115	vvi-u.1 / LOC100258475	ppo-u.1 / LOC7455197	ppo-u.1 / LOC7468890	mtr-u.1 / LOC11418834	mtr-u.1 / LOC11427371	sly-u.1 / LOC544152	sly-u.1 / LOC101247666	sly-u.1 / LOC544153	osa-u.1 / LOC4349410	osa-u.1 / LOC4345872	osa-u.1 / LOC4343946	zma-u.1 / LOC100274492	zma-u.1 / LOC100284499
0	DHS2	3-deoxy-d-arabino-heptulosonate 7-phosphate synthase	3	829489	AT4G33510	14.2	14.3	14.3	14.3	14.3	14.3	14.3	14.3	14.2	14.2	14.2	15	15	14.1	14.1	14.1	13.4	13.4	14.4	14.4	14.3	14.3	14.3	14.5	14.5	14.5	14.7	14.7
1	PTAC17	plastid transcriptionally active 17	3	844387	AT1G80480	8	7.8	9	5.1	9	6.2	7.2	1.8	8.2	8	8	1.2	0.4	5.9	-1.4	-0.8			5.5	-1.2	0.9	2.4	-0.8	0.6	4.2	-1.2	-0.4	-1.2
2	NHD1	sodium:hydrogen antiporter 1	3	821483	AT3G19490	7.1	6	8.2	6.6	7.1	2.7	9	2.5	8.3	7.1	7.1	0.5	-0.4	3	0.2	-0.2			4.1	-1	2	1.2	-0.3	-0.2	2.9	0.1	-0.2	-0.1
3	AT5G05200	Protein kinase superfamily protein	3	830402	AT5G05200	7	7.8	7.7	7.2	9.5	2.2	2	7	6.3	7	7	-0.6	2.5	2.1	-0.9	-1.9			4.8	-1.6	1.2	3.6	-1.2	3.6	0.8	-0.1	-0.2	-0.5
4	ATHM2	Thioredoxin superfamily protein	3	825653	AT4G03520	6.7	6.8	7.9	8.2	9.3	6.5	2.6	3.9	6.6	6.7	6.7	1.9	0.6	2.2	0.8	1.8	0.1	-0.8	3.1	-1	2.2	2.7	1.2	1.2	2.2	-0.8	1	1.1
5	SS4	starch synthase 4	3	827550	AT4G18240	6.7	5.9	9.8	9.8	9.1	5.3	4.5	3.2	7.4	6.7	6.7	-0.6	0.5	0.9	-0.5	-1			0.6	-0.8	-0.2	0.9	-1	0.7	2	-0.2	-0.3	-1.1
6	AT2G47390	Prolyl oligopeptidase family protein	3	819352	AT2G47390	6.5	5.3	7.8	4.4	9.7	1.2	13.3	1.5	7.7	6.5	6.5	1.3	-0.5	1	-0.1	-0.8	-0.3	-0.5	2.5	-1.1	1.4	3.3	-0.5	0.5	2.1	-0.9	-0.1	-0.6
7	AT3G26580	Tetratricopeptide repeat (TPR)-like superfamily protein	3	822266	AT3G26580	6.3	7.5	9.6	10.5	10.1	2.5	4.6	-2.6	5.1	6.3	6.3	-1.2	2.2	1.5	-0.2	0.5			1.5	-1.2	1	2.5	-0.6	1.7	2.9	-1	-0.3	-0.4
8	TAP38	thylakoid-associated phosphatase 38	3	828893	AT4G27800	6.3	6.6	9.4	7.6	8.8	3.7	6.1	1.7	6	6.3	6.3	-0.5	0.5	1.2	-1.7	-3.6	-0.8	-0.8	1.8	-2.1	1.8	2.3	-1.4	2	1.5	-0.5	-0.8	-0.6
9	AT1G21680	DPP6 N-terminal domain-like protein	3	838770	AT1G21680	6.2	6	8.6	5.5	10.1	3.1	8.9	-6.2	6.4	6.2	6.2	0.2	1.5	1.2	-0.3	-2.3			1.5	-0.2	2.8	2.7	0	1.8	1.9	1	-0.1	-0.4
10	AT5G19540	thermosome subunit gamma	3	832074	AT5G19540	6.2	6.1	8.9	10.2	9.1	3	2.9	5.1	6.3	6.2	6.2	-0.1	1.7	2.3	-1.1	-0.8	0.6	2.5	3.6	-1.5	1.5	2.4	-1.6	1	2.7	0.6	0.4	-0.9
11	ATP-PRT2	ATP phosphoribosyl transferase 2	3	837509	AT1G09795	6.2	5.6	7.5	5.4	8.4	3.6	2.7	1.7	6.7	6.2	6.2	0.8	-0.5	2.8	0.1	1			5.2	0.3	2.3	1.6	-0.2	1.1	4	-0.1	-0.5	0.5
12	UVR8	Regulator of chromosome condensation (RCC1) family protein	3	836506	AT5G63860	6	5.1	7.2	4.1	5	5.8	6.7	4.3	6.9	6	6	-0.2	1.6	0.5	-0.7	-1.8	1.6	0.4	2.1	1.1	1.9	1.7	-1.5	-0.5	0.5	2	0.5	0.9
13	ACD1-LIKE	ACD1-like protein	3	828670	AT4G25650	6	6.4	6.4	4.8	5.7	0.7	2.6	6.8	5.6	6	6	1.4	1.4	0.9	-0.7	-1	0.6	-0.4	1.7	-1.4	0.9	0.8	-0.5	0.8	0.4	0.3	0.2	-1.1
14	AT2G35490	Plastid-lipid associated protein PAP / fibrillin family protein	3	818114	AT2G35490	5.9	6.2	3.6	8.3	3.7	2.4	0.8	3.9	5.6	5.9	5.9	0.9	0	4.8	-0.9	-1.3	2.6	1.6	6.9	-0.7	4.7	2.1	1.2	2.2	1.5	0.3	-0.6	-0.8
15	ACD32.1	alpha-crystallin domain 32.1	3	837158	AT1G06460	5.8	5.7	9.6	4.7	10.8	2.3	6.6	3.5	6	5.8	5.8	-1.7	2	1.8	-0.7	-1.1			3.1	-0.5	0.9	-0.1	-1.4
16	THIC	thiaminC	3	817513	AT2G29630	5.8	5.8	8.7	4.9	9.4	8	4.7	-0.8	5.8	5.8	5.8	0.1	-0.9	2.1	-0.8	0					2.5	1.9	0.5	-0.3	1.7	-0.6	-0.2	0
17	AT4G33480	BTB/POZ domain protein TNFAIP protein	3	829485	AT4G33480	5.8	3.9	7.8	4	7.9	4	5.4	-1	7.6	5.8	5.8	0.7	1.3	3.3	-1	-1			5.1	0.9	0.5	2.1	-0.7	0.8	2.8	-1.5	0.1	-0.9
18	PTAC6	plastid transcriptionally active 6	3	838761	AT1G21600	5.7	5.4	9.9	5.4	10	4.6	6.8	0.9	6.1	5.7	5.7	0.7	-0.1	1.4	-1.3	-0.7	1.8	0.8	4.6	-0.6	1.2	1.1	-0.9	0.4	3.6	-2	-0.2	-0.3
19	PIFI	post-illumination chlorophyll fluorescence increase	3	820827	AT3G15840	5.7	5.2	8.1	5.8	8.8	0.8	7.8	2.3	6.2	5.7	5.7	-0.3	1.5	3.4	-1.5	-1.8	-0.8	-0.7	3.1	-0.5	1.2	1.9	-1.5	1.6	2.6	-0.8	0.8	-0.4
20	FTSZ2-1	Tubulin/FtsZ family protein	3	818197	AT2G36250	5.7	4.7	5.3	6	7.1	3.8	1.9	3.2	6.6	5.7	5.7	0.5	1.2	2.8	-0.1	0.2	2	1.9	4.9	0.1	2.2	2.1	0.1	-1.2	-0.9	1.4	0.3	1.8
21	DL1E	DYNAMIN-like 1E	3	825189	AT3G60190	5.6	5.8	8.5	4.6	8.2	3.2	6.9	1.7	5.5	5.6	5.6	1.3	1	0.8	1.9	2.4	2.1	3.3	0.5	1.7	0.2	0.1	1.5	0.9	2.9	2	0.6	1.6
22	PMSR4	peptide met sulfoxide reductase 4	3	828616	AT4G25130	5.5	5.1	5	9.8	3.2	2.1	4.4	6	6	5.5	5.5	1.3	1.9	1.7	-0.3	-0.4			4.2	0.8	1.8	2	-0.4	1.8	3.2	1.3	0.7	0.9
23	AT2G37220	RNA-binding (RRM/RBD/RNP motifs) family protein	3	818299	AT2G37220	5.5	4.6	4.7	6	4.7	9.7	2.4	4	6.4	5.5	5.5	0.2	1.7	2.9	-0.3	-0.4	1.1	0.3	5.7	-1.4	1.4	1.7	-0.2	-0.3	2.8	-0.9	-0.4	-0.1
24	LIN2	Coproporphyrinogen III oxidase	3	839489	AT1G03475	5.5	5.3	5.2	4.5	6.4	3.8	3.4	2.5	5.7	5.5	5.5	1	1.5	2.8	-0.5	0.6			2.1	-0.4	2.3	2.4	-1.2	-0.7	3	-0.8	0.2	-0.6
25	AT5G65620	Zincin-like metalloproteases family protein	3	836688	AT5G65620	5.4	5.2	4.9	4.3	5.8	-0.1	5.2	1.4	5.7	5.4	5.4	0.7	1.8	0.9	0.7	0.6	-0.9	-0.9	2	1.1	0.8	0.8	-0.2	2.3	3.8	-0.8	-1	0.4
26	AT3G04550	rubisco accumulation factor-like protein	3	819611	AT3G04550	5.4	4.5	7.2	4.7	7.8	5	5.7	3.5	6.3	5.4	5.4	-0.7	2.7	4	-2	-1.8	0.1	-0.5	5.1	-1.1	2.4	2	0	-0.2	2.2	-1.4	-0.1	0.3
27	PWD	chloroplastidic phosphoglucan: water dikinase (ATGWD3)	3	832706	AT5G26570	5.4	5.3	9	9.1	8.6	5.7	8.5	-2	5.5	5.4	5.4	1.3	-0.4	1.6	0.7	0.4	0.2	0.6	2.2	-0.1	2.6	2.5	-1.6	2	1.3	-0.7	1.2	-0.6
28	AT1G67660	Restriction endonuclease: type II-like superfamily protein	3	843091	AT1G67660	5.4	4.5	8.5	4.5	8	4.8	6.9	5	6.2	5.4	5.4	0.5	0.2	3.9	-1.6	-0.6	2.2	0.1	2.4	-0.3	1.5	1.3	-0.2	0.1	2.2	-0.9	-0.2	-0.7
29	AT1G02150	Tetratricopeptide repeat (TPR)-like superfamily protein	3	839577	AT1G02150	5.3	5.9	2.8	4.8	1.5	3.9	2	0.9	4.8	5.3	5.3	-0.8	0.6	2.1	-1.7	-1	0.5	-0.8	3.4	0.6	0.3	0.6	-1.2	-2.1	1.1	1.4	-0.2	-0.6
30	AT5G24460	RING-H2 zinc finger protein	3	832517	AT5G24460	5.3	3.6	7.5	1.1	5.3	8.5	5.8	2	7	5.3	5.3	0.8	1	0.3	0.9	0.8			2.7	-2.4	0	1.3	0.4	-0.3	-0.5	2.7	-0.7	-0.2
31	AT3G05350	Metallopeptidase M24 family protein	3	819699	AT3G05350	5.3	4.8	5.3	6.6	8.4	2.8	-1	-0.6	5.7	5.3	5.3	-0.1	0	1.6	-0.7	-1	0.4	0	5.7	-0.4	1.8	3.4	-1.7	0.1	3	-1.3	0.1	-1
32	NPQ1	non-photochemical quenching 1	3	837377	AT1G08550	5.3	5.3	8.7	5.9	8.5	4.7	3.6	3.6	5.3	5.3	5.3	0.1	0.3	3.1	-1.6	-2.2	0.3	-1.1	2.6	-3.5	1.4	1.2	-1.2	-0.8	1.5	-1.8	-0.3	-0.8
33	AT5G44000	Glutathione S-transferase family protein	3	834423	AT5G44000	5.2	4.8	4.2	7.6	2.4	2.9	2.5	2.5	5.7	5.2	5.2	0.7	1.1	2.7	-0.7	-1.4			3	-1.3	1.2	1.6	-1	0.3	0.8	-1	-0.3	-1.2
34	AT2G31040	ATP synthase protein I-like protein	3	817656	AT2G31040	5.2	4.7	7.7	5.8	8	3.1	2.1	3.6	5.8	5.2	5.2	0.2	0.2	3.2	-0.9	-0.1			3.8	-0.9	1.4	3	0.1	0.6	3.1	-1	0.1	-0.8
35	emb2746	RNA-metabolising metallo-beta-lactamase family protein	3	836461	AT5G63420	5.2	5.2	8.3	3.7	9.2	6.1	7.5	-1.1	5.3	5.2	5.2	-0.6	-0.4	3	-1.7	-1.3	-1	-0.7	4.1	1.2	0.8	1.5	-1.2	0.4	3.4	-1.1	0.1	-0.5
36	AT1G09130	ATP-dependent caseinolytic (Clp) protease/crotonase family protein	3	837432	AT1G09130	5.2	5	2.7	10.1	1.9	2.1	1.2	5.2	5.4	5.2	5.2	0.2	0.6	4	-0.7	-0.8	0.5	-0.4	6.1	-2.5	1.9	4.4	-1.2	0	3.5	-2.1	0.1	-1.4
37	AT3G15110	transmembrane protein	3	820741	AT3G15110	5.1	4.3	6.1	5.6	7.7	8.5	1.2	3.5	6	5.1	5.1	0.3	1.5	3.1	-0.6	-0.2			3.5	-0.5	1.3	0.6	-0.7	-0.5	2.5	-1.7	-0.3	-1.4
38	OTP84	Tetratricopeptide repeat (TPR)-like superfamily protein	2	824910	AT3G57430	5.1	4.4	7.2	3.9	6.4	6.6	8.4	0.9	5.7	5.1	5.1	-1.6	1.4	2	-0.6	-0.3			2.7	-1.7	1.1	0.7	-1.3	-0.6	1.3	-0.8	-0.1	-0.1
39	NYC1	NAD(P)-binding Rossmann-fold superfamily protein	3	826942	AT4G13250	5	5.9	9.2	6.2	9.6	4.3	6.6	-4	4.2	5	5	-1.1	1.5	1.7	-1.4	-1.3	0.6	-0.2	1.4	-1.1	0.3	1.8	-0.3	1.9	3.5	-0.4
40	SEX1	Pyruvate phosphate dikinase: PEP/pyruvate binding domain-containing protein	3	837619	AT1G10760	5	4.2	7.2	4.8	8.3	4.5	4.3	0.8	5.8	5	5	0.5	1.3	1.9	0.3	-1.1	0	0.7	0.9	0.7	2.3	2.7	-1.3	1.8	1.7	-0.8	0.7	0.7
41	AT5G67290	FAD-dependent oxidoreductase family protein	3	836864	AT5G67290	5	4.9	6.8	5.8	5	2.1	3.3	-1.8	5.2	5	5	0.3	3	1	-1.6	-2.1	-1.4	-0.8	1	-0.9	1.1	1.8	-0.4	0.7	0.5	-2	-0.7	0.9
42	DEG8	Trypsin family protein with PDZ domain-containing protein	3	833979	AT5G39830	5	4.2	3.8	4.4	4.6	3.3	1.1	2.7	5.8	5	5	0.7	0.5	2.2	-1.1	-0.7	-0.4	-0.3	2.4	-1.6	1.3	0.2	-0.1	-0.6	1.1	-0.5	0.3	-0.9
43	YLMG1-2	YGGT family protein	3	828912	AT4G27990	5	4.6	5.5	5.6	5.9	1.1	2.1	-3.7	5.4	5	5	1.8	1.2	3.6	-0.7	-0.2	0.8	-0.7	2.3	-1.8	0.3	1	-1.2	-0.1	3.3	-1.4	0.5	-0.4
44	AT3G60750	Transketolase	3	825246	AT3G60750	5	4.8	1.1	4	1.3	6	2.3	5.4	5.2	5	5	4.8	0.3	1.8	0.9	0.8			1.5	5.4	1.5	1.5	2.1	1.2	2.9	1.5	1	1.5
45	MTO2	Pyridoxal-5'-phosphate-dependent enzyme family protein	3	829106	AT4G29840	5	5.2	7.3	0.9	6.8	5.1	4.2	-2.4	4.7	5	5	2.2	0.5	1.2	1.2	1.1			1.8	0.8	1.5	0.4	0.4	0.5	4	1.4	-0.7	2.1
46	ATAB2	RNA binding protein	3	819992	AT3G08010	5	5.9	6.2	8.7	6.5	6	2.3	3.9	4	5	5	0.3	0.1	3.2	-2	-2.7			3.3	-1.8	1.1	2.3	-1.1	0.2	1.1	-0.8	-0.2	-0.9
47	AT5G23240	DNAJ heat shock N-terminal domain-containing protein	3	832388	AT5G23240	5	5.6		5.3	9.9	4.6	10.7	0.6	4.3	5	5	0.3	1.5	1.8	-1	-0.9			2.4	0	0.1	1.3	-0.2	0	2.3	-0.8	-1.2	-1.1
48	GSA1	glutamate-1-semialdehyde-2:1-aminomutase	3	836476	AT5G63570	5	4.8	4	3.9	3.8	5.7	2.9	3.9	5.2	5	5	2.3	0.6	2.9	0.1	0.8	1.8	0.8	5.4	-0.3	2.7	0.8	1.8	-1	3.6	0.6	0.7	0
49	AT5G24060	Pentatricopeptide repeat (PPR) superfamily protein	0	832471	AT5G24060	4.9								5.7	4.9	4.9	0.7	0.7	1.7	-0.4	-0.6			2.8	-1.5	1.4	1.4	-1.1	-1.7	1.8	-1.1	0.1	-0.3
50	AKRP	ankyrin repeat protein	3	836737	AT5G66055	4.9	3.9	3.8	4.8	5.5	4.7	0.9	-3.7	6	4.9	4.9	-0.3	2.9	1.2	-0.6	0			2.5	-1.6	0.1	1.3	-0.4	0.1	4.5	-1.4	0.5	-0.9
51	CLPR1	CLP protease proteolytic subunit 1	3	841420	AT1G49970	4.9	4	5.5	11.2	5.3	2.4	1.3	2.7	5.8	4.9	4.9	0.3	1.6	1.9	-0.1	-1	1.1	-0.3	6	-2.2	1.6	2.6	-1.1	1	2.5	-0.9	0.2	-1.6
52	AT1G21670	DPP6 amino-terminal domain protein	3	838769	AT1G21670	4.9	4.5	7.5	3.9	6.7	5.9	5.8	4.4	5.2	4.9	4.9
53	CLPC1	CLPC homologue 1	3	835165	AT5G50920	4.8	4.8	6	11.8	6.6	0.2	0.2	2.4	4.9	4.8	4.8	0.7	1.6	2.7	-0.2	-0.5	1.1	-0.3	3.8	-0.2	2.2	4.6	0.8	1.9	5.2	-0.5	0.2	-0.2
54	AT5G62720	Integral membrane HPP family protein	3	836393	AT5G62720	4.8	4.3	8.2	3.6	7.1	6.1	4.8	4.5	5.3	4.8	4.8	0.6	0.2	0.9	-1.1	-1.4	-1.2	-0.5	0.9	-1.4	0.5	-0.3	0.3	-0.8	1.3	-0.2	-0.6	-0.3
55	AT1G54520	myelin-associated oligodendrocyte basic protein	3	841894	AT1G54520	4.8	4.8	8.3	5.8	9.1	0.8	3.9	4.6	4.8	4.8	4.8	-0.6	-0.1	3.2	-1.5	-1.4			3.4	-0.1	3.4	2.5	-0.2	1	2.8	-1.1	0.1	-1.4
56	CAT1	catalase 1	3	838652	AT1G20630	4.8	5.1	8.1	0.9	8	1.8	4.2	0.9	4.5	4.8	4.8	1.8	3.8	1.2	0.2	-0.2	0.5	0.3	6.2	-0.3	3.3	1.8	0.5	0.9	2.7	0.8	0.7	1.5
57	AMY3	alpha-amylase-like 3	3	843319	AT1G69830	4.8	4.8	6.6	4.6	6.2	5	3.4	3.2	4.8	4.8	4.8	-1.2	0.8	0.8	0.9	0.2			2.2	-1.3	1.5	1.9	-0.2	0.4	1.9	-0.3	-0.2	-0.5
58	FNR2	ferredoxin-NADP[+]-oxidoreductase 2	3	838591	AT1G20020	4.8	4.5	6.6	4.9	7.4	4.1	2.6	4.7	5	4.8	4.8	1.1	0.6	3.3	-1	-1.9			2.5	-0.2	1.3	2.2	-0.5	-0.5	1.4	0.2	1.1	0.7
59	AT1G67280	Glyoxalase/Bleomycin resistance protein/Dioxygenase superfamily protein	3	843048	AT1G67280	4.8	4.5	4.9	9.9	5.8	2.3	1.1	-2.4	5	4.8	4.8	1.2	0.9	3	0.3	0.6	0.8	-0.2	3.5	1.4	1.8	1.9	0.5	0.8	2.4	0.4	0.6	1.5
60	AT1G28150	hypothetical protein	3	839709	AT1G28150	4.7	3.9	8.1	6.1	8.5	4.3	4.1	0.2	5.5	4.7	4.7	0.2	1.1	0.9	-0.8	-0.3			3.2	-0.9	2.6	1.7	0.2				0.3	-0.9
61	AT1G63770	Peptidase M1 family protein	3	842681	AT1G63770	4.7	6.4	6.6	7.7	5.9	2.4	3.6	-0.3	3	4.7	4.7	1.7	1.4	0.8	0.3	-1.5	1.1	0.8	3.1	0.8	2	1.7	0.5	1.1	3.5	-1.4	-0.7	-1.9
62	NAP7	non-intrinsic ABC protein 7	3	820236	AT3G10670	4.7	5.5	2.6	8.1	3.6	1.8	0.9	0.7	3.9	4.7	4.7	2.1	-0.5	2.4	-1	-1	1.7	0.1	4.6	-0.9	0.2	2.2	-1.7	-0.2	2.7	-2.1	0.2	-0.4
63	XBAT35	hypothetical protein	3	821907	AT3G23280	4.7	4.5	8.6	2	9	2.5	9	-6.1	4.9	4.7	4.7	1.4	2	0.2	0.8	-1.3	-0.8	-1.7	1.1	0.9	0.8	1.5	0.6	-0.8	-0.3	3.6	1.5	0.4
64	CXIP2	CAX-interacting protein 2	3	818407	AT2G38270	4.7	3.4	4.6	3	4.1	1.9	2.2	3.6	5.9	4.7	4.7	1	1.2	4.6	-1.4	-1.2	1.3	0.8	3.5	-0.4	1.8	2.1	-1.8	-0.5	4.2	0	0.1	0
65	PDK	pyruvate dehydrogenase kinase	3	819826	AT3G06483	4.7	5.3	10.4	2.5	11.9	6.4	5	5.7	4	4.7	4.7	1.7	1.5	0.7	0.9	0.9	0.2	-1	2.3	-1.1	0.1	0.4	0.1	1.8	1.5	0.9	1.5	-0.6
66	AT4G26370	antitermination NusB domain-containing protein	3	828743	AT4G26370	4.7	4.1	6.2	4.2	6.7	4.3	3	4.3	5.2	4.7	4.7	0.3	1.5	4.2	-1.5	0	-0.8	-1.2	4	-1.4	0.7	1.2	-1.8	-0.4	3.4	-1.1	0.1	-0.8
67	HEMB1	Aldolase superfamily protein	3	843310	AT1G69740	4.7	5.2	2.2	4.2	3.1	5.3	1.1	5.1	4.2	4.7	4.7	1.9	0.9	3.1	0.1	-0.1	2.2	3	3	0.2	1.6	2.8	0.5	-0.4	2	0.7	1	0.8
68	MAP1C	methionine aminopeptidase 1B	3	837887	AT1G13270	4.7	3.9	7.3	4.5	9.5	3.7	8.1	0.3	5.5	4.7	4.7	-0.1	1.6	2.8	-1.4	-1.7			5.7	-1.9	1.8	1.6	-0.1	0	3.2	-1.5	0	-0.3
69	EMB3126	Ribosomal protein L1p/L10e family	3	825524	AT3G63490	4.7	4.3	1.9	6	2.7	2.3	-0.6	3.1	5	4.7	4.7	0.9	1.9	2.2	-0.9	-1.3	0.6	-0.3	4	-1.8	3.9	2	-1	0	3.2	-1.6	1.4	-0.7
70	CHL	chloroplastic lipocalin	3	823942	AT3G47860	4.7	4.4	8.8	3.8	9.9	8.3	5	4.2	5	4.7	4.7	-0.3	1.4	2.4	-1.5	-0.9			1.2	-0.7	2.1	1.6	-0.4	-0.3	2	-0.3	0.3	-1.5
71	PDC2	pyruvate decarboxylase-2	3	835587	AT5G54960	4.6	4.5	7.7	3.7	6.9	2.6	3.1	4.4	4.8	4.6	4.6	2.7	0.6	0.3	1.4	0.6	0.9	0.7	-0.6	4	-0.9	-0.2	0.9	1	0.8	1.1	0.1	4.5
72	AT1G49650	alpha/beta-Hydrolases superfamily protein	3	841389	AT1G49650	4.6	5.1	7.9	3.1	8.2	4.6	2.3	2.5	4.1	4.6	4.6	1.7	0	0.7	4.6	3.3	4	2.2	2.7	3	1.5	2	2.2	0	0.2	3.8	1.6	2.9
73	THI1	thiazole biosynthetic enzyme: chloroplast (ARA6) (THI1) (THI4)	3	835567	AT5G54770	4.6	4.7	5.5	6.1	4.3	0.8	1.9	6	4.6	4.6	4.6	0.7	1.5	3.3	-0.7	-0.1	0.7	0.1	2.9	1.3	1.7	1	1.1	0.5	1.5	-0.2	0.1	1
74	LDA	limit dextrinase	3	830315	AT5G04360	4.6	4.1	7.2	6.1	7.2	2.7	0.6	-1	5.1	4.6	4.6	-0.5	0.6	1.2	0.1	-0.5	-0.2	-0.6	0.8	-0.4	2.2	0	0.2	-0.2	-0.1	0.8	-0.4	-0.8
75	GUN1	s uncoupled 1	3	817698	AT2G31400	4.6	5.5	6	4.5	6.3	2.7	2.4	5.8	3.6	4.6	4.6	0.5	0.1	2.1	-0.1	-0.9	1.7	1	0.6	-0.4	1.4	2.1	-0.8	-0.4	4.2	0	0.3	-0.3
76	AT2G20920	chaperone (DUF3353)	3	816626	AT2G20920	4.6	4.2	3.8	5.4	3.5	-1.1	-0.1	-2.2	5	4.6	4.6	-0.1	1.6	2.3	-0.8	-1			3	-2.1	1.9	3.1	-0.8	2	3.1	-1.7	-0.8	-1.4
77	CP29	chloroplast RNA-binding protein 29	3	824514	AT3G53460	4.6	4	6.5	3.5	6.2	4.5	6.4	1.1	5.2	4.6	4.6	0.2	1.7	2.9	-0.3	-0.4	1.1	0.3	5.7	-1.4	1.4	1.7	-0.2	-0.3	2.8	-0.9	-0.4	-0.1
78	NBR1	ubiquitin-associated (UBA)/TS-N domain-containing protein / octicosapeptide/Phox/Bemp1 (PB1) domain-containing protein	3	828571	AT4G24690	4.6	3.8	9.1	1.6	10.1	0.6	5.6	-1.6	5.4	4.6	4.6	0.7	2.1	-1	2.5	0.7	0.4	-0.5	0.2	0.3	0.9	2	0	0.9	2.6	2.1	-0.1	0.2
79	ATM1	myosin 1	3	821534	AT3G19960	4.6	3.7	6.7	2.7	6	3.1	8.4	0.4	5.5	4.6	4.6	0.3	-0.5	-0.6	2.4	0.7	1.1	1.1	1.5	1.7	0.5	0.8	-1	0.7	-0.1	-0.2	-0.3	0.6
80	AT5G54930	AT hook motif-containing protein	3	835584	AT5G54930	4.6	4	8.5	0.9	7.9	3.1	7.1	-1.8	5.1	4.6	4.6	0	0.8	-0.1	-1	-2	0.6	0.4	-0.9	-0.2	0.9	2.3	0.3
81	AT2G37660	NAD(P)-binding Rossmann-fold superfamily protein	3	818343	AT2G37660	4.6	4.9	2.3	3.7	4.9	2.2	1.1	4.2	4.2	4.6	4.6	0	2.2	3	-0.3	-0.6	1.2	-0.8	2.5	-0.5	1.6	0.7	-0.6	0.2	2.1	-0.5	0.5	0.1
82	NARA5	pfkB-like carbohydrate kinase family protein	3	828871	AT4G27600	4.5	5	3.5	3.6	3.1	2.7	1.1	4.4	4.1	4.5	4.5	0.6	2.1	1.7	-0.9	-0.7	2.4	0.6	3.8	-2	1.1	1.6	-1.3	0.5	2.1	-0.4	-0.2	-0.7
83	PGM	phosphoglucomutase	3	835257	AT5G51820	4.5	4.4	5.2	4.7	7.1	8.1	2.3	-1.3	4.6	4.5	4.5	0.9	-1	2	-0.6	-1.4	-0.6	-0.5	1.8	-2.1	1.6	-0.1	-0.3	0.8	1.1	0.2	0	-0.2
84	HCAR	coenzyme F420 hydrogenase family / dehydrogenase: beta subunit family	3	839472	AT1G04620	4.5	5.2	8.2	7.3	8.7	4.7	4.1	-5.9	3.8	4.5	4.5	-0.8	0.5	1.7	-1	-1.8	-0.9	-1.2	2.1	-1.6	0.6	2.1	-2	0.5	1.1	-1.1	0.1	-1.1
85	AT1G48210	Protein kinase superfamily protein	3	841241	AT1G48210	4.5	5	10.2	3.5	11.3	7.7	9.5	-1.3	4	4.5	4.5	1.9	0.6	-0.8	2.3	0.3	1.2	0.7	1	2.6	0.4	1.1	2.1	-0.7	-0.7	3	0.3	1.4
86	SKL2	shikimate kinase like 2	3	818115	AT2G35500	4.5	4.9	2.2	3.7	3.9	4.5	0.4	3.5	4.1	4.5	4.5	0.3	0.3	1.7	-0.4	-0.8	0.9	0.5	4.8	-1.1	0.4	0.7	-1.7	-0.2	2.5	-0.5	0.4	-0.2
87	AT4G27620	intracellular protein transporter	3	828873	AT4G27620	4.5	2.7	6.8	3.5	6.3	2.9	7.5	-1.4	6.2	4.5	4.5	-0.4	2.4	0.9	-0.6	-0.7			2.8	0.1	1.8	3.4	-0.4	1.8	0.7	-1.6	-0.8	-0.3
88	THM1	thioredoxin M-type 1	3	839436	AT1G03680	4.5	5.5	4.5	6.5	4.6	11.8	0.8	4.7	3.4	4.5	4.5	1.9	0.6	2.2	0.8	1.8	0.1	-0.8	3.1	-1	2.2	2.7	1.2	1.2	2.2	-0.8	1	1.1
89	AT2G25730	zinc finger FYVE domain protein	3	817114	AT2G25730	4.5	4.2	9.7	1.9	10	4.3	10	-7.1	4.7	4.5	4.5	-0.5	0.5	0	0.9	-0.6	-0.7	-0.2	0.4	-0.2	0.7	0.8	0.1	2.8	0.9	-1.5	-0.6	-0.2
90	AGAL1	alpha-galactosidase 1	3	830736	AT5G08380	4.4	3.8	8.9	2.5	9.9	1.3	9.8	0.7	5.1	4.4	4.4	-0.1	1.5	0.4	0.7	0.2	0.2	0.8	1.1	1.1	0.5	-0.7	1.4	2.6	0.6	-0.3	0.9	0.7
91	CYP72A13	cytochrome P450: family 72: subfamily A: polypeptide 13	3	820694	AT3G14660	4.4	3.5	6.6	4.7	7.1	2.3	2.4	1.3	5.4	4.4	4.4	1.1	2.1	1.6	1	1.5			1.9	2.6	1	0.9	2.4	1.6	2.5	3.1	0.9	2.6
92	AT1G51610	Cation efflux family protein	3	841586	AT1G51610	4.4	3.6	6.4	4.1	5.7	2.7	6.5	4.4	5.2	4.4	4.4	-0.3	1	0.7	0.9	0.5	-0.2	-0.2	2.4	-0.6	1.4	0	-0.3	0.5	1.7	0.1	0.2	-0.7
93	MAML-4	methylthioalkylmalate synthase-like 4	3	838431	AT1G18500	4.4	5.1	3.6	4.4	1.9	2.6	1.7	-3.6	3.7	4.4	4.4	2.1	2.4	3.3	-0.8	-0.9	0	0	3.1	0.9	0.5	1.1	0.1	-0.1	3.5	-0.4	-0.6	0.4
94	AT5G11580	Regulator of chromosome condensation (RCC1) family protein	3	831030	AT5G11580	4.4	4.4	7.4	7.8	7	3.3	4.6	1.5	4.5	4.4	4.4	-0.7	3	1	-0.2	-0.9			2.2	-0.6	1.4	2.6	-1.1	0.3	1.3	-0.1	0	0.3
95	SBE2.1	starch branching enzyme 2.1	3	818212	AT2G36390	4.4	4.2	7.3	2.1	7.1	3.6	5.3	0	4.7	4.4	4.4	0.3	-0.7	0.7	-0.2	-0.7			1.6	-0.8	2	1.5	-0.7	1.5	0.5	-0.2	-0.8	0.7
96	AT3G18680	Amino acid kinase family protein	3	821399	AT3G18680	4.4	4.1	3.1	4.6	4.7	2	2.3	0.8	4.7	4.4	4.4	-0.4	1	3.3	-1.4	-0.7			4.5	-1	2.7	1.5	-1	1.9	2.7	-1.8	0.1	-1.1
97	CAF2	RNA-binding CRS1 / YhbY (CRM) domain-containing protein	3	838948	AT1G23400	4.4	4	5.2	6.1	4.4	2.9	3.5	4	4.8	4.4	4.4	-0.2	-0.2	3.5	-0.7	-0.4			3.7	-2.1	3.3	0.4	-0.9	0.6	1.8	-2	0.2	0.1
98	IDD5	indeterminate(ID)-domain 5	3	814738	AT2G02070	4.4	3.2	5.1	4	4.1	5	4.6	4.1	5.6	4.4	4.4
99	LIP1	lipoic acid synthase 1	3	816619	AT2G20860	4.4	4.1	4	2	3.3	4.2	0.5	-0.2	4.7	4.4	4.4	0.9	2.4	1	1.2	0.9	2.1	1.9	5.2	-0.5	2	2.2	0	0	3.5	-0.1	0.6	0.6
100	AT2G27680	NAD(P)-linked oxidoreductase superfamily protein	3	817314	AT2G27680	4.4	4.6	5	7.4	7.2	2.5	0	2.5	4.2	4.4	4.4	0.2	0.6	2.6	-1.2	-1.7	0	-0.3	4.8	-0.9	0.9	2	-1.4	0.1	1.9	-1.1	0.1	-0.8
101	RbcX1	Chaperonin-like RbcX protein	3	825753	AT4G04330	4.4	3.7	7.6	5.3	7	5.2	6.4	-1.4	5	4.4	4.4	-0.2	1.7	2.8	-1.2	-0.6			1.9	0.1	1	0.4	-0.6	0.2	1.8	-1.3	-0.1	-0.7
102	SIG4	sigma factor 4	3	831218	AT5G13730	4.3	4.2	5.9	4.2	7.1	5.3	5	2.5	4.5	4.3	4.3			2.7	-1.8	-1.6			1.8	-2.1	0.9	-0.2	-1.1
103	AT5G02860	Pentatricopeptide repeat (PPR) superfamily protein	3	831761	AT5G02860	4.3	3.2	7.3	3.2	7.2	4.4	7	-2.3	5.5	4.3	4.3	0.3	1.3	1.5	-1.5	-1.1	0.2	1.2	1.6	-1.5	0.6	1.7	-1.1	-0.9	1.9	-1	-0.2	-1
104	TRX-M4	thioredoxin M-type 4	3	820775	AT3G15360	4.3	4	5.9	6	7.2	3.9	1.6	5.5	4.7	4.3	4.3	1.9	0.6	2.2	0.8	1.8	0.1	-0.8	3.1	-1	2.2	2.7	1.2	1.2	2.2	-0.8	1	1.1
105	ABCB29	ABC2 homolog 12	3	830269	AT5G03910	4.3	4.7	4.4	8.7	5	2.7	0.8	3.7	4	4.3	4.3	-0.4	2.1	0.5	-0.6	-0.6			2.1	-0.7	1	0.7	-0.6	0.2	1.1	-0.7	-0.2	-0.5
106	FTRA2	ferredoxin/thioredoxin reductase subunit A (variable subunit) 2	3	830739	AT5G08410	4.3	4.2	8.7	5.7	9.2	3.6	3	5.2	4.5	4.3	4.3	0.3	2.6	1	-0.9	-2	0.6	-0.4	3.3	-2.1	1.5	0.9	-1.2	0.5	1.9	0.5	0.3	0.8
107	AT3G10130	SOUL heme-binding family protein	2	820176	AT3G10130	4.3								4.7	4.3	4.3	-1	1.3	3	-2.7	-3			4.3	-1.2	0.7	2.5	-1.7	1.6	1.9	-0.5	-0.9	-0.7
108	AT1G19740	ATP-dependent protease La (LON) domain protein	3	838563	AT1G19740	4.3	3.8	4.9	9.6	3.2	7.4	2.8	3.7	4.8	4.3	4.3	0.1	1.8	2	-0.4	-1.9			3.5	-1.9	2	3	-0.9	0.4	0.2	-0.3	-0.3	-0.9
109	CLPP3	CLP protease proteolytic subunit 3	3	842985	AT1G66670	4.3	3.8	6.2	9.2	7.4	-0.9	5.3	5.8	4.8	4.3	4.3	0	2	2.9	-0.9	-0.3	0.6	0.3	6.8	-0.5	0.9	1.8	-1.8	-0.3	3.4	-1.4	0.2	-0.8
110	PTAC3	plastid transcriptionally active 3	3	819581	AT3G04260	4.3	3.8	2.7	4.3	2.9	3.4	1.2	2.9	4.8	4.3	4.3	-0.2	0.6	4	-1.3	-0.7	0.4	0.1	3.6	-1.3	0.5	1.7	-0.9	-0.6	3.4	-1.3	-0.2	-1.1
111	VAR2	FtsH extracellular protease family	3	817646	AT2G30950	4.3	4.7	4.7	10.4	5.6	0.2	0.4	5.8	3.9	4.3	4.3	1.6	2.4	3.4	-1.1	-1.4	0.1	0.4	4.1	-0.4	2.4	4	-0.5	1	3.2	0.4	0.5	0.5
112	AT4G16146	cAMP-regulated phosphoprotein 19-related protein	3	827304	AT4G16146	4.3	4.3	9.8	6.8	9.7	8.1	6.9	-4.6	4.3	4.3	4.3	-0.1	-0.3	0.5	0.3	0			0	1	-1	-0.7	0.4	-0.1	0.5	2.1	1.2	1.2
113	AT2G16365	F-box family protein	3	816133	AT2G16365	4.3	3.5	6.6	6.2	6.3	4.6	5.6	-0.9	5	4.3	4.3	-0.4	0.5	-0.2	0.1	-1.9	-0.8	-1.1	0.7	-2.6	1.5	2.6	-0.1
114	TOC159	translocon at the outer envelope membrane of chloroplasts 159	3	827934	AT4G02510	4.2	4.8	4.1	6.3	2.8	4.6	2.3	2.4	3.8	4.2	4.2	0	2.4	2.1	-0.1	-0.1			2.3	-0.9	2.5	2.1	-0.2	0.9	4.3	-0.6	-0.4	-0.5
115	AT4G33500	Protein phosphatase 2C family protein	3	829488	AT4G33500	4.2	3.8	5.4	5.9	7.6	0.7	1.9	2.4	4.8	4.2	4.2	-0.6	0.1	2	-1.5	-1.7			1.8	-1.4	2.3	2.6	1.6	0.5	1	1.6	-0.6	0.1
116	AT5G27280	Zim17-type zinc finger protein	3	832786	AT5G27280	4.2	3.6	7.5	5.1	7.3	-0.5	6.5	1.3	4.8	4.2	4.2	-0.4	2.7	1.3	-1.1	-1.1	-1	-0.2	1.7	-0.7	1.3	2.1	-1	2.5	1.8	-0.8	-0.4	0.4
117	AT4G10000	Thioredoxin family protein	3	826591	AT4G10000	4.2	4.1	5.8	4.9	6.2	-0.6	5.2	0.5	4.3	4.2	4.2	0.3	-2.3	2.8	-1.7	-2.6			2.7	0.5							-0.1	-0.1
118	HDS	4-hydroxy-3-methylbut-2-enyl diphosphate synthase	3	836181	AT5G60600	4.2	4	3.3	10	3	1.5	0.5	5.4	4.4	4.2	4.2	2.1	3.1	1.9	0.4	-0.6	1.1	-0.2	3.6	-0.4	1.5	3.7	0.3	0.3	0.8	1.6	0.6	1.4
119	AT4G32340	Tetratricopeptide repeat (TPR)-like superfamily protein	3	829368	AT4G32340	4.2	3.8	7.2	5.3	7.9	3.4	7.5	-6.4	4.6	4.2	4.2	0	0.8	1.2	-0.7	-0.3	-0.1	0.8	1.2	0.7	2.1	1.6	1.2	0.2	1.8	1.1	-0.3	1.3
120	CLPP5	nuclear encoded CLP protease 5	3	839433	AT1G02560	4.2	3.8	2.5	7.5	3.7	1.3	1	4.1	4.5	4.2	4.2	0.9	-0.1	3.5	-1.1	-0.3	0.4	0.5	5.2	-1.5	0.8	3.1	-1	-0.3	3.4	-2	0	-0.4
121	RSH1	RELA/SPOT homolog 1	3	828096	AT4G02260	4.2	4.1	7.4	5.6	9.4	3	2	3.3	4.3	4.2	4.2	-0.5	0.7	2.4	-0.9	-1.2			3.8	-1	1.4	2.8	-1.2	0.9	3.2	0.4	-0.1	-1.2
122	CYP76C1	cytochrome P450: family 76: subfamily C: polypeptide 1	3	819164	AT2G45560	4.2	3.8	7.1	4.6	6.4	4.7	3.2	2.4	4.6	4.2	4.2	2.1	0.8	1.1	1.7	1.5			1.2	2.8	1	1.5	2.2	1.1	2.4	0.6	0.8	1.7
123	HCF106	Bacterial sec-independent translocation protein mttA/Hcf106	3	835320	AT5G52440	4.2	3.9	3.1	4.3	5.2	1.8	0.4	2.6	4.4	4.2	4.2	1	0.3	3.2	-1.1	-0.2	0.6	0.2	5.5	-1.7	0.3	-0.1	-1.1	0.5	3.6	-2.4	0.5	-0.4
124	COL9	CONSTANS-like 9	3	819956	AT3G07650	4.2	4.8	8.4	3.9	7.9	13.5	5.4	-5.7	3.5	4.2	4.2	0.9	1.7	0.5	0.5	1.3	-0.8	0.4	1.1	1.6	0.6	0.9	0.2	-0.2	2.4	-0.1	-0.1	-0.1
125	AT4G33670	NAD(P)-linked oxidoreductase superfamily protein	3	829509	AT4G33670	4.2	3.4	7.4	5.4	7.2	3	3	-5.4	4.9	4.2	4.2			0.1	0.9	1	3.8	2	4.1	-0.7	1.5	0.6	0	-1.7	1.5	-0.1	-1.1	0.1
126	LAP2	Cytosol aminopeptidase family protein	1	829216	AT4G30920	4.2								4.7	4.2	4.2	2.9	0.9	1.2	1.8	2.3	-0.1	0.1	3.7	-0.2	-0.1	1.4	1.7	1.5	2.1	-0.4	0.2	0.5
127	MBF1B	multiprotein bridging factor 1B	3	825037	AT3G58680	4.2	3.6	9.6	3.8	8.7	5.7	9.3	-4.6	4.7	4.2	4.2	1.4	1.9	0.8	-0.6	0.6	-1.2	-0.2	1.8	0.7	1	1.5	-0.1	2.1	1.2	-0.7	-0.8	-0.1
128	AT5G06130	chaperone protein dnaJ-like protein	3	830500	AT5G06130	4.1	3.8	5	10.2	5	1.8	2.3	-1.2	4.5	4.1	4.1	0.5	0.9	2.1	-0.9	-1.2	2	1.8	3.5	-1.4	1	2.8	-0.8	-0.1	4.1	-1.2	0.8	-0.5
129	AT3G03890	FMN binding protein	3	821082	AT3G03890	4.1	4.2	4.9	4.5	5.3	0.1	2.4	4.6	4.1	4.1	4.1	0.8	0.3	0.6	0	-0.8	0.1	0.2	0.9	-0.5	3.3	2.9	-1.2	2.3	3.8	-0.2	0.4	0.3
130	SPS1F	sucrose phosphate synthase 1F	3	832150	AT5G20280	4.1	4.6	6.3	6.3	6.2	4.9	3.7	0.6	3.6	4.1	4.1	0.1	1.4	0	0.6	0.3			-0.7	-1.4	1.7	3.2	1.3	0.8	1.9	0.1	0.1	2.3
131	PDX2	pyridoxine biosynthesis 2	3	836175	AT5G60540	4.1	2.8	9.3	4	8.2	6.9	6.6	4.9	5.5	4.1	4.1	-0.8	1.4	2	-1.7	-1.6	0.3	-1.2	3.5	0.4	0.1	1.1	-1.1	1.4	2	0.8	-0.6	-0.9
132	AT1G07050	CCT motif family protein	3	837216	AT1G07050	4.1	4.2	7.6	4.8	7.2	2.5	8.3	-0.5	4.1	4.1	4.1	1.2	0.6	2.4	-0.4	0			-1.3	-0.6	0.7	-0.1	-0.4	-0.2	0.1	-0.6	0.1	0.7
133	LPA1	tetratricopeptide repeat (TPR)-containing protein	3	839350	AT1G02910	4.1	4.3	3.5	6.9	3.6	2.5	1.2	2.3	3.9	4.1	4.1	-0.5	0.1	2.2	-1.6	-1.6			2.6	-1.4	1.1	0.6	-1.2	-0.6	1.4	-1.4	-0.3	-1
134	AT4G26670	Mitochondrial import inner membrane translocase subunit Tim17/Tim22/Tim23 family protein	3	828774	AT4G26670	4.1	3.3	8.1	2.9	7.8	5.3	9.9	-4.6	5	4.1	4.1	0.8	1	2.4	-0.6	-0.3	-0.3	-0.1	2.5	-0.5	0.5	0.5	-0.3	1.5	2.8	-0.4	0.1	-0.2
135	AT5G08520	Duplicated homeodomain-like superfamily protein	3	830751	AT5G08520	4.1	3.5	7.3	7	7.1	6.2	3.5	-3.3	4.8	4.1	4.1	0.5	1.2	1.2	-0.9	-0.2	-1.3	-1.2	0.8	1.3	0.6	1.5	-0.1	1.7	1.3	-0.7	0.2	0.1
136	WCRKC1	WCRKC thioredoxin 1	3	830558	AT5G06690	4.1	3.6	7.6	4.6	7.6	6.4	6.8	-6.7	4.6	4.1	4.1	-1.1	1.9	1.8	-1.3	-2.9			3.1	-0.4	1.5	0.8	-1	0.4	1.9	-1	-0.7	-1
137	AT4G18520	Pentatricopeptide repeat (PPR) superfamily protein	3	827584	AT4G18520	4.1	2.9	7.3	4.1	6.5	4.7	4.5	2.8	5.2	4.1	4.1	-1.5	-0.7	2.4	-1.6	-0.6			3.1	-1.6	0.8	1	-0.4	0.6	1.2	-1.2	-0.9	-0.9
138	AT4G38225	glycerol kinase	3	829979	AT4G38225	4.1	4.4	3.8	8.8	3.6	6.9	-0.2	3.3	3.7	4.1	4.1	-0.4	2	0.8	-0.7	-1.7			3.1	-1.2	1.4	3.8	-1.4	-0.1	0.7	-0.6	-0.6	-0.5
139	LEJ1	Cystathionine beta-synthase (CBS) family protein	3	829558	AT4G34120	4.1	3.5	3.8	5.1	6.4	0	2.7	3.8	4.7	4.1	4.1	1.9	2.5	3.1	0.7	0.4	2.3	1.4	6.1	2.1	1.4	2.6	2.1	0.5	0.9	2.2	0.9	-0.5
140	AT1G73655	FKBP-like peptidyl-prolyl cis-trans isomerase family protein	3	843700	AT1G73655	4.1	3.9	7.6	5	8.9	7.1	3.1	-1.3	4.2	4.1	4.1
141	AT5G48960	HAD-superfamily hydrolase: subfamily IG: 5'-nucleotidase	3	834954	AT5G48960	4	3.8	6	2.7	6.8	2.7	3.5	-2.1	4.3	4	4	-0.4	1.2	2.1	-0.5	-0.7	-1.9	-1.3	1.8	-0.2	0.4	0.7	-0.2	0.1	2.2	-0.8	-0.3	-1.4
142	PLC2	phospholipase C 2	3	819999	AT3G08510	4	3.8	5.7	3.8	5.4	2.3	1.6	-2.4	4.3	4	4	1.3	1.4	0.8	1	1.9	1.4	1.6	1	0.7	0.7	-0.2	3.2	0.6	1.4	2.9	0.8	2.9
143	AT5G03880	Thioredoxin family protein	3	831679	AT5G03880	4	4.3	2.5	5.9	2.6	1.9	-0.6	-1.9	3.7	4	4	0	1.1	3.2	-2.1	-2.5	1.6	2.2	1.5	-0.9	1.6	1.3	-1.2	2.2	1.3	0.3	-0.6	-0.7
144	Z-ISO	15-cis-zeta-carotene isomerase	3	837626	AT1G10830	4	4.4	7	9	9.5	5.1	0.5	6.6	3.7	4	4	-0.4	4.2	2.6	-1.6	-1.6	0.5	0.5	4.2	0.2	-0.1	2.3	-0.2	0.6	4.1	1	-1	-0.1
145	AT3G04650	FAD/NAD(P)-binding oxidoreductase family protein	3	819623	AT3G04650	4	4.1	2	4.3	3.5	3	1.3	3.8	4	4	4	-0.8	0.3	2	-1.1	-0.6			4.9	-0.9	1.4	1.2	-1	0.7	2.1	-1.8	-0.2	-1
146	ALDH2B4	aldehyde dehydrogenase 2B4	3	823955	AT3G48000	4	4.4	4.6	5	2.7	1.5	3.6	4.1	3.6	4	4	1.8	3.3	1.6	1.9	2.2	-1	0	2	0.1	2	1.6	2.5	1.9	2	0	0	2.4
147	AT1G36320	hypothetical protein	3	840539	AT1G36320	4	4.2	4	9.4	4.6	3.2	1.5	1	3.9	4	4	-0.3	0.8	4	-1.2	-0.6	0.2	0.1	5.4	-2.8	0	2.4	-1.3	-0.6	2.4	-2.7	-0.6	-1.4
148	AT5G13030	selenoprotein O	3	831143	AT5G13030	4	3.9	5.7	6.1	5.1	2.1	2.1	3.5	4.1	4	4	1.7	-0.3	1.3	1.1	-0.4			1.6	-0.1	2.4	1.2	0.7	2.8	3.1	0	-0.6	-0.7
149	AT2G35410	RNA-binding (RRM/RBD/RNP motifs) family protein	3	818107	AT2G35410	4	4.2	3.3	5.9	3.9	2.1	0.8	3.4	3.8	4	4	0.9	1.8	3.2	-2.4	-2.2			4.9	-1.6	0.8	1.2	-0.7	-1	2.8	-1.1	0.4	-1.1
150	AT3G09250	Nuclear transport factor 2 (NTF2) family protein	3	820081	AT3G09250	4	2.8	5.4	6.4	5.3	1.6	5.6	3.4	5.2	4	4	0	0.5	2.1	-1.6	-0.8	-0.3	-0.3	2.7	-1.3	0.8	0.8	0.1	-0.6	3.3	-0.3	-0.2	-0.8
151	emb2738	GTP-binding family protein	3	820382	AT3G12080	4	3.7	3.8	4.3	4.5	1.5	2	-0.4	4.3	4	4	0.3	0.9	3.5	-1	0			3.3	-0.5	1.2	2.6	-1.5	0.1	3.4	-1.5	0.2	-0.9
152	APO2	APO RNA-binding protein (DUF794)	3	835904	AT5G57930	4	4.9	3.9	4.4	3.3	3.9	2	3.1	3.1	4	4	-0.3	1.4	4.2	-1.2	-1.2	1.1	-0.5	4.2	0.4	2.2	2.4	-1.2	1.6	2.7	-2.5	-0.3	-1.3
153	AT1G63610	hypothetical protein	3	842666	AT1G63610	4	3.3	1.7	4.1	3	2.4	1.1	4.1	4.7	4	4	1	0.4	1.4	-0.9	-0.5	1.3	0.1	4.7	-1.3	0.7	1.1	-0.9	-0.5	2.8	-1.4	-0.4	-0.6
154	PHS2	alpha-glucan phosphorylase 2	3	823850	AT3G46970	4	3.2	7.1	4.2	7.8	4.9	4.3	-0.8	4.8	4	4	0.1	1.8	0.7	-0.1	-0.4	0	0.3	1.9	0.3	3	0.9	0.5	0.9	1.3	0.1	-0.7	0.2
155	AT2G04360	transmembrane protein	3	814975	AT2G04360	4	3.9	4	4.7	4	3.8	3.1	3.5	4	4	4	-1	2.4	1.9	-1.2	-0.7			2.9	-0.6	1.1	1.3	-1	-0.1	2.9	-1.8	0.2	-1.6
156	AT4G31040	CemA-like proton extrusion protein-like protein	3	829231	AT4G31040	4	3.3	3.9	4.2	3.6	3.2	3.9	5.7	4.6	4	4	-0.5	0.2	2.2	-1	0.3	-1.4	-1.4	1.7	-2	0.7	0.9	-0.7	0.1	1.6	-2.1	0.2	-0.1
157	AT3G47800	Galactose mutarotase-like superfamily protein	3	823934	AT3G47800	4	3.5	6.7	2.3	5.4	6.4	6.7	-1.6	4.4	4	4	1.5	0.9	0.9	0.7	1.8	0.1	0.4	0.7	1.9	1.3	0.7	1.2	0	1	0	0.9	1.3
158	EX2	UvrB/UvrC domain protein (DUF3506)	3	839642	AT1G27510	4	4.2	4.1	7.1	2.7	3.7	2.7	-2.3	3.7	4	4	-0.6	4.5	2	0.2	-0.2			3.1	-1.1	0.8	3.2	-1.5	0.8	5	-1.1	-0.1	-0.8
159	RBP45B	RNA-binding (RRM/RBD/RNP motifs) family protein	2	837708	AT1G11650	4	3.6	3.3	3.1	2.5	3.2	2.1	-0.4	4.3	4	4	0.1	2.1	0.7	-1.4	-1.6	0	0.2	0.8	2.3	3.5	1.9	0.9	-0.1	0.9	0.8	-0.5	0
160	CP12-1	CP12 domain-containing protein 1	3	819353	AT2G47400	4	3.9	4.7	8.6	3.6	6	2.4	3	4	4	4	0.9	1.3	2.6	-1.7	-1.9	0.2	-0.6	3.2	-0.5	1.5	1.1	0.1	1	1.6	-0.7	0.5	0.1
161	AT4G00895	ATPase: F1 complex: OSCP/delta subunit protein	3	827987	AT4G00895	3.9	4.4	6.8	7.1	7	6.2	4.4	8.9	3.5	3.9	3.9	1.4	-1				-1.1	-1.3	1.2	-2	2.7	2.1	-0.5
162	AT3G21790	UDP-Glycosyltransferase superfamily protein	3	821733	AT3G21790	3.9	3.8	4.2	5.5	3.5	3.8	1.5	0.4	4.1	3.9	3.9	1.6	0.1	1.1	1.3	1.6	5.5	2.3	2.2	2.3	2.1	1.5	2
163	HEMC	hydroxymethylbilane synthase	3	830724	AT5G08280	3.9	2.8	3.4	4.3	4.5	1.4	2.1	4.5	5.1	3.9	3.9	1.1	0.1	2.5	-0.8	-0.8			3.5	-2	1.3	1.3	-0.8	-1.1	3.3	-1.4	0.6	-0.3
164	BET9	bromodomain and extraterminal domain protein 9	3	831277	AT5G14270	3.9	2.5	8.1	2.9	7.7	-1.3	8.3	-3.6	5.3	3.9	3.9	0	3.8	0.4	0.1	-0.5	-0.9	-0.6	1.2	0.7	0.4	1.7	0.8	1.2	1.2	0.4	0	-0.5
165	AMI1	amidase 1	3	837418	AT1G08980	3.9	3.5	6.9	4.5	7.7	4.6	3.3	-3.2	4.3	3.9	3.9	-0.8	0.2	1.5	-0.4	-0.9	-1.5	-1.6	1.6	-2.1	1.8	0.5	-0.7	0.9	3.7	-0.8	0.3	-0.4
166	FTRA1	ferredoxin/thioredoxin reductase subunit A (variable subunit) 1	3	832410	AT5G23440	3.9	3.7	5.7	6.8	4.5	4.5	2.9	3.6	4.1	3.9	3.9	0.3	2.6	1	-0.9	-2	0.6	-0.4	3.3	-2.1	1.5	0.9	-1.2	0.5	1.9	0.5	0.3	0.8
167	MINE1	homologue of bacterial MinE 1	3	843271	AT1G69390	3.9	3.6	5	5.3	5.2	1.6	4.4	1.3	4.1	3.9	3.9	0.7	0.8	3.1	-0.7	0.3	-1.4	-0.7	3.5	-2.2	1.6	0.6	-0.4	-0.3	0.9	-2	-1	-0.4
168	ELF5	proline-rich family protein	3	836385	AT5G62640	3.9	3.5	7.5	-1.3	5.5	7.8	3.4	4	4.2	3.9	3.9	0.7	0.5	0.3	0.5	0.1	-0.1	-0.7	0.7	0	1.8	1.5	-0.4	1.6	1.2	-0.2	-0.4	-0.6
169	AT1G28140	integral membrane family protein	3	839708	AT1G28140	3.9	3.4	7.3	9.3	6.8	-1	4.6	5	4.4	3.9	3.9	0.2	1.1	1.8	-1.5	-1.6	0.4	0	1.9	-2.8	1.9	2.4	-1.3	1.7	1.4	-0.3	-0.3	-1
170	AT4G37380	Tetratricopeptide repeat (TPR)-like superfamily protein	3	829892	AT4G37380	3.9	3.4	6.3	5.3	6.9	2.1	2.4	2.4	4.4	3.9	3.9	-0.2	0.5	4.2	-1.2	-0.5	0.2	0.4	1.8	-1.4	-0.6	-0.3	0.2	-0.9	1.9	-1.4	-0.5	0.1
171	LACS6	long-chain acyl-CoA synthetase 6	3	819767	AT3G05970	3.9	3.7	6.6	2	7.3	2.3	7.5	-1.2	4	3.9	3.9	-0.3	2.9	0	1.7	0.4	-0.2	-0.8	2.2	1.4	0.9	1	0.8	1.6	1.7	-0.3	0.8	0
172	DPE1	disproportionating enzyme	3	836609	AT5G64860	3.9	2.6	7.1	2.5	7.4	3.1	3.8	-4.5	5.1	3.9	3.9	1.2	-0.5	0.6	-0.1	-0.4	1	0.7	1.6	-0.9	2.6	-0.6	-0.4	1.3	-0.6	0.3	-0.3	-0.9
173	AT2G44760	dihydroorotate dehydrogenase (DUF3598)	3	819085	AT2G44760	3.9	3.5	4.6	4	4.6	-0.5	5.5	2.4	4.2	3.9	3.9	0.3	3.4	2.2	-0.2	-0.7	-1	-0.6	2.9	-2.1	2.6	1.7	-0.4	-0.6	0.6	-0.9	0.4	-0.9
174	CYP97B3	cytochrome P450: family 97: subfamily B: polypeptide 3	3	827177	AT4G15110	3.9	3.1	3.5	6.1	4.7	0.3	0.1	3.2	4.6	3.9	3.9	0.5	0.3	2.5	-0.9	-1.6	-0.7	-0.5	3.3	-1	2.4	1.9	-0.3	-0.3	2	-1.4	-0.1	-0.4
175	emb1513	copper ion transmembrane transporter	3	818368	AT2G37920	3.8	4.2	6.4	6.3	7	0.5	4.6	0.7	3.5	3.8	3.8	-0.7	1.1	4.6	-1.3	-1.1	-0.6	-0.8			0.8	1.9	-1.5	0.9	1.4	-1	0	-1.3
176	RIBA2	riboflavin biosynthesis protein	3	816777	AT2G22450	3.8	3.6	10.1	3.5	8.9	5.8	9	-7.2	4	3.8	3.8
177	AT2G42520	P-loop containing nucleoside triphosphate hydrolases superfamily protein	3	818852	AT2G42520	3.8	2.6	5.3	0.1	4.3	4.4	5.1	3.3	5	3.8	3.8	0.6	0.7	1.3	1.8	1.3	0.4	0.3	2	0.6	2.1	1.3	1.7	0.6	1.1	1.1	-0.4	0.3
178	CCL	CCR-like protein	3	822286	AT3G26740	3.8	4	8.7	6.4	10.2	1.8	8.6	-0.1	3.6	3.8	3.8	-0.6	1.8	2.1	-0.1	0	-1.8	-0.9	1.6	-0.5	2.1	-0.2	-0.7	0.8	2	-1.7	-0.7	-1.3
179	AT1G18720	ER membrane protein: putative (DUF962)	3	838454	AT1G18720	3.8	3.7	8	2.2	8.5	0.3	4.1	-0.5	4	3.8	3.8	0.7	2.3	-0.1	1.4	0.7	-1.8	-1.2	2.4	2.5	-0.1	-0.2	0.8	1.5	0.3	0.1	0.2	2.2
180	ALB4	OxaA/YidC-like membrane insertion protein	3	839065	AT1G24490	3.8	4	4.8	7.6	4.6	1.6	4.1	3.4	3.7	3.8	3.8	-0.5	2.1	3	-0.4	-0.4	0.8	-0.1	3.1	-0.4	0	1.9	-0.7	1.3	1.8	-0.2	0.1	-0.3
181	ARC6	Chaperone DnaJ-domain superfamily protein	3	834255	AT5G42480	3.8	3.6	2.2	3.8	2.1	4.4	1.6	2	4	3.8	3.8	0.7	0.8	2.5	-0.5	0.2	1.8	1.1	3.2	-1.5	1.3	1.3	-0.4	-0.1	0.6	-2.1	-0.3	-0.3
182	EMB3143	YCF54	3	835937	AT5G58250	3.8	3.2	3.1	4	4.4	5	1.4	4.5	4.5	3.8	3.8	1.2	0.6	3	-1.7	-1.7	0.3	-0.6	4.2	-0.9	1.2	1.2	-0.4	-0.8	2.6	-1.2	0.3	-0.3
183	AT4G14230	CBS domain protein with a domain protein (DUF21)	3	827064	AT4G14230	3.8	2.8	7.6	1.4	7.8	2.2	3.5	2	4.9	3.8	3.8	1.5	-0.1	0.8	0.9	1	0.7	1	3.5	0	1	0.2	1.6	2.6	1.5	0.3	-0.2	0.9
184	AT3G57990	hypothetical protein	3	824968	AT3G57990	3.8	4.3	3.2	4.7	0.3	7.2	3.7	1.8	3.3	3.8	3.8	0.9	-0.2	0.1	-0.6	-1.1	-0.5	-1.2	1.1	-0.4	-0.7	-0.2	-0.1	2.3	1.7	-0.1	-0.2	0.3
185	TSB1	tryptophan synthase beta-subunit 1	2	835571	AT5G54810	3.8								4.6	3.8	3.8	1.1	0	2	1.1	2			4.3	-0.2	1.9	0.8	1.8	0.3	2.9	3	1	1.8
186	AT5G62650	Tic22-like family protein	3	836386	AT5G62650	3.8	4.2	3.8	9.5	2	1.4	4.3	1.8	3.5	3.8	3.8	0.8	2.1	1.2	-0.1	-1	-0.7	-1.4	3.2	-0.8	0.8	2.1	-0.1	0.8	1.5	-1.4	-0.4	-0.7
187	AT5G01750	LURP-one-like protein (DUF567)	3	831684	AT5G01750	3.8	4	4.2	3.7	3.8	2.6	1.1	-5.1	3.7	3.8	3.8	1.1	0.4	-0.2	1.4	1.4			2.5	2.8	-0.8	-0.2	1.6	-0.8	-2.4	1.4	0.5	0
188	GGR	geranylgeranyl reductase	3	830002	AT4G38460	3.8	3.4	5.6	5.3	5.4	0.3	2.1	3.8	4.2	3.8	3.8	1.6	0.4	1.8	0.6	0.6					1.6	1.5	0.4	-0.1	1.9	0.3	0.2	0.3
189	AT1G71460	Pentatricopeptide repeat (PPR-like) superfamily protein	3	843487	AT1G71460	3.8	4.3	5.1	3.3	5.4	6.3	4.6	0.2	3.3	3.8	3.8	-1	1	3.7	-1.9	-0.4			0.9	0.8	1.2	0.4	-1.6	1.6	1.6	-2	-0.1	-1.2
190	RPS1	ribosomal protein S1	3	833138	AT5G30510	3.8	5.4	1.8	5.5	2.9	3.8	0	3.7	2.2	3.8	3.8	0.1	1.9	2.3	-1.1	-0.8	1.2	0.5	4.9	-1.7	1.6	1.3	0.4	-0.3	3	-0.8	0.4	-0.5
191	AT3G07670	Rubisco methyltransferase family protein	3	819958	AT3G07670	3.8	4	3.5	5.2	3.2	3.8	1.8	4	3.5	3.8	3.8	-0.1	0.7	3.6	-1	-1.2	0.2	-0.3	2.6	-1.8	1.1	1.6	-1.9	-0.6	2.4	-1.1	0	-1.4
192	AT5G08540	ribosomal RNA small subunit methyltransferase J	3	830754	AT5G08540	3.8	3.1	2.5	3.3	4	2.7	1.2	0.2	4.4	3.8	3.8	0.7	0.4	3.6	-0.7	-0.2			5.6	-0.6	0	0.5	-1.5	-0.6	2.2	-1	0.1	-0.5
193	EMB1586	P-loop containing nucleoside triphosphate hydrolases superfamily protein	3	837833	AT1G12770	3.8								4	3.8	3.8	-0.6	1.2	5.5	-1.9	-0.7	1.3	0.1	3.1	-0.6	1.2	2.1	-0.7	-0.4	3.1	-1.6	0.2	-0.4
194	PRR5	two-component response regulator-like protein	3	832518	AT5G24470	3.8	3.3	6.7	5.9	6.7	-0.2	4.7	-3.1	4.3	3.8	3.8	-0.3	2.1	0.8	-0.1	0	-0.2	-0.9	1.8	0.4	0.9	0.9	-0.7	1.6	1.5	0.3	0	-0.1
195	AT2G43180	Phosphoenolpyruvate carboxylase family protein	3	818919	AT2G43180	3.8	2.7	4.6	5.8	3.2	3.2	2.8	1	4.9	3.8	3.8	0.3	4.4	3.3	-1.1	-0.8	-0.1	-0.8	0.8	0.4	1	1.1	-0.8	0.5	1.8	0.8	-1.2	-1.5
196	AT5G35100	Cyclophilin-like peptidyl-prolyl cis-trans isomerase family protein	3	833461	AT5G35100	3.8	3.4	2.9	6.1	2.1	4.2	0	-2.2	4.2	3.8	3.8	2.3	0.7	2.7	-0.9	-0.9			3	-0.8	1.8	1.7	-1.8	0.5	3.9	-1.1	0.4	-0.9
197	AT5G14260	Rubisco methyltransferase family protein	3	831276	AT5G14260	3.8	3.9	1.6	4.3	1.2	1	0.1	2.8	3.6	3.8	3.8	-0.4	1.2	2.3	0.1	-0.2			5.4	-1.3	1.3	2.5	-0.8	0.5	2	-0.2	0.5	-1.3
198	AT2G47890	B-box type zinc finger protein with CCT domain-containing protein	3	819401	AT2G47890	3.8	2.8	6.7	1.7	6.1	2.3	3.7	7.6	4.8	3.8	3.8	1.4	3	2.5	-0.8	-0.4			0.9	0.6	-0.6	0.7	0.1	2.3	3.4	0.4	0.5	1.4
199	PEX14	peroxin 14	3	836402	AT5G62810	3.8	4.5	3.8	12	2.4	5.1	1.7	3.5	3	3.8	3.8	0.9	4.9	1.4	-0.3	-1.9			2.3	0.3	0.6	2.9	-0.3	2	3.9	0.4	-0.4	0.9
200	AT5G48590	phosphoserine aminotransferase: putative (DUF760)	3	834916	AT5G48590	3.8	4.1	3.5	7.7	1.2	4.6	2.9	4	3.4	3.8	3.8	-0.7	4.1	0.4	-1.5	-2.8	-2	-0.7	-0.6	-1	3.1	1	-1.4	0.8	2.7	-1.3	-0.1	-1.5
201	AT3G58570	P-loop containing nucleoside triphosphate hydrolases superfamily protein	3	825026	AT3G58570	3.8	3.5	7.5	-2.8	6.9	1.2	9.3	2.7	4	3.8	3.8	0.6	0.7	1.3	1.8	1.3	0.4	0.3	2	0.6	2.1	1.3	1.7	0.6	1.1	1.1	-0.4	0.3
202	AT2G44870	replicase polyprotein 1ab protein	3	819096	AT2G44870	3.8	3	2.2	6.4	0.8	2.6	1.9	5.7	4.5	3.8	3.8	0.3	1.6	1.3	-0.6	-0.8			2.6	0.1	0.4	1.5	-1.1	1.4	3.2	-0.7	0.1	-0.5
203	PORB	protochlorophyllide oxidoreductase B	3	828853	AT4G27440	3.8	3.6	6.1	3.7	6.3	8.9	3	-2.2	3.9	3.8	3.8	1.4	-0.3	1.8	0.2	0.1	-0.2	0.1	2.3	0.1	2.5	2	-0.5	0.2	0.3	0.2	1	0.6
204	CP33	chloroplast RNA-binding protein 33	3	824403	AT3G52380	3.7	3.9	0.9	5.1	0.5	2.2	0.6	3.1	3.6	3.7	3.7	1.4	3.2	3.4	-1.4	-1	0.7	0.2	3.7	-0.4	2.2	0.9	-0.8	-1.1	2.5	-1.9	0.2	-0.5
205	ACHT2	atypical CYS HIS rich thioredoxin 2	3	829088	AT4G29670	3.7	4	1	4	1.5	2.8	-4.1	2.6	3.5	3.7	3.7	0.1	1.3	1.7	0.1	0.7	1.3	1.6	4.8	-0.5	1.3	1.3	-0.5	-0.5	3.5	0.5	0.4	-1
206	FC2	ferrochelatase 2	3	817589	AT2G30390	3.7	4.6	4.7	5.1	4.3	7	2.2	5.5	2.9	3.7	3.7	0.1	1.8	2.4	-1.2	-1.4			4.6	-0.6	2.8	2.3	-1.2	1	2.3	-1.3	0.1	-0.5
207	FZL	FZO-like protein	2	839566	AT1G03160	3.7	3	2.9	4.9	4.2	1.9	1.3	0.7	4.5	3.7	3.7	0.3	2.4	2.2	-1	-1.1	0.1	-0.8	3.8	-2.6	3.2	1.4	-1	-0.1	1.2	-0.2	-0.1	-0.9
208	TIC40	hydroxyproline-rich glycoprotein family protein	3	831524	AT5G16620	3.7	3.2	1.4	4.9	1.3	2.6	1.4	-0.8	4.3	3.7	3.7	1.6	2.2	2.2	-0.2	0.6	1	0.5	4.3	-0.9	0.7	2	-0.4	-0.2	3.5	-1.5	0.1	-0.5
209	AT2G04700	ferredoxin thioredoxin reductase catalytic beta chain family protein	3	815013	AT2G04700	3.7	3.1	5.7	6.9	5.9	5.5	2.3	3	4.3	3.7	3.7	0.2	0.2	1.9	-1.3	-1.1			4	-0.8	1.9	2.3	-0.2	0.1	2.4	0.4	-0.4	-0.5
210	CFM2	CRM family member 2	3	821288	AT3G01370	3.7	3.6	4.4	4.3	5.1	1	1.9	2.1	3.7	3.7	3.7	-0.7	0.1	2.6	-1.1	-0.9			1.5	0.5	0.5	1.4	-0.8	0.2	1.9	-1.6
211	EMB1923	embryo defective 1923	3	828936	AT4G28210	3.7	3.9	1.4	3.5	1.8	3.1	1.8	2.2	3.5	3.7	3.7	0.7	1	3.5	-2	-1.4	0.3	0.6	2.4	-0.2	0.3	-0.5	-0.2
212	TOC1	CCT motif -containing response regulator protein	3	836259	AT5G61380	3.7	3.4	8.5	4	7.9	6.6	7.6	-5.1	4	3.7	3.7	-1.2	3.2	0.4	-0.5	-1.3			0.7	1.6	0	1.1	0.5	-0.1	1	0.3	-0.6	-0.6
213	LSMT-L	Rubisco methyltransferase family protein	3	837964	AT1G14030	3.7	3.6	1.8	3.5	3.9	3.2	0.7	3.4	3.7	3.7	3.7	-0.5	0	2.7	-1.1	-1.2			3.3	-0.9	1.2	2.5	-2.2	-0.6	1.8	-0.7	-0.1	-0.8
214	OEP6	outer envelope membrane protein	3	825491	AT3G63160	3.7	3	7.4	4.5	7.2	9.8	2.8	2.7	4.4	3.7	3.7
215	emb2726	elongation factor Ts family protein	3	829027	AT4G29060	3.7	4.4	1.3	4.4	1.4	3.1	0.2	2.7	3	3.7	3.7	0.3	0.3	3.3	-1	-0.6	0.6	-0.6	2.7	-0.7	1.7	2.5	-1.2	-0.9	2.3	-1	0.5	-0.7
216	AT3G01310	Phosphoglycerate mutase-like family protein	3	821297	AT3G01310	3.6	3.2	6.9	6.3	7	1	5.3	-7.8	4.1	3.6	3.6	0	1.2	0.4	0.7	0.6			0.4	0.1	0.7	1.4	-0.4	0.7	1.2	-0.4	0	0.2
217	SVR1	pseudouridine synthase family protein	3	818500	AT2G39140	3.6	2.6	5.3	4.7	5.5	1.3	2.8	3	4.7	3.6	3.6	0.4	1.7	2.1	0.1	-0.5	-1.6	-1	3.6	-0.4	2.8	2.4	-0.7	-0.3	3.7	-2.1	-0.4	-1
218	SCPL49	SERINE CARBOXYPEPTIDASE-LIKE 49	3	820205	AT3G10410	3.6	3	10.2	-0.9	9.8	4	11.4	-3.6	4.2	3.6	3.6	1.6	0.4	0.4	1.2	0.8	1.6	4.2	0.7	1.6	1.3	0.6	2.1	0.5	1.8	0.9	1.5	1.6
219	AT1G15140	FAD/NAD(P)-binding oxidoreductase	3	838079	AT1G15140	3.6	2.6	3	4.3	4.3	2	0.1	4.5	4.7	3.6	3.6	1.1	1.1	2.4	0.5	0.7	2.6	0.4	5.5	1.1	1.2	2	0.1	-0.7	2.4	-0.1	0.3	0.8
220	AT5G51570	SPFH/Band 7/PHB domain-containing membrane-associated protein family	3	835231	AT5G51570	3.6	2.8	8.2	-0.1	6.8	3.2	10.8	-2.1	4.5	3.6	3.6	0	2.2	0.4	0.8	-0.2	-0.1	-0.1	0.9	0.3	-0.8	1.1	1.3	0.2	1.2	1.4	-0.2	0.7
221	CcdA	cytochrome c biogenesis protein family	3	835517	AT5G54290	3.6	5	4.5	8.4	4.2	2.2	0.2	1.7	2.3	3.6	3.6	-0.5	1.7	3.5	-0.7	-0.8			3.2	-0.6	1	2.2	-1.3	1.4	3.3	-1.3	-0.2	-0.7
222	AT1G34380	5'-3' exonuclease family protein	3	840340	AT1G34380	3.6	2.4	7.5	3.5	8.2	3.7	8.2	-2.8	4.9	3.6	3.6	-0.5	0.5	1.9	-1.3	-1			1	-1.3	-0.3	1.5	-1.1	0.3	1.9	-2.5	-0.1	-0.9
223	AT1G48450	alanine-tRNA ligase: putative (DUF760)	3	841266	AT1G48450	3.6	4.2	3.2	5	3.2	2.3	-0.1	-2.4	3	3.6	3.6	1.2	2.3	0.9	0.7	-0.1	3	1.2	3.5	-0.2	1	3.4	-0.3	1.7	2	0.1	-0.2	0.1
224	WIN1	HOPW1-1-interacting 1	3	844399	AT1G80600	3.6	2.9	2.7	6.6	2.8	1.8	4.6	2.7	4.4	3.6	3.6	2.6	1.8	2.1	-0.1	0.5	0.5	0.2	1.6	-0.9	2.2	0.9	1.5	1.6	2	2.4	-0.9	0.7
225	AT3G06980	DEA(D/H)-box RNA helicase family protein	3	819883	AT3G06980	3.6	3.7	3	4.4	3.8	3.3	1	2.5	3.6	3.6	3.6	0	2.5	2.8	-0.9	-0.7	0.6	-0.1	2.1	-2.9	1.8	1.7	-1	0.6	3.7	-2	0.6	-0.8
226	AT5G48470	hypothetical protein	3	834902	AT5G48470	3.6	4.1	2.9	3.8	2.3	3	4.8	2.6	3.1	3.6	3.6	0.5	-0.1	5.7	-1.4	-0.7			5.3	-1.7	0.8	3.1	-1	-0.4	2.4	-1.5	0.6	-1
227	AT4G23040	Ubiquitin-like superfamily protein	3	828403	AT4G23040	3.6	2.1	6.1	0.7	5.7	1.5	4.1	-2.1	5.1	3.6	3.6	0.2	2.4	-0.6	1.1	0	0.6	0.1	0.8	0.9	-0.3	1	1.4	1.4	1.7	0.6	0.4	-0.1
228	AT4G02340	alpha/beta-Hydrolases superfamily protein	3	828063	AT4G02340	3.6	3.2	5.3	4.8	4.8	2	2.3	1.3	4	3.6	3.6	1.2	3.5	0.2	1.2	0.5	-1	-1.1	2	2.5	1.6	0.6	2.2	2.7	2.6	3.1	1.6	0.7
229	AT5G38510	Rhomboid-related intramembrane serine protease family protein	3	833839	AT5G38510	3.6	3.4	5.5	6.6	5	5	3.2	4.3	3.8	3.6	3.6	0.6	-0.7	2.2	-0.7	-1.8			1.5	-2	1.3	0.7	-1	0.7	0.1	-1.4	-0.5	-1.1
230	SPP	Insulinase (Peptidase family M16) family protein	3	834245	AT5G42390	3.6	4.6	3	5.7	2.6	3.1	-0.1	5.6	2.5	3.6	3.6	0.3	1.3	1.3	0.3	-0.9			2.9	-0.6	2.4	3.9	-1.1	1.2	3.5	-0.3	-0.3	-1.2
231	APX3	ascorbate peroxidase 3	3	829652	AT4G35000	3.6	4.3	1.6	4.7	3.8	3.3	1.1	4.5	2.9	3.6	3.6	0.4	2.8	3.3	-0.3	-1.4	0.7	1.2	4.6	1.1	3.3	3	0.6	1	3	1.8	-0.7	-0.6
232	EMB2654	Tetratricopeptide repeat (TPR)-like superfamily protein	3	818771	AT2G41720	3.6	4.4	3.7	4.6	1.7	5.2	2.8	4	2.7	3.6	3.6	-1.4	0.2	1.2	-0.4	-0.6	-0.1	-0.2	3.1	-1.3	0.6	1	-0.7	0.9	2.1	-2.2	-0.1	-0.6
233	BBX8	B-box type zinc finger protein with CCT domain-containing protein	3	834878	AT5G48250	3.6	3.1	7.5	5.1	6.5	5.5	9.7	-6.8	4	3.6	3.6	0.9	1.7	0.5	0.5	1.3	-0.8	0.4	1.1	1.6	0.6	0.9	0.2	-0.2	2.4	-0.1	-0.1	-0.1
234	AT4G31530	NAD(P)-binding Rossmann-fold superfamily protein	3	829280	AT4G31530	3.6	3.4	4.1	7.1	4.4	2.6	0.5	3.1	3.7	3.6	3.6	-0.3	0.3	0.9	-1.5	-2.4			2.1	-1.9	2.6	2.4	-0.4	1.2	-0.4	-0.7	0.1	-1.1
235	CLPP6	CLP protease proteolytic subunit 6	3	837719	AT1G11750	3.5	3.3	1.2	7.1	2.2	1.3	0	2.9	3.9	3.5	3.5	0.8	1.4	2.9	-0.8	-0.1	0.5	-0.2	5	-1.2	2.1	1.9	-1.4	-0.7	2.7	-1.4	0.4	-1
236	AT4G34950	Major facilitator superfamily protein	3	829647	AT4G34950	3.5	3.4	7.2	3.5	6.8	4.3	4.9	1.4	3.8	3.5	3.5	0.8	0.5	-1	0.8	1.1	0.2	-1.1	-0.4	2	0.3	1.4	1.3	-1.6	1.3	1.6	-0.5	0.9
237	TIC110	translocon at the inner envelope membrane of chloroplasts 110	3	837205	AT1G06950	3.5	3.6	1.9	3.4	1.1	1.2	3.6	2.8	3.5	3.5	3.5	1.1	3	2.9	0.1	0.1	0.6	-0.3	3.1	-0.3	0.9	1.5	-0.9	-0.1	3.5	-0.1	0.3	-0.8
238	PRR3	pseudo-response regulator 3	3	836132	AT5G60100	3.5	3.8	9.6	4.5	9.1	3.3	8.1	-4.2	3.3	3.5	3.5
239	RARE1	Pentatricopeptide repeat (PPR) superfamily protein	3	831168	AT5G13270	3.5	3.4	7	2.8	6.4	7.1	6.2	1.9	3.7	3.5	3.5	0	0.3	1.5	-1.1	-0.3
240	PEX11D	peroxin 11D	3	819182	AT2G45740	3.5	4	5.3	6.5	7.1	6.9	2.7	1	3.1	3.5	3.5	0.1	2.4	0.7	0.3	-0.7	0.8	0.5	2.8	-1	2.3	1.5	0.1	0.5	2.3	0.1	-0.2	0.7
241	Tic22-IV	Tic22-like family protein	3	829471	AT4G33350	3.5	2.4	2.5	6.2	3.5	2.4	2.1	3.8	4.7	3.5	3.5	0.2	1.7	1.6	-1.2	-2.3	0.1	-0.2	6	-1.5	-0.2	0.8	-0.8	2	2.5	-1.5	-0.2	-1
242	PKT3	peroxisomal 3-ketoacyl-CoA thiolase 3	3	817876	AT2G33150	3.5	2.8	6.7	1.9	8.4	-0.1	3.4	-2.9	4.3	3.5	3.5	3.2	3.1	-0.3	1.7	1.2	6.1	5.6	2	2.3	0.4	1.3	7.1	1.5	2.5	4.7	0.7	1.3
243	EMB25	DEAD/DEAH box helicase	3	843343	AT1G70070	3.5	2.8	4	5.1	4.3	3.2	2.8	0.7	4.2	3.5	3.5	-1.7	1	2	-1.1	-1.7			2.8	-2.6	0.2	1.8	-1.7	0.1	0.9	-1	0.8	-0.9
244	BSL1	BRI1 suppressor 1 (BSU1)-like 1	3	828097	AT4G03080	3.5	4.3	5.7	7.3	5.3	5.1	4.5	2.1	2.8	3.5	3.5	1.2	1.5	0.4	0.2	-1.1			1	0.1	-0.2	1.5	1.5	0.7	1.4	-0.3	-1.1	-1
245	LHCB4.1	light harvesting complex photosystem II	3	830325	AT5G01530	3.5	4.5	3.4	5.8	3.2	2.2	-0.5	4.8	2.6	3.5	3.5	1.4	0.7	2.4	-0.6	-1.5	0.6	0.1	0.5	-0.3	0.9	1	-0.7	-0.1	-0.2	-0.3	0.6	-0.1
246	PHS1	Glycosyl transferase: family 35	3	822590	AT3G29320	3.5	2.7	5.8	2.7	7.2	2.2	2.1	2.3	4.4	3.5	3.5	1.6	1.3	2.9	0.2	-0.2	0.8	-0.3	3.4	-0.4	1.1	1.1	0.6	-0.2	-0.2	0.8	-1.6	0.6
247	AT1G05030	Major facilitator superfamily protein	3	839340	AT1G05030	3.5	4	4.8	5.5	6.3	-1.7	0.4	2.5	3	3.5	3.5	-0.3	0.8	0.4	-0.4	-0.8			3.2	-1.2	1.8	-0.4	-0.3	1.1	1.4	-1.2	0.3	-0.2
248	HEXO1	beta-hexosaminidase 1	3	824692	AT3G55260	3.5	3.1	6	1.5	5	3.3	7.1	-5.2	4	3.5	3.5	2.4	-0.1	0.3	-0.4	-1.2	0.6	3.2	1.2	1.3	1.1	0.7	1.7	0.4	0.4	-1.2	1.6	2.3
249	AT3G10970	Haloacid dehalogenase-like hydrolase (HAD) superfamily protein	3	820268	AT3G10970	3.5	4.3	5.2	9.8	5.3	2.4	2	4.6	2.7	3.5	3.5	0.1	3.2	1.5	-0.2	-0.6			1.9	-1.9	2.3	3.2	-1.6	1.1	2	-0.8	-0.4	-1.2
250	CRR6	chlororespiratory reduction 6	3	819403	AT2G47910	3.5	4	4.3	6.2	4	5.6	2.5	3.9	3	3.5	3.5	0.7	-0.2	2.5	-1.7	-2			2.3	-1.3	1.2	-0.1	-1.4	-0.9	1.7	-1.8	0.3	-1
251	CPSRP54	chloroplast signal recognition particle 54 kDa subunit	3	830273	AT5G03940	3.5	3.3	2.8	4.1	6	1.1	0.1	2.9	3.7	3.5	3.5	-0.3	0.5	2.9	-0.8	-0.7	-1	-1.4	4.8	-1.9	2.2	1.7	-1.1	0.1	2.5	-1	0.7	-0.9
252	AT1G56300	Chaperone DnaJ-domain superfamily protein	3	842083	AT1G56300	3.5	2.6	7.1	3.3	8	1.5	4.2	-3.6	4.4	3.5	3.5	-0.2	1.6	1	-0.1	0.8	-1.4	0.8	1.3	1.5	0.2	2.1	0.3	1.4	1.1	0	0.1	0.5
253	Tic20-V	TIC 20-v-like protein	3	835665	AT5G55710	3.5	2.5	3.1	4.8	3	4	2.1	3.8	4.5	3.5	3.5	0.7	0.4	2	-0.5	-0.5			1.7	-1.1	1.7	0.4	-1.1	0.9	1.5	0.1	-0.2	-0.9
254	AT5G28500	rubisco accumulation factor-like protein	3	832943	AT5G28500	3.5	3.7	0.9	4.4	0.5	2	0.9	4.9	3.3	3.5	3.5	-0.7	2.7	4	-2	-1.8	0.1	-0.5	5.1	-1.1	2.4	2	0	-0.2	2.2	-1.4	-0.1	0.3
255	MORF9	plastid developmental protein DAG	3	837685	AT1G11430	3.5	2.9	2.3	5.2	2.3	1	1.9	4.5	4.1	3.5	3.5	1.6	0.9	4.3	0.1	0.7	0.5	0.5	5.4	0.5	0.6	0.9	-1.4	-0.3	2.8	-1.4	-0.4	-0.4
256	AT3G32930	6:7-dimethyl-8-ribityllumazine synthase	3	823057	AT3G32930	3.5	2.5	3.5	4.2	3.8	1.5	2.6	-0.8	4.5	3.5	3.5	-0.8	1.1	1.8	-0.4	-1.1	-1.6	-1.2	2.1	-1.7	2.8	1.1	-0.8	1.1	2	-1.9	-0.6	-0.8
257	B73	molybdopterin biosynthesis CNX1 protein / molybdenum cofactor biosynthesis enzyme CNX1 (CNX1)	3	832224	AT5G20990	3.5	3.3	5.4	3.3	5.8	2.3	4.3	0	3.7	3.5	3.5	1.2	1.2	1.7	0.1	0.3	-0.8	-0.3	1.1	-0.4	2	2.9	-0.7	0.3	2.4	-0.1	-0.5	-0.6
258	ABCG7	ABC-2 type transporter family protein	3	814660	AT2G01320	3.5	3.7	4.4	4.1	5	3.7	2	-2.7	3.3	3.5	3.5	0.5	1	2.5	-0.6	-0.4	-0.6	-0.7	3	-1.8	2.4	1	-1.1	-0.7	3.2	-1	0.1	0
259	IMS1	2-isopropylmalate synthase 1	3	843742	AT1G74040	3.5	3.2	0.2	4.5	-0.2	3.1	0.1	-1.1	3.8	3.5	3.5	2.1	2.4	3.3	-0.8	-0.9	0	0	3.1	0.9	0.5	1.1	0.1	-0.1	3.5	-0.4	-0.6	0.4
260	AT5G50450	HCP-like superfamily protein with MYND-type zinc finger	3	835113	AT5G50450	3.5	2.7	5.6	0.9	4.8	4.9	4.6	0	4.3	3.5	3.5	0.2	1.1	0.9	0.1	0.5	0.9	0	0.5	1.9	1.3	1.6	0.7	-0.5	-0.2	1.2	-0.1	1.2
261	AT4G28030	Acyl-CoA N-acyltransferases (NAT) superfamily protein	3	828918	AT4G28030	3.5	4.4	4.6	6.1	6.4	3.7	1.8	-0.2	2.6	3.5	3.5	0.3	0.7	3	-1.2	-2	0.6	0.1	4	-2.6	1	1.4	-1.1	0.9	2.6	0.2	-0.2	-1.2
262	AT1G22700	Tetratricopeptide repeat (TPR)-like superfamily protein	3	838876	AT1G22700	3.5	2.8	2.7	5.5	2.6	2.6	0.9	3.1	4.2	3.5	3.5	0.3	0.5	3	-1.2	-1.4			4.4	-1.4	0.5	1.2	-1.3	-0.7	2.7	-1.5	0.3	-0.8
263	SOX	sulfite oxidase	2	820118	AT3G01910	3.5	4	1.7	1.9	1.3	0.6	1.8	0.1	2.9	3.5	3.5	0.8	3.3	2.6	-0.7	-1.2	0.1	0.9	0.5	0.7	3.9	2.9	-0.4	1.2	1.5	0.8	-0.2	-0.2
264	AT1G71695	Peroxidase superfamily protein	3	843498	AT1G71695	3.5	3.1	4.5	3.9	4.6	4.4	2.3	2.1	3.8	3.5	3.5	2.6	0.3	-0.8	2.6	2.2	0.6	0.5	-0.7	2.5	-0.2	-0.5	2.8	0.7	2.1	1	0.9	1.4
265	ELF3	hydroxyproline-rich glycoprotein family protein	3	817134	AT2G25930	3.5	3.3	10.8	2.5	9.5	10.8	8.4	-3.5	3.7	3.5	3.5	0.5	4.6	0.8	0	0.5	-3	-1.6	0.7	1	2.5	2	0.9	0.7	1.7	-0.1	-0.2	-0.8
266	HCF152	Tetratricopeptide repeat (TPR)-like superfamily protein	3	820122	AT3G09650	3.5	3.7	4.4	5.1	4	2.8	3.3	4.8	3.3	3.5	3.5	-0.1	2.3	3.2	-0.9	-1.5	1.7	0.8	2.6	-2.3	1.5	3.5	-0.5	0.6	1.5	0.5	-0.1	-1.8
267	ALB1	ALBINA 1	3	837374	AT1G08520	3.5	3.4	1	5	3	-1.9	-0.7	3.1	3.5	3.5	3.5	0.7	0.5	1.3	-0.7	-1.5	-1.2	-0.5	4.3	-0.6	1.4	0.5	-1.1	-1	2.6	-1	0.1	-0.7
268	RP1	PPDK regulatory protein	3	827869	AT4G21210	3.5	3.1	3.8	6.8	4.9	2.7	1	3.5	3.9	3.5	3.5	1	1.4	2.7	-0.9	-1.8			1.3	-1.9	1.6	3.4	-1.5	1	1.1	1.1	0.2	-0.4
269	DiT2.2	dicarboxylate transporter 2.2	3	836549	AT5G64280	3.5	4.1	4.9	6.2	5.2	2.5	1.4	-4.6	2.8	3.5	3.5	2.1	-0.5	2.3	-0.3	-0.3	2.5	1.5	3.2	-0.3	2.2	1.5	0.5	1.4	3.1	-0.2	0.2	-0.2
270	FBA6	Aldolase superfamily protein	3	818220	AT2G36460	3.5	3.2	4.5	4.9	3.1	3.3	7.2	1.2	3.8	3.5	3.5	4.1	0.9	1.6	1.4	2.4	3.2	4.8	3.1	3	1.7	0.9	2.4	-0.2	1.6	2	1.1	2.8
271	AT5G08400	structural maintenance of chromosomes-like protein: putative (DUF3531)	3	830738	AT5G08400	3.5	3	6.2	4.1	8	2.9	5	-0.3	3.9	3.5	3.5	-0.2	0.5	1.9	-0.7	0.4			2.4	-0.9	1.4	1.1	-0.1	-1.1	2.1	-1.9	-0.1	-0.4
272	AT1G76140	Prolyl oligopeptidase family protein	3	843946	AT1G76140	3.5	3.2	7.1	-2.4	7.4	4.8	6.2	1.8	3.7	3.5	3.5	1.6	0.1	0.5	-0.6	-0.2			1.4	0.8	0.5	0.6	0.8	0.5	1.1	-0.2	-0.2	0.1
273	AT2G43030	Ribosomal protein L3 family protein	3	818905	AT2G43030	3.5	3.5	0.6	4.6	1	4.3	-0.2	1.9	3.4	3.5	3.5	1.1	0.7	4.1	-1.4	-0.8			4.9	-0.9	1.5	0.4	-1.3	-1	2.6	-0.8	-0.2	-0.6
274	CYP71B20	cytochrome P450: family 71: subfamily B: polypeptide 20	0	822219	AT3G26180	3.5								3.6	3.5	3.5	0.6	3	0.9	1.7	1.5			1.7	1.6	1.7	0.5	1.4	0.2	1.1	1	0.2	0.7
275	AT2G17033	pentatricopeptide (PPR) repeat-containing protein	3	816207	AT2G17033	3.5	3.2	2.6	5	2.1	2.3	2.3	3	3.7	3.5	3.5	-1.2	2.3	1.1	-1	-0.3	-0.8	0.4	1.9	-1.6	2.5	0.7	-0.7	-0.9	2.1	-0.3	-0.3	-0.8
276	AT3G10350	P-loop containing nucleoside triphosphate hydrolases superfamily protein	3	820197	AT3G10350	3.5	3.7	2.8	6.5	1.4	1.2	0.4	4.7	3.2	3.5	3.5	-0.6	1	2.1	-0.7	-0.2			4.5	-1.1	1.9	1.9	-0.4	0.7	4.5	-2.1	0	-1
277	PGK1	phosphoglycerate kinase 1	3	820461	AT3G12780	3.4	3.5	1.9	5.5	1.9	2.3	0.2	3.7	3.4	3.4	3.4	2.4	1.6	3	1.1	2.2	2.4	3	3.5	2	2.1	1	0.7	1.5	2.1	0.8	0.4	1.7
278	SWEET12	bidirectional sugar transporter SWEET12-like protein	3	832431	AT5G23660	3.4	3.6	8.3	4.6	9.7	3.5	3	-3.2	3.3	3.4	3.4	1	0	-0.7	-0.2	-1.1	-1.8	-2	1	-1.3	0.8	0.5	0	1.3	0.7	0.8	1	1.4
279	LPA3	Low PSII Accumulation 3	3	843637	AT1G73060	3.4	3.3	2.9	7.6	4.2	0.5	0	2	3.6	3.4	3.4	-0.1	0.2	2.3	-1.6	-1.8			6.4	-1.2	2.3	1.3	0.1	0.2	2.3	-0.7	0	-0.7
280	BAT1	bidirectional amino acid transporter 1	3	814645	AT2G01170	3.4	2.4	6.9	2	7.3	6.4	5.5	-1.6	4.5	3.4	3.4	0.4	0.3	-1.4	1.1	1.8	0.4	-0.3	0.4	1.4	0.9	-0.4	1.4	1.9	0.5	2.8	-0.1	0.7
281	CAT9	cationic amino acid transporter 9	3	837104	AT1G05940	3.4	3.1	6	2.5	5.2	0.3	5.7	2.4	3.8	3.4	3.4	1.5	-0.3	0.2	-0.3	-0.4	0.1	0.3	1.6	-0.7	1.3	0.8	-0.3	0.7	1.3	0.7	0.5	2.1
282	AT1G11930	Putative pyridoxal phosphate-dependent enzyme: YBL036C type	3	837744	AT1G11930	3.4	2.5	4.2	5.5	3.8	-2.2	2.8	-2	4.4	3.4	3.4	1	1.9	2	-0.7	-0.7			3.7	-1.4	2.5	2.9	1	1.3	3.7	-0.3	-0.5	0.7
283	MEE14	maternal effect embryo arrest 14	3	816085	AT2G15890	3.4	3.4	6.9	6.5	6.7	2.5	8.4	-3.9	3.4	3.4	3.4	-0.9	3.6	1.3	-0.8	-0.1	-4	-1	-0.1	0.8	1.2	0.8	-0.8	0.2	2.5	-1	-0.2	-0.7
284	AT1G80000	CASC3/Barentsz eIF4AIII binding protein	2	844340	AT1G80000	3.4	3	4.3	1.4	3.1	3.6	6.5	0.7	3.8	3.4	3.4	-0.5	1.4	-0.5	-0.5	-0.7	-0.6	-0.3	0.3	-0.7	0.7	1.2	1.2	1.3	1.3	0.3	-0.6	-0.7
285	RPH1	resistance to phytophthora 1	3	819419	AT2G48070	3.4	2.3	1	3.5	1	7.1	0.1	4.3	4.6	3.4	3.4	0.1	0.2	2.9	-2.1	-2.4			4.2	-1.9	0.7	0.8	-1.3	-1	1.4	-1	1	-2.1
286	PFK4	phosphofructokinase 4	2	836279	AT5G61580	3.4	4.3	6.9	3.9	6.1	3.6	4.3	-0.2	2.5	3.4	3.4	1.3	2.1	1.3	0.6	0.6			3.1	2.8	0.1	1.8	1.8	1.4	1.2	2.1	1.9	2
287	AT4G15840	BTB/POZ domain-containing protein	3	827265	AT4G15840	3.4	4.2	4.9	0.8	4	3.8	2.3	1.5	2.7	3.4	3.4	0.8	0.7	-0.2	1	0.3	0	1.1	0.5	0.2	1.3	1.3	-0.2	1.4	-0.4	-0.8	-0.1	1.6
288	EMB3136	Ribosomal protein L10 family protein	3	831195	AT5G13510	3.4	4	-0.4	5	-0.1	4.6	-0.3	3.8	2.8	3.4	3.4	1.2	0.2	3.2	-0.9	0.1	0.4	0.3	2.7	-1.9	0.2	0.1	-1.5	-0.7	2.8	-0.7	0.4	-0.4
289	ERD4	Early-responsive to dehydration stress protein (ERD4)	3	839916	AT1G30360	3.4	3.4	3.9	3.3	3.5	2.2	-0.1	7.6	3.4	3.4	3.4	-0.6	1.9	1	-0.1	-0.2	-0.3	-0.5	-0.1	1	0.9	0.2	-0.1	0	-0.5	2.1	-0.1	0.4
290	AT5G46420	16S rRNA processing protein RimM family	3	834685	AT5G46420	3.4	3.4	2.9	6.1	4.4	1.7	0.8	1.6	3.5	3.4	3.4	-0.2	1	4.6	-1.7	-1.4			3.5	-0.8	-0.1	1.8	-1.5	-0.6	2.6	-1.8	0.8	-0.6
291	FKF1	flavin-binding: kelch repeat: f box 1	2	843133	AT1G68050	3.4								4.3	3.4	3.4	-0.7	1.8	1.3	-0.3	0.4	0	1.1	1.6	1.5	0.9	1.6	0	0.3	0.5	0	-0.6	-0.6
292	emb2737	embryo defective 2737	3	835467	AT5G53860	3.4	3.8	0.8	3.5	-0.4	3.6	0.8	3.5	3	3.4	3.4	0.1	1.3	3	-1.4	-0.8			3.2	-0.5	3	1.2	-0.9
293	GSA2	glutamate-1-semialdehyde 2:1-aminomutase 2	3	824034	AT3G48730	3.4	3.6	1.3	4.1	1.8	4.6	1	4.2	3.1	3.4	3.4	2.3	0.6	2.9	0.1	0.8	1.8	0.8	5.4	-0.3	2.7	0.8	1.8	-1	3.6	0.6	0.7	0
294	AT5G62200	Embryo-specific protein 3: (ATS3)	3	836341	AT5G62200	3.4	3.5	11.6	2	10	6.5	8.5	3.2	3.3	3.4	3.4	1.6	2.6	0.2	-0.2	-0.3	3.1	2.6	0.8	0.2	-0.7	0.8	0.5	1.8	0.4	1.6	0.4	-0.2
295	NFU2	NIFU-like protein 2	3	835057	AT5G49940	3.4	3.2	6	4.4	4.2	3.7	2.9	2.7	3.6	3.4	3.4	1	-0.3	0.4	-0.2	-0.4			5.7	0.2	0.4	5	-0.6	2.6	2	-0.3	-0.1	1.2
296	ABCI7	non-intrinsic ABC protein 6	3	840144	AT1G32500	3.4	3.4	1.6	6	1.2	2.4	2	5.4	3.4	3.4	3.4	1.6	0.5	2.6	-0.7	-0.8			3.8	0.1	1.3	2.2	0.2	0.1	3.5	-1.7	0	-0.4
297	ARC3	GTP binding protein	3	843839	AT1G75010	3.4	2.4	6.1	3.6	6.4	2.3	3.3	-1.6	4.4	3.4	3.4	-0.8	1.3	2.1	-0.9	-1.2	-2.2	-1.9	2.3	-1	2.4	1.3	-1.2	-0.3	0.4	-0.4	-0.7	-0.8
298	HSFA8	heat shock transcription factor A8	3	843125	AT1G67970	3.4	3.2	6.1	4.1	5.5	3.5	4.4	2.3	3.6	3.4	3.4	-0.6	1.5	0.8	-0.1	-0.4	0.5	-0.7	1.4	0.3	-1.2	-0.5	1
299	AAE15	acyl-activating enzyme 15	3	827043	AT4G14070	3.4	2.9	5.8	5.6	7.7	-0.9	1.9	0.6	3.9	3.4	3.4	0.4	1.4	0.8	0.3	-0.9			2	-0.5	1.6	0.8	1.3	0.7	1.5	-0.7	-0.2	-0.9
300	AT3G54210	Ribosomal protein L17 family protein	3	824588	AT3G54210	3.4	3.3	1.9	5.5	2.3	3.8	0	3.4	3.5	3.4	3.4	0.9	0.2	2.9	-1.9	-1.2	1.1	0.3	3.4	-0.8	1.4	1.1	-0.5	-1.3	2.5	-0.8	0.6	-0.4
301	CAT3	catalase 3	3	838651	AT1G20620	3.4	3.9	6.6	4.2	8.6	1.1	5.1	-3.8	2.8	3.4	3.4	1.8	3.8	1.2	0.2	-0.2	0.5	0.3	6.2	-0.3	3.3	1.8	0.5	0.9	2.7	0.8	0.7	1.5
302	LPA2	low psii accumulation2	3	3771487	AT5G51545	3.4	3.1	2.5	4.6	2	5.3	0.3	3.9	3.6	3.4	3.4	-0.6	1.2	2.2	-1.9	-2.2	0.1	0.4	2.8	-1.1	0.6	1.2	-1.1	0.2	3	-2.5	0.3	-1.4
303	CDF1	cell growth defect factor-like protein (DUF3353)	2	832368	AT5G23040	3.4								3.7	3.4	3.4	0.3	1.9	2.6	-1.5	0.1	-0.6	-0.8	3.8	-1.4	2	1.8	-1.8	0.9	2.8	-0.9	0.5	-0.3
304	AT2G38550	Transmembrane proteins 14C	3	818437	AT2G38550	3.4	2.9	5.6	1.8	5.3	3.4	8.9	1.9	3.9	3.4	3.4	1.4	1	1.3	1.6	0.8	0.4	0.5	3.6	-0.2	0.1	0.6	0.1	-0.3	1.1	1.7	0.7	0.5
305	PREP1	presequence protease 1	3	821451	AT3G19170	3.4	3.8	2.5	13.7	2.1	-0.5	1.2	8.6	3	3.4	3.4	0.1	0.2	3.3	-0.5	-1	1.2	-0.1	3.9	-0.7	-0.2	1.4	-0.7	1.6	2.8	-1.2	0.1	-0.5
306	XTH28	xyloglucan endotransglucosylase/hydrolase 28	3	838037	AT1G14720	3.4	3	5.5	2.1	4	6.6	6.5	0.3	3.7	3.4	3.4	0.7	1.1	-0.2	-1	-1.4	-0.8	-0.4	-0.5	-0.2	0.6	1.4	-0.2	-1.4	-0.6	-0.2	-0.2	0.5
307	UGT80B1	UDP-Glycosyltransferase superfamily protein	3	840946	AT1G43620	3.4	2.1	6.8	4.1	6.6	-0.7	5.1	-1.2	4.6	3.4	3.4	-0.9	1.1	0.8	0.3	-0.3			1.5	-1	-1	-0.2	-1	1.6	0.9	-0.3	-0.4	0
308	AT2G47850	Zinc finger C-x8-C-x5-C-x3-H type family protein	3	819397	AT2G47850	3.4	2.9	9	0.4	7.7	1.9	7.8	3.8	3.8	3.4	3.4	0.9	0.2	0.3	0.8	0.1	1	1	1.3	1.6	2.1	1.2	0.8	0.1	0.9	1	0.4	1.4
309	AT3G19810	BTB/POZ domain protein: putative (DUF177)	3	821518	AT3G19810	3.4	2.6	5.1	6.5	5.9	1.4	3	0.8	4.1	3.4	3.4	-0.1	1.1	2.9	-1.1	-0.6	-0.2	-0.5	3.2	-2.4	-0.7	0.9	-1.8	0.8	2.2	-1.5	0.1	-0.9
310	CAF1	RNA-binding CRS1 / YhbY (CRM) domain-containing protein	3	816521	AT2G20020	3.4	3.5	3.3	4.7	2.8	3.4	3.5	3.5	3.2	3.4	3.4	-0.2	1.7	2.4	-0.3	-0.1			4.2	-0.7	1.3	3.1	-1.1	-1	2.6	-1.4	-0.1	-1.5
311	OTP51	endonuclease	3	816078	AT2G15820	3.4	3.7	7.4	5.2	10.8	4.6	3.7	5.7	3	3.4	3.4	-0.8	1.9	1.5	-0.7	0.1	0.3	0.3	2.3	-1.5	1.6	1.1	-1.1	-0.2	2.2	-1.1	0	-0.6
312	AT1G18170	FKBP-like peptidyl-prolyl cis-trans isomerase family protein	3	838396	AT1G18170	3.3	2.8	3.7	6.1	4.7	2.5	1.2	0.8	3.9	3.3	3.3	0.1	0.3	1.9	-1.4	-1.8			2.5	-0.5	1.5	0.8	-0.4	-0.3	1.9	-1.2	0.1	-0.6
313	CRY2	cryptochrome 2	3	839529	AT1G04400	3.3	3.6	7.2	6.7	7.5	2.3	5.2	-1.5	3.1	3.3	3.3	1.8	2	0.5	-0.2	-2			0.6	1.6	1	2.3	-1.3	0.7	0.2	-1.4	1.1	-0.4
314	PES1	Esterase/lipase/thioesterase family protein	3	841899	AT1G54570	3.3	2.7	7.2	2.2	8	0.2	1.8	6.6	4	3.3	3.3	-1.1	0.1	0.4	-0.4	-1.6	-0.4	-0.6	0.8	-1.2	0.3	2.1	-0.8	1.1	0.8	-0.5	-0.3	0.8
315	MT2A	metallothionein 2A	3	820098	AT3G09390	3.3	3.4	8	3.9	7.2	6.1	6.5	-2.8	3.3	3.3	3.3	-0.3	2.3	-0.3	0.6	0.3	1	0.1	0.8	1.2	1.8	2.4	1.5	1.3	0.9	0.9	1.2	1.5
316	ATSAC1	Phosphoinositide phosphatase family protein	3	838868	AT1G22620	3.3	2.7	9	0.6	8	2.6	8.1	0.4	4	3.3	3.3	0	1.2	-0.2	0.4	0.3	-0.7	-0.3	0.3	-0.1	1.2	1.2	-0.1	2.2	1.1	-0.4	0.3	-0.2
317	MSS1	Major facilitator superfamily protein	3	832703	AT5G26340	3.3	2.7	4.7	3.2	5	-1.3	2.5	4.3	4	3.3	3.3	0.9	0.5	-0.3	2.1	2.5	1.2	-0.3	-0.8	2.4	-1.4	-1.1	4.2	0.6	0.7	2.4	0.3	0.5
318	DHAR3	dehydroascorbate reductase 1	3	831532	AT5G16710	3.3	3.2	2.7	6.7	3.2	-0.2	-0.3	3.6	3.4	3.3	3.3	1.7	-0.1	2.4	-0.5	-0.6			1.4	-0.9	1.9	1.7	-1.7	0.4	2.5	-0.3	0.4	-0.3
319	PTAC9	plastid transcriptionally active 9	3	827746	AT4G20010	3.3	3.5	2	6.4	0.9	2.5	3.6	4.9	3.2	3.3	3.3	-0.6	1.2	0.9	-0.8	0			0.8	0.8	-0.7	-0.8	-0.4	-0.5	-0.4	-0.4	-1.1	-0.9
320	MEE18	maternal effect embryo arrest 18	3	817970	AT2G34090	3.3	2.5	3.8	2.9	4.2	-3	3.3	1.9	4.2	3.3	3.3	-0.7	0.8	1.4	-1.5	-1.5			2.4	-1.6	0.8	1.1	-1.3	0	1.7	-0.7	-0.4	-1.1
321	BASS2	Sodium Bile acid symporter family	3	817231	AT2G26900	3.3	3.1	2.7	2.4	4.1	1.9	2.2	6.4	3.6	3.3	3.3	-0.6	0.4	2	-0.8	-0.8	0.9	-0.3	3.2	0.1	0	0.2	-1	0.5	0.3	-0.5
322	AT1G70820	phosphoglucomutase: putative / glucose phosphomutase	3	843419	AT1G70820	3.3	3.1	5.2	5	6	-0.9	1.6	-0.6	3.6	3.3	3.3	-0.2	-0.3	0.7	-1.1	-0.7			2.4	0.1	0.9	0.5	-1.9	1.5	1.7	-1.8	0.1	-1.9
323	AT2G21130	Cyclophilin-like peptidyl-prolyl cis-trans isomerase family protein	3	816648	AT2G21130	3.3	3.2	7.6	-0.9	7.2	4	7	-2.7	3.5	3.3	3.3	1.9	-0.4	0.9	1.2	0.9	0.8	1.8	0.1	1.8	0.7	0.5	2.7	0.7	0.6	2.6	1.2	1.9
324	AT2G44530	Phosphoribosyltransferase family protein	2	819061	AT2G44530	3.3	3.4	5.2	4.5	5.4	5.3	3.6	-0.7	3.2	3.3	3.3	1.2	1.4	3.1	-0.4	0.2	0.4	0.3	3.6	-0.9	1.6	1.2	-0.2	-0.4	4.2	-1.3	-0.7	-1.2
325	MSRB2	methionine sulfoxide reductase B 2	3	828274	AT4G21860	3.3	2.9	2.4	6.5	3.2	-1.6	-0.8	3.4	3.7	3.3	3.3	0.9	2.6	3.1	-0.5	-0.6	2.6	3	5.3	1.5	2.5	1.6	0.3	0.4	2.5	1.6	0.2	0.7
326	APG2	Sec-independent periplasmic protein translocase	3	814640	AT2G01110	3.3	4	3	6.4	3.2	5.9	-0.2	5.6	2.7	3.3	3.3	0.3	2.4	4.2	-1.8	-2	-0.8	-0.1	4.4	-0.6	0.8	2.9	-0.8	2.4	2.8	-1.4	-0.1	-0.3
327	AT3G02060	DEAD/DEAH box helicase	3	821294	AT3G02060	3.3	4.3	4.6	4	5.1	4.3	4.4	3	2.4	3.3	3.3	-0.4	0.8	0.8	-0.5	0.2			5	-0.8	1.6	1.5	-1	0.6	2.6	-1.9	-0.3	-2
328	AT5G24490	30S ribosomal protein	3	832520	AT5G24490	3.3	3.2	4.2	4.4	4.6	3.2	2.8	-4.3	3.4	3.3	3.3	-0.2	3.1	1.4	-0.7	-1	-1.5	-1.3	2.6	-0.8	2.4	1.2	-1.1	0.6	1.3	-2.2	0.3	-1.1
329	AT4G17740	Peptidase S41 family protein	3	827495	AT4G17740	3.3	4.1	3.9	3.6	5.4	1.8	0.9	3.2	2.5	3.3	3.3	-0.5	1.5	1.8	-1.3	-0.7	-1	-0.9	5.3	-2.4	2.1	1.2	-1.4	-0.1	1.1	-0.3	-0.2	-0.9
330	AT3G43520	Transmembrane proteins 14C	2	823438	AT3G43520	3.3	4.2	4	5	3.2	1.2	4.7	1.9	2.4	3.3	3.3	0.3	2	0.6	-0.5	-1.1	-0.8	0	0.3	-0.4				0.2	0.4	0.6	0.2	0.6
331	PGR3	proton gradient regulation 3	3	829314	AT4G31850	3.3	3.1	4.2	5.2	4.1	4.6	1.5	4	3.5	3.3	3.3	-0.7	0.1	2.4	-1.7	-2	0.3	0	2.4	-2.2	1.1	1.4	-1.5	0.2	2.3	-1.3	-0.1	-1
332	VAB3	ATPase: V1 complex: subunit B protein	0	838614	AT1G20260	3.3								4.1	3.3	3.3	3.4	0.6	-0.2	2.2	1.6	1.1	0.6	1.9	0.8	2.7	0.8	1.9	0.8	0.6	2.2	0.2	0.6
333	AIM1	Enoyl-CoA hydratase/isomerase family	3	829022	AT4G29010	3.3	2.6	6.1	2.9	5.3	0.7	3.9	-1.4	4	3.3	3.3	2.6	1.6	-0.6	2	1.3			-0.2	1	0.5	1.3	2.9	0.9	1.4	0.2	0.2	1.2
334	AT2G39670	Radical SAM superfamily protein	3	818550	AT2G39670	3.3	3.8	2.3	4	1.6	2.6	2.4	4.1	2.8	3.3	3.3	0.2	1.4	3.4	-1.1	0.6	-0.6	-0.6	5	-1.2	0.8	1.6	-1.2	-0.5	2.9	-1.2	-0.6	-1.1
335	AT4G17370	Oxidoreductase family protein	3	827449	AT4G17370	3.3	2.8	6.1	2	7.2	-1	3.8	-3.8	3.8	3.3	3.3	-0.5	1.4	-0.7	1.1	0	-0.5	-0.2	1.9	-1	0.2	0	-0.9	0.2	0.4	0.3	-1.5	-1.2
336	emb1692	Ubiquitin carboxyl-terminal hydrolase family protein	3	836419	AT5G62990	3.3	2.8	7.7	5.5	7.7	1.1	4.1	-1.2	3.8	3.3	3.3	-0.7	0.5	1.7	0	-0.5	-0.1	-0.1	2.9	-1	0.7	0.4	-0.2	0.1	3.2	-2	-0.2	-2
337	AT5G60710	Zinc finger (C3HC4-type RING finger) family protein	3	836192	AT5G60710	3.3	2.9	8.7	-1.5	8.1	5.7	3.6	1.4	3.7	3.3	3.3	2.6	1.4	0.7	1.8	1.6			0.7	2.5	1.4	1.9	1.4	0.7	0.4	2.7	1.3	2.4
338	AT4G25370	Double Clp-N motif protein	3	828640	AT4G25370	3.3	2.5	1.1	4.1	2.4	1.2	1.2	2	4.1	3.3	3.3	1.7	0.9	2.5	-1.1	-0.8	0.6	-0.1	4.2	0	0.6	0.5	-0.8	-0.3	3	-2.6	0.5	-0.2
339	AT3G13120	Ribosomal protein S10p/S20e family protein	3	820500	AT3G13120	3.3	3.2	1.3	4.1	1.1	5.1	0.3	3.4	3.3	3.3	3.3	0.7	1.4	4.1	-1.7	-1.2	0.3	-0.3	2.6	-1	1.5	0.8	-1.3				0.2	-1
340	AT2G20270	Thioredoxin superfamily protein	3	816546	AT2G20270	3.3	2.5	2.9	3.4	3.4	3.7	3	1.3	4.1	3.3	3.3
341	2-Cys Prx B	2-cysteine peroxiredoxin B	3	830517	AT5G06290	3.3	4.1	0.7	3.6	1.5	4.5	0.6	3.3	2.5	3.3	3.3	2	0.2	3.2	-1	-1.2	3.2	2.2	3.7	-0.8	1.2	1	-0.6	-0.8	2.3	0	0.4	0
342	SIRB	sirohydrochlorin ferrochelatase B	3	841439	AT1G50170	3.3	3.1	5.8	5.6	5.6	1.3	6	1.5	3.4	3.3	3.3	-1.3	2.9	2.2	-0.8	-0.5	0.1	-0.8	1.5	-0.9	0.8	2.6	-0.9	-1.5	1.2	-0.5	0.2	-0.7
343	AT5G66530	Galactose mutarotase-like superfamily protein	3	836785	AT5G66530	3.3	2.7	2.5	2.3	3.2	9.3	1.4	1.1	3.8	3.3	3.3	1.2	-0.7	4.2	-1.9	-1	0.8	0.9	3.9	0	1.4	-0.1	-0.3	0.6	2.6	0.4	-0.3	0
344	ATPC1	ATPase: F1 complex: gamma subunit protein	3	825797	AT4G04640	3.3	4	0.8	5	2.1	3.6	0.7	5.6	2.6	3.3	3.3	1.2	-0.2	2.8	-1.8	-2.5	0.6	0.5	1.6	-0.9	1.4	0.9	-0.5	-0.4	0.8	0.1	0.5	-0.6
345	MGT10	magnesium (Mg) transporter 10	3	832346	AT5G22830	3.3	3.1	2.2	4.6	1.8	-0.1	1.7	4.7	3.5	3.3	3.3	0.4	-0.3	2.3	-1.2	-1	-0.3	-1.5	2.6	-2	2.6	1	-0.2	0.6	-0.4	-1.2	1.1	-0.2
346	E1 ALPHA	pyruvate dehydrogenase complex E1 alpha subunit	3	842284	AT1G59900	3.3	2.4	2	5	3.8	-1.3	2.6	-6.6	4.2	3.3	3.3	2.3	0.6	0.7	3.5	4	3	3.4	0.6	2.3	0.7	0.5	3.3	2.4	1.1	2.5	0.3	2.2
347	PGL34	plastoglobulin 34kD	3	824970	AT3G58010	3.3	3.5	6.3	5.3	7.1	3.4	1.2	-4.3	3.1	3.3	3.3	0.8	-0.3	4	-1.1	-1.1	2.1	1	4.9	-1.1	1.9	1.4	-0.5	1.4	1.3	-1.8	0.2	-0.4
348	AT4G12750	Homeodomain-like transcriptional regulator	3	826887	AT4G12750	3.3	3.2	6.1	0.1	6.5	1.7	7.7	3.2	3.3	3.3	3.3	-0.9	0.6	2.3	-1.3	-0.7			0.7	0.1	0.3	0.2	0.2	0	1	-0.5	-1.6	-0.8
349	HEMD	uroporphyrinogen-III synthase family protein	3	817195	AT2G26540	3.3	2.8	4.2	4.7	6.3	-1.4	-0.8	3	3.7	3.3	3.3	1.1	-0.6	1	0.4	0.5			2.6	-0.6	1.5	1.8	0	0.7	0.2	-0.9	0.3	0.5
350	AT3G13670	Protein kinase family protein	3	820572	AT3G13670	3.3	3	7.2	-0.4	6.3	3	5.2	2.5	3.5	3.3	3.3	1.4	3.1	0.2	1.7	1	1.5	1.2	2.2	0.3	1.6	2.1	2.2	2.6	1.5	1.5	-0.5	0.6
351	GI	gigantea protein (GI)	3	838883	AT1G22770	3.2	2.5	5.2	2.3	4.5	0.9	4.3	2.3	4	3.2	3.2	-0.2	-0.2	0.7	0	-0.6	-1.6	-0.4	1.1	1.4	1.1	1.6	0.8	0.9	0.5	0	-0.9	-0.6
352	RPL	POX (plant homeobox) family protein	3	831745	AT5G02030	3.2	2.5	5.6	1.7	3.5	1.9	3.3	2.4	4	3.2	3.2	0	-0.2	0.9	0.3	-1.2	0.7	0.6	1.2	-0.6	0.7	0.2	-0.3	-1.1	-1.3	1.6	-0.1	2.1
353	AT4G33700	CBS domain protein (DUF21)	3	829512	AT4G33700	3.2	3.4	9.3	2.1	8.8	1.8	6.2	-0.2	3.1	3.2	3.2	-0.1	0.7	0.8	0.8	0.3	-0.6	-1.1	3	-0.7	0.3	0.5	0.8	2.2	0.9	-0.4	0.1	1.1
354	HEMG2	Flavin containing amine oxidoreductase family	3	831272	AT5G14220	3.2	2.9	4.3	2.5	3	-0.2	5.5	1.1	3.6	3.2	3.2	0	2	0.9	0.5	0.2	2.1	2.8	0	0	1.4	2.5	-0.7	0.2	0.3	0	-0.2	-2.8
355	AT1G70160	zinc finger MYND domain protein	3	843352	AT1G70160	3.2	3.5	6.4	2.9	6.1	-0.8	5	5	3	3.2	3.2	2.2	2	0.2	0.8	-0.3			1.6	-0.7	1.6	1.2	-0.9	1.9	0.9	2.3	0.5	0.7
356	TOC75-III	translocon at the outer envelope membrane of chloroplasts 75-III	3	823827	AT3G46740	3.2	3.1	0.6	2.1	-2.2	7.4	2.5	5	3.4	3.2	3.2	0.8	1.3	2.4	0.2	1	0.9	0.7	2.3	0.8	2	1.3	0	0.4	2.2	0	-0.1	0.2
357	MEE51	Phosphofructokinase family protein	3	825716	AT4G04040	3.2	4	4.1	5.2	3.6	5.3	3.1	-0.8	2.5	3.2	3.2	2.4	0	0.2	1.5	2.5			1.5	2.4	1.6	0.8	1.8	-0.9	-0.1	1	-0.1	1.5
358	SDRB	short-chain dehydrogenase-reductase B	3	820462	AT3G12800	3.2	2.8	5.9	4.4	6.2	4.4	3.7	6.5	3.7	3.2	3.2	0.9	-0.9	1.3	0.7	1.4	2.2	0.9	1.9	0.5	0	2.7	-0.6				-0.7	-0.3
359	NRT1.7	nitrate transporter 1.7	3	843323	AT1G69870	3.2	3.5	5.7	4.9	4.3	3	2	7.3	2.9	3.2	3.2	1.3	0.2	0.7	-1.2	-2.5			-0.2	-0.8	1.2	0.6	-0.6	-0.2	-0.4	0.8
360	LZF1	light-regulated zinc finger protein 1	3	844196	AT1G78600	3.2	2.2	4.8	5.4	4.6	0.7	0.4	4.1	4.3	3.2	3.2	0.4	0.8	1.5	-0.9	-0.2	-0.3	0.3	-0.1	2.1	-0.1	1	-1	0.8	0.8	1.4	0.3	0.4
361	AT3G56720	pre-mRNA-splicing factor	3	824839	AT3G56720	3.2	1.7	8	1.2	7.6	-0.5	8.1	0.9	4.8	3.2	3.2	-0.4	1.7	0.4	-0.1	-0.5	0.2	0.2	0.9	-0.7	1	1.4	-0.5	1.3	1.5	0	-0.8	-0.8
362	AT3G12290	Amino acid dehydrogenase family protein	3	820409	AT3G12290	3.2	1.9	3.7	2	4.2	1.9	5.4	-4.6	4.6	3.2	3.2	2.4	-0.5	1.1	-0.4	-1.6			2.6	-0.6	0.5	-0.2	2.5	-0.1	2.2	1.4	-0.2	2
363	OTP81	Tetratricopeptide repeat (TPR)-like superfamily protein	3	817526	AT2G29760	3.2	2.9	4.2	3.1	4.7	4.6	6.4	-0.7	3.5	3.2	3.2	-1	0.1	1.9	-0.8	-0.2	0.3	0.8			0.6	2.1	-1.1
364	BGAL9	beta galactosidase 9	3	817842	AT2G32810	3.2	2.6	1.6	4.1	2.2	3.3	2.6	-0.9	3.8	3.2	3.2			0.4	0.7	-0.4			2.4	-0.9	2.8	3.1	-0.9	1	0.7	-0.1	0.4	1.2
365	FBA5	Aldolase superfamily protein	3	828759	AT4G26530	3.2	3.9	3.6	4.5	3.1	8.3	1.2	2	2.6	3.2	3.2	4.1	0.9	1.6	1.4	2.4	3.2	4.8	3.1	3	1.7	0.9	2.4	-0.2	1.6	2	1.1	2.8
366	AT5G13720	Uncharacterized protein family (UPF0114)	3	831217	AT5G13720	3.2	3.5	3.1	4.9	0.9	4	1.2	3.5	2.9	3.2	3.2	-0.1	0.2	1.8	-1.4	-2.2	-0.3	-0.6	3.2	0.3	1.8	2.7	-0.7	1	1.1	1	-0.5	1.5
367	AGY1	Albino or Glassy Yellow 1	3	827922	AT4G01800	3.2	3.6	1.5	9.1	1.2	2.9	-1.2	1.9	2.8	3.2	3.2	-0.3	3.4	4.2	-1.8	-2.2	0	0.1	3.7	-1.5	2.4	3.5	-0.7	0	2.5	-0.9	0.6	-1.4
368	emb1138	DEAD box RNA helicase (RH3)	3	832713	AT5G26742	3.2								3	3.2	3.2	0.4	2.6	3.8	-1.5	-1.4			3.8	-0.9	1.7	2.6	-1	-0.5	3	-0.7	0.7	-0.4
369	ABCI12	cobalt ion transmembrane transporter	3	821712	AT3G21580	3.2	3.6	4.1	3.9	4.3	3.7	1	4.2	2.8	3.2	3.2	1.1	0.7	1.2	-0.6	-0.9			3.7	-0.2	0.4	1.1	-1.2	0.3	3.1	-2.3	-0.1	-0.5
370	Cpn60beta4	TCP-1/cpn60 chaperonin family protein	3	839164	AT1G26230	3.2	3.6	4.6	4.1	6.6	5.3	2	3.3	2.8	3.2	3.2	1.2	1.2	2.8	-0.2	0.2	1.5	1.3	3.8	-0.1	1.8	2.3	-0.1	0	3.6	-0.7	0.5	1.4
371	SCY1	SECY homolog 1	3	816386	AT2G18710	3.2	3.3	2.7	6.2	2.9	5.5	0.1	0.2	3.1	3.2	3.2	-0.6	0.5	1.8	-1.3	-1.9			4.3	-1.3	0.6	1.3	-1.2	-1	2.6	-0.8	0.7	-1.1
372	AT1G51310	tRNA (5-methylaminomethyl-2-thiouridylate)-methyltransferase	3	841554	AT1G51310	3.2	3	2.6	3.9	2.3	3	3.4	2.8	3.5	3.2	3.2	-1	1.8	2	-1.1	-0.4	0.6	0.4	2.2	-1.7	1.7	2.2	-1.3	0.8	3.4	-2.5	-0.3	-1.2
373	cpHsc70-1	chloroplast heat shock protein 70-1	3	828531	AT4G24280	3.2	3.4	-0.3	5.5	-1.4	4	0.6	4	3	3.2	3.2	1.9	1	2.6	0.1	0.8			6.1	-0.4	2.9	3.2	0.2	0.5	4.3	1.4	-0.2	0.1
374	AT4G09670	Oxidoreductase family protein	3	826553	AT4G09670	3.2	3.9	3.1	4.8	2.4	2.3	1.6	5.2	2.5	3.2	3.2	2.5	1.1	1.3	-0.7	-0.4			1.9	0.2	3.7	1.5	2	0.2	2.6	-0.4	0.8	0.9
375	AT5G62910	RING/U-box superfamily protein	3	836411	AT5G62910	3.2	1.6	4.7	0	3.8	2.5	1.3	3.4	4.8	3.2	3.2	0.5	2.4	1.7	-0.2	-1.3	-0.5	-1.1	1.9	-0.9	1.3	2.6	1.1	1	2.5	0.3	-0.9	-0.5
376	AT1G07280	Tetratricopeptide repeat (TPR)-like superfamily protein	3	837239	AT1G07280	3.2	3.2	5.7	5.6	5.8	3.1	4.7	-0.8	3.2	3.2	3.2	0.2	2.6	1.4	-0.1	-0.3	0.7	0	0.9	0.5	1.5	0.8	0.1	1.1	1	0.8	0.6	1.4
377	AGL26	tRNA (cytidine(34)-2'-O)-methyltransferase	3	832746	AT5G26880	3.2	2	6.6	3.6	7	0.8	6.4	-3.3	4.4	3.2	3.2			2.1	-1.8	-0.8	-0.7	-0.6	3	-1.6	2	-0.1	-0.9	0.4	3.4	-2.2	0.2	-1
378	AT1G01500	Erythronate-4-phosphate dehydrogenase family protein	3	839430	AT1G01500	3.2	2.6	3.6	-1.2	2.7	-2.3	2.1	3.4	3.8	3.2	3.2	1.1	1.7						0.5	1.9	0.7	0.8	2.1
379	NIP2	NEP-interacting protein 2	3	816282	AT2G17730	3.2	3.6	5.8	3.8	5.9	8.4	2.5	-4.1	2.9	3.2	3.2	1.1	0.7	0.3	1.2	0.6			1.4	1.5	0.4	0.9	2.1	0.3	1.4	2.2	1.8	1.3
380	CPFTSY	signal recognition particle receptor protein: chloroplast (FTSY)	3	819185	AT2G45770	3.2	3.4	1	4.6	1.7	1.2	0	3.3	3	3.2	3.2	-0.8	2.3	2	-1.7	-1.5	-0.6	-0.3	3	-2.2	1.1	1.6	-0.4	-1.2	2.5	-1.4	0.7	-0.1
381	BGLU44	B-S glucosidase 44	3	821333	AT3G18080	3.2	2.4	6.3	4.1	6.4	1.9	5.3	3.9	4	3.2	3.2	1.4	1.1	2.2	0.6	1.1			1.5	-0.2	2.3	0.9	0.7	0.5	0.5	0.3	0	1.2
382	AT3G04760	Pentatricopeptide repeat (PPR-like) superfamily protein	3	819636	AT3G04760	3.2	3.8	4.1	4.8	4.2	4.6	4.5	5	2.6	3.2	3.2	0.1	0.7	0.6	-0.3	-0.3			2.3	-2.4	1.1	0.3	-1.1
383	AT1G06650	2-oxoglutarate (2OG) and Fe(II)-dependent oxygenase superfamily protein	3	837175	AT1G06650	3.2	3.9	4.5	6.4	2	2.5	4.4	5.2	2.5	3.2	3.2	1.3	3.7	1.3	1.5	0.4	1.4	0	3	2.7	1.9	1.2	2.8	0.1	1	1.9	-0.1	0.1
384	AT2G18940	Tetratricopeptide repeat (TPR)-like superfamily protein	3	816411	AT2G18940	3.2	2.5	4.1	3.5	2.3	6.6	4.7	4.3	3.9	3.2	3.2	0.6	0.5	2.2	-0.9	-0.5			3.9	-2.2	1.8	0.6	-1	0	1.3	-0.4	0.1	0.2
385	AT1G17665	CA-responsive protein	3	838343	AT1G17665	3.2	3.2	8.2	4.8	7.6	8.7	6.9	-4.5	3.1	3.2	3.2	-0.5	1.2	-0.7	0.3	0.6			-0.1	0.9	0.2	-0.9	-1.9	0.8	3.2	-1.1	-2.3	-0.9
386	RECA1	recA DNA recombination family protein	3	844246	AT1G79050	3.2	3.1	2.3	6.7	1.5	0.5	2.2	3.2	3.3	3.2	3.2	-0.5	-0.9	1.2	-1	0.8			2.9	-0.9	0.9	2.3	-1	0.8	2.9	-1.5	-0.4	-0.8
387	SCAMP2	Secretory carrier membrane protein (SCAMP) family protein	0	837659	AT1G11180	3.2								3.5	3.2	3.2	1.9	0.6	0	2.4	0.8	1.5	2.2	0	2.8	1.3	0.6	1.9	0.8	2.3	3.5	0.9	1.6
388	PHR2	photolyase/blue-light receptor 2	3	819372	AT2G47590	3.2	3.4	1.1	4.1	1.5	3.7	0.5	4	3	3.2	3.2	1.5	2.4	1.9	1.7	2.8			3.4	1	0.8	0.8	0.4	-0.5	0.9	1.8	0.7	1.3
389	AT5G24690	plant/protein: putative (DUF3411)	3	832541	AT5G24690	3.2	2.8	3	6.4	2.3	5.3	0.8	-2.5	3.6	3.2	3.2	0.1	3.2	3.1	-1.7	-1.4	0	0.2	3.2	-0.9	1.9	4.9	-0.7	1	5.2	-0.3	0.4	0
390	RBP31	31-kDa RNA binding protein	3	828579	AT4G24770	3.2	3.7	-0.2	5.2	-0.6	4.8	-0.6	1.9	2.7	3.2	3.2	0.9	0.8	4.9	-0.7	0.2	0.4	0.3	4.7	0	1.8	1.5	-0.8	-0.3	4	-0.7	0.6	0
391	CLPR4	CLP protease R subunit 4	3	827412	AT4G17040	3.2	2.7	1.1	6.2	3.1	-0.5	-0.2	1.1	3.7	3.2	3.2	0.9	-0.3	2.8	-0.9	-0.5			4.4	-1.1	1.4	2.9	-1.4	0.4	3.1	-2	-0.2	-0.5
392	AT5G14910	Heavy metal transport/detoxification superfamily protein	3	831343	AT5G14910	3.2	2.8	2	4.9	2.7	2.7	0.3	2.8	3.6	3.2	3.2	0.7	-0.5	3.1	-1.8	-1.1	1.2	0.4	3.1	-1.4	1.7	0.6	-1.9	-1.6	1.8	-0.3	0.2	-1.3
393	AT1G56190	Phosphoglycerate kinase family protein	3	842072	AT1G56190	3.2	3.2	1.8	3.7	1.3	3.6	2.2	1.2	3.1	3.2	3.2	2.4	1.6	3	1.1	2.2	2.4	3	3.5	2	2.1	1	0.7	1.5	2.1	0.8	0.4	1.7
394	NADK3	NAD(H) kinase 3	0	844195	AT1G78590	3.2								4.1	3.2	3.2	-0.6	0.8	1.4	-1.1	-0.3			0.6	-0.3	0.6	0.7	-1.7	0.6	2.3	-2.5
395	MRL7	polyadenylate-binding protein 2-binding protein	3	828977	AT4G28590	3.2	3	5.2	2.6	6.2	1.7	4.4	2.2	3.3	3.2	3.2	-0.3	0	1	-0.5	-0.1			3	-0.3	0.4	0.4	-0.9	-0.7	3	-1.5	0	-0.5
396	AT5G60750	CAAX amino terminal protease family protein	2	836196	AT5G60750	3.2	3.1	2.9	7.5	1.9	4.3	1.3	2	3.2	3.2	3.2	0.3	2	2	1.2	0.6	1	-0.3	2.1	-1.2	0	0.7	1.8	1	3	-1.8	-0.1	-0.7
397	ALAAT2	alanine aminotransferase 2	0	843565	AT1G72330	3.2								3.8	3.2	3.2	1.2	0.8	-0.5	0.9	1.2	0.7	0.9	0.3	1.2	0	1	2.1	0.4	1.4	0.4	0.9	1.8
398	HPT1	homogentisate phytyltransferase 1	3	816412	AT2G18950	3.2	2.7	6.2	4.6	9.2	-4.1	3	4.6	3.6	3.2	3.2	1.1	0.4	0.4	-1.5	-0.2			1.6	0	1	0.5	-0.1	2.3	2.2	-0.9	0.6	1.2
399	UGT85A5	UDP-glucosyl transferase 85A5	3	838844	AT1G22370	3.2	3.1	6.9	5.3	6.9	-2.7	1.5	2.6	3.2	3.2	3.2	1.8	1.3	1.1	1.3	1.2	2.8	0.4	3.2	0.7	1.8	1.3	1.5	1.4	0.9	-0.5	0.1	1.9
400	Fes1B	Fes1B	3	824547	AT3G53800	3.2	2.9	5.2	3.4	6.9	1.8	2	-1.6	3.4	3.2	3.2
401	OVA6	Class II aaRS and biotin synthetases superfamily protein	3	835328	AT5G52520	3.1	2.9	0.8	5.2	0.1	3.1	1.1	5.1	3.4	3.1	3.1	-0.4	0.9	3	-0.2	-0.1			3.6	-0.2	1.2	3.4	-1.1	-0.5	3.5	-1.5	-0.1	-1.6
402	COR27	cold regulated protein 27	3	834301	AT5G42900	3.1	3	7.7	5.5	7.3	7.7	6.3	-7.4	3.4	3.1	3.1	-0.6	1.9	0.2	-0.4	0.4	-0.6	-0.5	0.7	1.2	-0.8	0.8	-0.1	-0.2	1.6	0.1	-0.5	0.2
403	AT5G06580	FAD-linked oxidases family protein	3	830546	AT5G06580	3.1	2.3	2.1	7.4	2.2	-0.5	-0.8	-2.6	4	3.1	3.1	0	0.1	1.4	-0.5	-1.8			1.1	0.9	1.4	0.7	-0.6	1.4	2.5	-0.1	-0.7	-0.4
404	PDE135	Xanthine/uracil permease family protein	3	817192	AT2G26510	3.1	2.9	8.8	0.8	8.6	2	9.6	-4	3.4	3.1	3.1	1	0.3	-1	0.2	-1.2			1.1	1.4	-0.7	0	0.9	0.7	2.7	-1.2	0	-1
405	FBP	Inositol monophosphatase family protein	3	840953	AT1G43670	3.1	3.5	4.4	4	4.1	6	1.6	-1	2.8	3.1	3.1	0.4	1.6	1.2	-0.7	-1.9	0.2	-1.1	2.1	-0.4	1.6	1.6	-0.3	0.8	1.5	0	0.8	0.1
406	AT1G24610	Rubisco methyltransferase family protein	3	839075	AT1G24610	3.1	2.5	1.3	1.5	1	2.3	0.6	4	3.8	3.1	3.1	-1	2.5	1.8	-0.6	-0.7	-0.4	-1	4.8	0.3	1.3	1	-1.5	0	1.8	-0.4	0.1	-0.2
407	RBL	Transducin/WD40 repeat-like superfamily protein	3	821658	AT3G21060	3.1	2.7	5.4	1.6	5.9	1.1	3.4	2.2	3.6	3.1	3.1	0.1	0.4	-0.2	0.9	0.2	0.8	0.3	1.5	0.4	-0.6	1.1	0.1	0	0.3	-1.4	-2	-1.1
408	RPL12-C	ribosomal protein L12-C	3	822405	AT3G27850	3.1								3.3	3.1	3.1	0.9	0.5	2.9	-0.9	-0.8	1	0.3	2.7	-1.3	2.2	0.9	-0.7	-0.6	1.7	-0.7	0.4	0.1
409	WRKY3	WRKY DNA-binding protein 3	3	814863	AT2G03340	3.1	2.1	11.2	2.8	8.9	4.5	5.1	4.1	4.1	3.1	3.1	0.5	3.6	0.3	0.4	-0.4	-0.6	-0.6	1.2	1.9	0.8	1.9	1.2	0.2	2.6	0.1	0.5	0.6
410	SYTA	synaptotagmin A	1	816633	AT2G20990	3.1								3.8	3.1	3.1	0.3	1.3	0.3	0.1	0.2	2	0.8	1.7	1.4	-0.4	-0.2	0.3	1.1	-0.8	0.9	0.9	0.3
411	AT1G75140	membrane protein	3	843851	AT1G75140	3.1	2.4	6.3	1.2	4.9	2.7	8.9	-4.1	3.9	3.1	3.1	1.1	1.2	-0.2	0.7	0.2			0.5	-0.4	-0.6	-0.5	1.9	-0.1	-0.6	-0.1	-0.1	1.6
412	PDE247	Tetratricopeptide repeat (TPR)-like superfamily protein	3	837083	AT1G05750	3.1	2.7	5.6	0.6	6.4	1.8	4	-1.7	3.6	3.1	3.1	-0.9	0.3	2.2	-1.2	-0.1			0.5	-0.8	-0.4	0.3	-0.5	-0.2	1.7	0.7	-0.7	0.1
413	AT5G14285	DNA-binding storekeeper	0	28721155	AT5G14285	3.1								4	3.1	3.1	1.6	-0.5	0.7	0.1	0.2	2.7	2.9	0.1	1.2	-0.4	0.1	0.9	1.1	2.9	-0.2	0.7	1
414	mtLPD1	mitochondrial lipoamide dehydrogenase 1	3	841221	AT1G48030	3.1	4	1.5	4.5	1.3	3	1.2	4.9	2.3	3.1	3.1	1.5	1.7	1.2	0.5	1.8	2.8	0.9	3.1	1.6	0.8	0.3	4	0.2	2.2	0.9	0.6	1
415	AT3G53580	diaminopimelate epimerase family protein	3	824526	AT3G53580	3.1	2.5	-0.9	-0.4	-1.7	3.4	2.8	0.8	3.8	3.1	3.1	1.8	1.2	1.2	0.6	2			2.8	0.8	1.2	0.3	0.3	-0.2	2.9	0.3	0.2	0
416	FNR1	ferredoxin-NADP[+]-oxidoreductase 1	3	836751	AT5G66190	3.1	4.2	3.2	5.9	4.9	3	0.5	5.4	2	3.1	3.1	1.1	0.6	3.3	-1	-1.9			2.5	-0.2	1.3	2.2	-0.5	-0.5	1.4	0.2	1.1	0.7
417	AT5G18590	Galactose oxidase/kelch repeat superfamily protein	3	831977	AT5G18590	3.1	2.3	4.7	2.9	6.3	2.1	4.6	2.6	3.9	3.1	3.1	-0.3	-0.6	-0.7	-0.3	-0.6	0.5	0.1	1.2	-0.8	1.5	-0.6	0.2	-1.3	-0.8	0.5	-0.1	-0.6
418	PTAC4	plastid transcriptionally active 4	3	842833	AT1G65260	3.1	4.1	2.3	7.8	2.5	1.8	-1.1	2.8	2.1	3.1	3.1	-0.8	1.5	3.2	-1.2	-1.3			5	-1.6	1.9	1.9	-1.4	0.6	3.9	-1.2	0	-0.8
419	EGY2	ethylene-dependent gravitropism-deficient and yellow-green-like 2	3	830458	AT5G05740	3.1	3.2	2	4	4.1	2.9	0.2	2.8	3.1	3.1	3.1	0.4	0.9	2.5	-1	-0.8	-0.4	-0.4	2	-0.5	1.2	0.7	0.3	0	1.4	-2.1	-0.1	-0.5
420	TAG1	membrane bound O-acyl transferase (MBOAT) family protein	3	816464	AT2G19450	3.1	2.5	7.9	-2.1	6.8	3.4	8	-3.6	3.8	3.1	3.1	2.4	1.6	-0.5	0.9	0.6			1.7	2.5	0.6	-0.4	1.8	1.4	0.6	2	0.1	1.6
421	AT1G73760	RING/U-box superfamily protein	3	843711	AT1G73760	3.1	1.9	6.4	2	7.4	1.3	3.1	-1	4.4	3.1	3.1	0.5	0.5	0	0.8	0	-0.5	-1.4	0	0.5	2	0.8	-0.2	0.2	2.4	1.4	1.8	1.8
422	EMB1006	Pentatricopeptide repeat (PPR) superfamily protein	3	835093	AT5G50280	3.1	3	6.2	4.9	7.5	1.9	2.5	3.4	3.2	3.1	3.1	-0.1	1	1.8	-0.9	-0.7	-1.3	-0.5	2.6	-1.9	1.9	1.4	-1.7	0.9	2.8	-2.6	0.2	-0.8
423	AT1G53800	muscle M-line assembly protein	3	841817	AT1G53800	3.1	3	3.2	3.5	4.3	1.6	2.2	2	3.2	3.1	3.1	-0.4	1	3.4	-0.7	-1	0.1	-0.3	4.4	-1.1	2.2	0.8	0	-0.2	2.7	-1.5	-0.3	-1.4
424	PPOX	Flavin containing amine oxidoreductase family	3	827991	AT4G01690	3.1	2.8	0.2	4.3	-0.5	1.1	-0.2	5.4	3.5	3.1	3.1	2.1	0.7	3.3	0.1	0.3	1.6	0.5	3.5	-1.1	3.6	1.8	-0.6	-1	1.6	-0.1	0.5	-0.9
425	DABB1	dimeric A/B barrel domainS-protein 1	3	841560	AT1G51360	3.1	2	4	3	2.8	5.3	1.8	-1.5	4.2	3.1	3.1	0.6	1.3	1	-0.1	-0.5	1.9	3.2	1.4	1.6	3.5	0	0.9	1	1.4	0.9	-0.1	0.7
426	AT3G46610	Pentatricopeptide repeat (PPR-like) superfamily protein	2	823814	AT3G46610	3.1								2.8	3.1	3.1	-0.3	0.5	2	-0.4	-1.6	0.4	0.7			1.8	1.5	-1.5	0.7	2.6	0.2	-0.2	-0.5
427	PTAC2	plastid transcriptionally active 2	3	843824	AT1G74850	3.1	3	2.9	3.9	3	1.4	3.6	3.3	3.2	3.1	3.1	-0.1	0.6	2.7	-1.5	-0.6	0.2	-0.9	2.8	-1.4	1.6	1.4	-1.5	0.1	3.1	-2.2	-0.6	-1.2
428	AT1G48540	Outer arm dynein light chain 1 protein	0	841275	AT1G48540	3.1								3.4	3.1	3.1	-1.2	1	-0.2	-0.1	-1.2			0	-0.7	0.4	0.9	-0.7	1.4	-0.1	-0.1	0.1	-0.9
429	ATATH8	Protein kinase superfamily protein	2	818504	AT2G39190	3.1	3	0.6	4.7	0.7	2.7	-0.5	2.9	3.2	3.1	3.1	0.5	1.4	2.6	-1	-2.1	0.3	-0.8	3.1	-1.1	2.7	1.5	-0.2	0.3	0.7	-0.4	-0.1	-1.1
430	AT1G27385	phosphoribosylformylglycinamidine synthase	3	839628	AT1G27385	3.1	3.2	3.1	8.1	2	2	1.8	6.8	3	3.1	3.1	-0.2	1.2	2.8	-1.8	-1.3	0.6	0.2	3.6	-1.9	0.8	1.4	-1.4	2	2.5	-1.5	-0.6	-0.8
431	AT1G18485	Pentatricopeptide repeat (PPR) superfamily protein	3	838429	AT1G18485	3.1	3	5.2	4	5.8	3.4	2.6	1.2	3.2	3.1	3.1	-0.9	-0.5	3	-1.3	0			0.7	-0.8	0.9	0.9	-0.6
432	GATB	GLU-ADT subunit B	3	841273	AT1G48520	3.1	2.9	1	3.8	1.6	2.4	-0.1	3.5	3.3	3.1	3.1	0.5	-0.6	2.5	-2.2	-1.6	-0.9	-0.6	3.5	-2	0.8	0.3	-0.8	-0.3	2.8	-1.5	0.2	-1
433	PDE312	Nucleic acid-binding: OB-fold-like protein	3	824009	AT3G48500	3.1	3.1	3.2	3.1	3.4	1.5	3.6	2.4	3.1	3.1	3.1	1	1.1	3.2	-1.6	-1.1	-0.3	0	2.6	-1	0.5	0.8	-1.2	-0.3	3.1	-2	-0.3	-0.5
434	CLP2	CLP protease proteolytic subunit 2	3	837797	AT1G12410	3.1	3	2.1	6.9	2.7	3.1	0.8	-0.3	3.2	3.1	3.1	1.2	0.8	2.3	-0.6	-0.3			5.3	-0.3	1.8	1.9	-1.2	-0.3	3.5	-1.9	-0.2	-0.8
435	GLY2	Metallo-hydrolase/oxidoreductase superfamily protein	3	820255	AT3G10850	3.1	2.2	5.3	3.6	5.4	0.9	2.8	-7	3.9	3.1	3.1	2	0.2	0	0.1	-1			1	0.7	-0.4	-0.5	-0.5	0.9	1.2	-0.3	-0.3	1.8
436	PBL1	PBS1-like 1	3	824711	AT3G55450	3.1	2.8	8.4	1.9	7.8	4.9	8.5	-0.5	3.4	3.1	3.1
437	AT3G06170	Serinc-domain containing serine and sphingolipid biosynthesis protein	3	819791	AT3G06170	3.1	3.1	5.5	2.3	5.5	1.9	3.3	-0.2	3.1	3.1	3.1	0.8	2.7	0.7	-0.2	-1.3	1.1	1	1	-0.1	2.4	3	-0.8	0.6	3.3	-0.2	-1	-0.1
438	SIG2	RNApolymerase sigma subunit 2	3	837376	AT1G08540	3.1	3.8	2.4	5.3	2.4	3.6	1	4.5	2.4	3.1	3.1	0.3	0.2	3.3	-1.3	-1.9	-0.1	0.1	5.4	-1.9	0.5	1.6	-1	0	3.7	-1.4	0.3	-0.6
439	AT4G12290	Copper amine oxidase family protein	1	826838	AT4G12290	3.1								3.4	3.1	3.1	1.1	0.1	1.4	0.4	-0.7			0.2	-1	1.1	1	0.9	1.9	1.2	-0.5	-1.1	0.2
440	AT4G37510	Ribonuclease III family protein	3	829906	AT4G37510	3.1	2.7	1.5	4.5	0.8	4.6	0.5	3.9	3.4	3.1	3.1	0	0.8	4.3	-1.3	-0.5			2.4	-1.9	0.3	0.9	-0.6	0.2	2.7	-1.7	-0.5	-1.7
441	AT3G02450	cell division protein ftsH	3	821139	AT3G02450	3.1	2.8	3.5	5.8	4.2	2.2	1.2	3.8	3.3	3.1	3.1	-0.5	1.7	1.4	-0.4	0	0.1	-0.9	3.2	0	0.2	0.4	-0.5	0.4	1.7	-2.5	-0.1	-0.9
442	AT2G03310	transmembrane protein	3	814860	AT2G03310	3.1	2.8	6.5	4.7	6.9	-0.5	4.3	-1.2	3.3	3.1	3.1	-0.9	1.9	2.5	-1.2	-0.3			1.8	-0.1	0.5	-0.1	-0.6
443	EMB2761	threonyl-tRNA synthetase: putative / threonine-tRNA ligase	2	815029	AT2G04842	3.1								2.7	3.1	3.1	-0.5	1	2	-1.3	-2	0.1	-0.3	3	-2.3	0.6	2.3	-0.8	-0.1	3.5	-1.5	-0.3	-1.1
444	ARASP	chloroplastic membrane metallo proteases	3	817809	AT2G32480	3.1	4.4	5.3	6.6	4.2	7.9	2.3	6.1	1.7	3.1	3.1	-0.8	1.3	1.3	-1.8	-2.4	0.7	-0.8	2.5	-2	1.6	1.1	-1.3	-0.8	1.5	-0.6	0	-0.9
445	PTAC5	plastid transcriptionally active 5	3	827001	AT4G13670	3.1	3.6	3.1	4.5	2.6	2.4	1.7	3	2.5	3.1	3.1	0.2	2.2	4.8	-2.1	-2.1			4.1	-0.6	0.5	1.3	-1.3	0.8	2.2	-0.9	0.5	-0.3
446	PFK1	phosphofructokinase 1	3	829043	AT4G29220	3.1	3.7	4.5	2.4	4.6	1.9	4	5.7	2.4	3.1	3.1	1.3	2.1	1.3	0.6	0.6			3.1	2.8	0.1	1.8	1.8	1.4	1.2	2.1	1.9	2
447	AT1G06510	forkhead-associated domain protein	3	837162	AT1G06510	3.1	2.9	3.9	4.7	3.5	4.5	1.7	1.1	3.2	3.1	3.1	-0.5	-0.1	1.4	-1.1	-1	-2.3	-1.9	1.6	-2.9	-0.2	0.4	-1.1	0.8	1.5	-1.7	0	-1.3
448	AT1G74640	alpha/beta-Hydrolases superfamily protein	3	843803	AT1G74640	3.1	3.3	3.5	5.1	3.4	2.7	2.1	5.3	2.8	3.1	3.1	1.1	0.5	1.9	0.4	-0.2			3.2	0.2	0.4	1	0.2	0.6	1.3	1.2	-0.4	1.2
449	EMB1241	Co-chaperone GrpE family protein	3	831638	AT5G17710	3.1	2.6	1.7	4.8	1.6	2.5	1.1	2.4	3.5	3.1	3.1	0.4	2.9	4.6	-1.9	-0.8	0.1	-0.3	4.6	-1.1	0	1	-1	0.6	3.6	-0.7	-0.1	-0.9
450	AT5G11330	FAD/NAD(P)-binding oxidoreductase family protein	2	831004	AT5G11330	3.1								3	3.1	3.1	-0.5	0.8	3	-1.8	-1.4	0.5	0	1.6	-0.6	0.8	2.1	-0.7	-0.3	-1.3	0.6	0.1	-0.5
451	AT5G11480	P-loop containing nucleoside triphosphate hydrolases superfamily protein	3	831019	AT5G11480	3	2.7	0.8	3.5	0.7	1.4	0.6	2.9	3.4	3	3	0.5	1.4	2.9	-0.6	0.2	-0.5	-0.8	3.2	-0.5	1.6	1.3	-0.6	-0.4	3.4	-2.1	0.2	-1.4
452	AT5G54540	Uncharacterized conserved protein (UCP012943)	3	835542	AT5G54540	3	3.2	4.7	6.1	4.3	1.7	2.9	-3.7	2.9	3	3	1	1.8	0.7	-0.9	-2.4	-1.8	-2.9	1.1	-0.6	0.7	2	0.3	1.3	3.7	0.1	0	-0.9
453	GER3	germin 3	3	832185	AT5G20630	3	3.6	4.2	3.3	5.3	5	2.9	3.6	2.5	3	3	0.7	0.4	0.4	0.9	1.1			2.2	-0.3	1.1	0.5	-0.1	-1.4	1	-0.3	0.8	-0.1
454	TIC55-II	translocon at the inner envelope membrane of chloroplasts 55-II	3	817019	AT2G24820	3	3.5	4.4	8.5	3.3	1.2	1.9	8.5	2.6	3	3	0	1.6	0.4	-1.8	-2.6	1.1	-0.7	1.4	-2.1	1.1	3.6	-1.7	0.3	2.4	-1.7	0.2	-1.3
455	RIF10	polyribonucleotide nucleotidyltransferase	3	821181	AT3G03710	3	3.4	1.7	3.6	1.5	4.6	1.2	3.2	2.7	3	3	-1.6	1.4	2.6	-1.4	-1.3	0.1	-0.5	2.1	-1	2.2	1.9	-0.8	-0.4	2.6	-1.4	-0.2	-0.8
456	Mfl1	Mitochondrial substrate carrier family protein	3	834218	AT5G42130	3	2.9	3.4	3.5	2.8	3.8	3.9	3.7	3.2	3	3	1.2	0.3	2.5	0	0.4	2.3	0.8	2.2	-0.3	0.3	0.8	-0.5	-0.9	1.6	0.8	-0.3	0.4
457	COR15B	cold regulated 15b	3	818853	AT2G42530	3	2.5	5.1	4	4.9	-1.8	2.9	1.1	3.6	3	3
458	AT4G33760	tRNA synthetase class II (D: K and N) family protein	3	829518	AT4G33760	3	3.2	1.1	3	0.4	1.8	1.2	4.1	2.9	3	3	-0.6	0.4	2.5	-0.7	0.4	0.4	0	4.5	0.1	0.1	2.2	-0.8	-0.1	5.1	-1.5	-0.1	-0.7
459	DPE2	disproportionating enzyme 2	3	818682	AT2G40840	3	2.6	5.5	3.7	6.2	2.2	2.2	4.2	3.5	3	3	0.9	0	1.4	-0.3	-0.7	-0.8	-0.5	3.8	0.3	2.1	2.6	-0.4	0	1.4	0.3	0.2	0.1
460	AT2G13290	beta-1:4-N-acetylglucosaminyltransferase family protein	3	815815	AT2G13290	3	2.1	5.5	-0.2	4.1	3.1	2	2.6	3.9	3	3	0.7	0.2	0	0.8	1.4	-0.2	1.3	1.7	0.1	0.3	-0.5	0.9	1.6	-0.8	-1.2	0	-0.2
461	CDSP32	chloroplastic drought-induced stress protein of 32 kD	3	843940	AT1G76080	3	3.9	3.1	5.7	1	1.8	-0.1	5.7	2.2	3	3	0.2	-1	3.1	-2	-2.3	-0.1	0.3	2.3	-0.7	0.6	0.7	-0.7	0.2	0.9	-0.8	0.9	0.3
462	ACO1	aconitase 1	3	829737	AT4G35830	3	1.2	1.9	0.3	1.5	0.5	1.6	-5.4	4.8	3	3	2.2	2.2	0.8	1.7	3.2			2.8	3.5	0.3	1	2.9	0.7	1.8	1.8	1.4	2.7
463	AT3G59870	hypothetical protein	3	825157	AT3G59870	3	2.1	3.1	4.7	3.9	2	0.1	3.1	4	3	3	-0.2	1	1.7	-1	-0.6			3.7	-1.1	-0.6	1	-1.6	-0.6	2	0.3	0.4	-1.1
464	STN8	Protein kinase superfamily protein	3	831741	AT5G01920	3	3	2.4	4.8	2.2	3.1	0.3	4.1	3.1	3	3	0.4	-0.1	2.6	-1	-1.4	-0.7	-1.4	1.3	-0.6	1.4	1	-1.4	-0.4	0.5	-1.1	0.3	-0.5
465	AT2G23390	acyl-CoA	3	816871	AT2G23390	3	3.8	4	5.2	3.8	1.3	1.4	4.9	2.3	3	3	-1.1	1.8	2	-1.6	-2.8			2.9	-2.6	0.8	2.7	-0.7	1.2	0.3	-0.7	-0.5	-1.1
466	RD19	Papain family cysteine protease	3	830064	AT4G39090	3	3.2	7.3	1.4	9.2	0.8	8.1	-3.3	2.9	3	3	0.6	1.6	0.6	1.2	0.1	1.9	1.7	1	1.4	1.5	1.9	1	1.9	3.1	1	-0.3	0.4
467	AT3G06950	Pseudouridine synthase family protein	3	819880	AT3G06950	3	3.1	2	5.2	1.6	2.5	2.1	2.3	3	3	3	-0.9	1.2	1.6	-1.6	-0.8	-0.6	-0.1	3	-1.5	0.3	0.5	-1.1	0.5	1.9	-2.7	-0.2	-1
468	PyrD	Cytidine/deoxycytidylate deaminase family protein	3	827843	AT4G20960	3	3.4	2.2	4.3	2.9	3.8	0.4	3.3	2.6	3	3	0.4	-0.2	2.2	-0.7	0.1	0.6	1.6	1.9	-0.2	0.9	-0.8	-0.6	1.7	2.5	-1.4	-0.5	-1.3
469	AT5G27560	DUF1995 domain protein: putative (DUF1995)	3	832816	AT5G27560	3	3.4	1.8	6.1	2.4	3.7	-0.9	3.5	2.6	3	3	0.2	0.7	2.3	-1.2	-1.2	0.5	0	3.2	-2.3	1	3.2	-1.6	0.4	2	-1	1	-0.8
470	SVR3	elongation factor family protein	3	831209	AT5G13650	3	4.2	1.5	7.5	-0.8	6.2	-0.8	5.7	1.9	3	3	-0.6	0.6	1.3	-0.1	-0.5			4	-1.7	0.9	2.8	-1.3	-1.3	1.2	0.2	0.3	-0.2
471	AT4G26130	cotton fiber protein	3	828719	AT4G26130	3	1.3	3.8	1.7	2.7	0.5	5.2	3.5	4.7	3	3	0.9	0.1	0.5	-0.2	0	1.3	0.7	0.4	0.8	1.1	-0.2	1.1	-1.2	-2	1.8	0.3	-0.3
472	AT3G62550	Adenine nucleotide alpha hydrolases-like superfamily protein	3	825429	AT3G62550	3	3	7	6	6.8	1.8	7.1	1	3	3	3	0.4	0.8	-0.2	-0.6	0.2	-0.9	0.1	1.4	0.2	-0.7	0.6	0.4	2	0.6	-1.8	0.1	0.3
473	AT1G54500	Rubredoxin-like superfamily protein	3	841892	AT1G54500	3	2.6	3.1	5.8	3	5.2	1.2	7.4	3.4	3	3	-0.3	0.9	1.5	-0.1	-0.2			1.3	-1.8	1.9	1.7	-1.9	0.3	1.8	-1.4	0	-0.5
474	AT4G19390	Uncharacterized protein family (UPF0114)	3	827680	AT4G19390	3	2.8	6.9	4.1	6.8	1	2.8	-5.3	3.3	3	3	-0.6	0.6	0.1	0.7	-0.2			1.9	1.1	0.9	1.8	-1.1	1.1	2.3	-0.9	-0.5	-0.4
475	CYP94D2	cytochrome P450: family 94: subfamily D: polypeptide 2	3	824830	AT3G56630	3	3.4	6.2	5.7	4.5	2.5	3.7	5.6	2.6	3	3	0.8	1.4	0.3	-1.2	-2.2			2.7	-0.9	1.5	0.1	-2.2	0.2	1.4	0.8	0.2	0.5
476	VPS11	vacuolar protein sorting 11	3	815065	AT2G05170	3	3.6	3.3	-0.6	1.4	5.8	3.4	-0.3	2.4	3	3	0.2	-0.7	0.1	0.4	0.3	0.1	-0.1	0.2	0	-0.1	0.3	0.5	0.8	-0.7	-2.7	-0.5	-0.8
477	AT1G53210	sodium/calcium exchanger family protein / calcium-binding EF hand family protein	3	841755	AT1G53210	3	3.7	1.6	3.8	1.8	3.3	-3.3	1	2.3	3	3	0.3	1	1.4	0.7	0.3			3	0.5	0.3	-0.6	2	2	0.3	1.3	0.3	0.9
478	AT1G13930	oleosin-B3-like protein	3	837953	AT1G13930	3	2.6	7.5	3.6	7	4.3	3	7.2	3.4	3	3	-0.6	1.5	-0.1	-1.4	-2.7	-0.8	-1.1	0.8	0.9	0.7	0.6	0.8	0.5	0.7	-1	0.2	-0.6
479	AT3G48070	RING/U-box superfamily protein	3	823962	AT3G48070	3	2.9	3.7	-0.2	1.7	4.1	1.9	4.4	3.1	3	3	0.5	2.4	1.7	-0.2	-1.3	-0.5	-1.1	1.9	-0.9	1.3	2.6	1.1	1	2.5	0.3	-0.9	-0.5
480	AT1G71500	Rieske (2Fe-2S) domain-containing protein	3	843491	AT1G71500	3	4.2	2.4	5.7	1.9	9.6	0.1	6.1	1.8	3	3	1.3	-0.3	0.8	-1.4	-1.8			2	-1	3.1	1.9	-0.5	0.1	0.2	-1.3	-0.1	-0.5
481	AT1G44920	transmembrane protein	3	841058	AT1G44920	3	3.2	1.9	5.3	1.1	5.4	1.6	4.4	2.8	3	3	-0.9	-0.1	2.9	-2.1	-1.2			3.6	-2.2	2.6	1.9	-1.2	0.5	0.1	1.1	0.3	-0.7
482	ALDH5F1	aldehyde dehydrogenase 5F1	3	844282	AT1G79440	3	1.8	7.9	1.1	7.7	3.4	7.8	-6.1	4.2	3	3	2.1	-0.1	1.3	0.9	0.8	-0.2	0.6	-0.3	0.2	1.2	1.2	1.2	2.3	-0.1	-0.2	-0.1	1
483	NS1	Class II aminoacyl-tRNA and biotin synthetases superfamily protein	3	827443	AT4G17300	3	3	1.1	4.2	1.8	1.4	-0.9	3.8	3	3	3	0	1.8	3.5	-2.2	-1.9	-0.3	-0.8	1.6	-1.7	1.3	2.1	-1.5	-0.8	4	-1.2	-0.2	-0.5
484	RAP	RAP	3	817747	AT2G31890	3	3.3	1.7	3.3	1.5	0	2.1	3.1	2.7	3	3	-0.5	1.6	3.3	-1.8	-1.6			3.5	-1.6	0.9	1.4	-1.2	-0.5	1.6	-1.4	0	-0.6
485	PAA1	P-type ATP-ase 1	3	829490	AT4G33520	3	3.2	1.2	4.4	3.1	2.4	-0.4	4	2.7	3	3	0.8	2	2	0.9	0.8			2.3	-0.9	1.2	1.9	1.9	-0.2	2.5	-1.5	0.2	-0.5
486	AT4G36390	Methylthiotransferase	3	829791	AT4G36390	3	3.1	1.6	6.2	0.2	4.1	1	2.4	2.9	3	3	0	0.2	1.9	0	0.8	1.8	0.2	5	-1.6	1.2	1.6	-1.3	-0.2	4.4	-1.6	0.2	-0.5
487	EGY1	Peptidase M50 family protein	2	833476	AT5G35220	3								2.8	3	3	0.5	2.2	4.3	-0.7	-0.3	0.4	-1.1	3.4	-1.9	-0.2	1.2	-0.6	0.3	3.3	-1.9	0.2	-0.9
488	RRF	ribosome recycling factor: chloroplast precursor	3	825494	AT3G63190	3	3.2	1	4.8	1.6	1.9	-0.4	1.9	2.8	3	3	0.5	0.3	2.8	-1.3	-1.3	-0.1	-0.5	4.2	-1.9	0.5	0.8	-2.5	-0.3	3.5	-1.7	0.5	-1
489	HCF109	high chlorophyll fluorescent 109	3	833614	AT5G36170	3	3.4	3.9	6.2	4.2	3.5	1.3	0.1	2.5	3	3	0.1	2.6	2.7	-0.8	-1.1			4.2	-1.4	1.1	3.1	-0.8	0.2	2.1	-1	0.2	-0.4
490	AT4G01670	hypothetical protein	0	828109	AT4G01670	3								3.7	3	3	-0.5	0.7	-0.6	0	-0.6	-0.9	-2	-0.8	-0.5				0.1	0	1.7
491	ALATS	Alanyl-tRNA synthetase	3	841442	AT1G50200	3	3.6	0.9	3.3	-0.3	2.8	1.9	1.5	2.3	3	3	-1	2.1	2.3	-0.6	-0.6			1.2	0.9	0.3	1.5	0.1	0	2.7	0.1	-1	-0.5
492	SCA3	DNA/RNA polymerases superfamily protein	3	816946	AT2G24120	3	2.8	4.2	2.1	5.9	-0.5	5.6	2.2	3.1	3	3	-0.2	0.9	2	0.9	0.8	1	0.5	0.7	1.2	0.5	1.1	0.7	0.3	2.5	0	-0.7	0.1
493	PGR7	proton gradient regulation 7	3	821673	AT3G21200	3	2.9	1.8	4	1.8	2.4	-0.1	6.1	3	3	3	0.6	1.1	3.2	-0.6	-0.4	1.8	0.6	3.2	-0.8	0.2	0.2	-0.6	-0.3	2.8	-1.4	0.3	-0.9
494	MRL1	Pentatricopeptide repeat (PPR) superfamily protein	3	829635	AT4G34830	3	3.6	3	5.2	2.7	4.9	2	5	2.3	3	3	-0.1	2.3	3.8	-1.4	-1.7	-1.3	0.1	2.3	-1.5	1.4	2.6	-0.8	0.3	1.5	-1.8	0.1	-1
495	CPN60A	chaperonin-60alpha	3	817344	AT2G28000	3	3.8	-0.2	2.8	-1.3	5	1.7	2.8	2.1	3	3	0.8	0.8	2.8	-1.3	-0.1	1.2	0.5	4.6	0.5	1.6	1.7	5.2	0.6	3.3	0.7	0.4	1.3
496	AT3G51140	DnaJ (DUF3353)	3	824278	AT3G51140	3	2.7	0.8	4.4	-0.6	2.9	0.9	3.3	3.2	3	3	1.2	-0.1	1.2	-0.6	-0.6	0.8	-0.4	3.2	-1.4	0	0.3	-1.3	-0.3	2.4	-1.3	0.8	0
497	HEME1	Uroporphyrinogen decarboxylase	3	820722	AT3G14930	3	2.6	2.5	3.8	3	2	0.4	4.6	3.3	3	3	0.5	1.5	3	-1.7	-1.4			3.1	-1	1.2	0.3	-1	-0.4	2.6	-1.8	0.2	-0.9
498	AT4G16190	Papain family cysteine protease	3	827311	AT4G16190	3	2.9	5.8	3.6	7.2	0.8	6.5	-1.4	3	3	3	0.6	1.6	0.6	1.2	0.1	1.9	1.7	1	1.4	1.5	1.9	1	1.9	3.1	1	-0.3	0.4
499	VAR1	FtsH extracellular protease family	3	834232	AT5G42270	3	3.3	2.9	12.2	2.7	2.4	-1.7	5.6	2.6	3	3	1.2	1.1	4.2	0	-1.1	2.6	0.5	2.8	-1.9	1.4	2.8	-0.5	0	2.3	0.5	-0.1	0.3
500	AT1G78995	hypothetical protein	3	844240	AT1G78995	3	2.2	6.8	4.2	6.2	5.6	3.8	2.2	3.8	3	3	-1.1	0.8	1.1	-1.1	-1.6			1.4	-1.7	2	1.1	-0.5	0.3	1.4	-0.3	0.1	-0.6
501	APX6	ascorbate peroxidase 6	3	829366	AT4G32320	3	3.2	3.4	5.5	3.4	0.5	-1	-2.9	2.7	3	3	-1.3	0.2	2.4	-1.9	-3	-1.6	-0.9	3.9	-1.6	1.9	1.8	-1.2	0.4	2	-2.1	1	-2.7
502	PTAC13	plastid transcriptionally active 13	3	820077	AT3G09210	3	2.7	1.5	5.5	0.6	0.7	1.1	3.5	3.2	3	3	-0.8	3.6	2.9	-2	-0.8			4.1	-1.5	1.4	0.8	-2.3	-0.5	2.3	-2.3	-0.3	-1
503	ACD2	accelerated cell death 2 (ACD2)	3	829854	AT4G37000	3	3.2	3.7	8	4.4	2.7	0.6	5	2.7	3	3	0.5	0.3	3.4	-1.8	-1.1	-0.7	-0.9	3	-1.1	1.1	1.8	-1	1.1	1.7	-0.3	0.3	-0.9
504	AT1G31790	Tetratricopeptide repeat (TPR)-like superfamily protein	3	840066	AT1G31790	2.9	2.6	8.3	3	8	0.3	5.2	1.4	3.3	2.9	2.9	-1	1.4	3.4	-1.4	-0.7			0	-0.1	0.5	0.5	-0.3	0.3	1.5	-1.7	-0.5	-0.3
505	AT1G67325	Ran BP2/NZF zinc finger-like superfamily protein	1	843053	AT1G67325	2.9								3.6	2.9	2.9	0.8	1	-0.1	-0.5	-0.6	0.3	0.1	1.2	-0.8	3.5	1.4	0.8	1.7	1.5	-0.7	-1	-0.7
506	AT1G10310	NAD(P)-binding Rossmann-fold superfamily protein	3	837570	AT1G10310	2.9	3.1	5.5	4.4	3	3.4	3.3	3	2.7	2.9	2.9	-0.4	0.3	1.9	-1.1	-1.3			0.1	-0.8	1.1	2.6	0	1.8	1.8	-0.9	-1.1	-1.4
507	AT5G04810	pentatricopeptide (PPR) repeat-containing protein	3	830360	AT5G04810	2.9	3.4	4.1	6.1	3.6	3	2.7	0	2.5	2.9	2.9	-0.5	3	2.7	-1.1	-0.8	0.1	-0.4	2	-1.1	2.6	1.4	-1.1	-0.4	1.4	-2.6	0.1	-0.9
508	AT1G33290	P-loop containing nucleoside triphosphate hydrolases superfamily protein	3	840224	AT1G33290	2.9	3	4.4	2.3	5.3	2.8	0.7	-0.5	2.9	2.9	2.9	0.1	-0.8	1.6	-1.8	-1.5			5.7	-0.7	0.9	0.8	-0.9	-1.1	1.9	-1.8	0.2	-0.7
509	CLT2	CRT (chloroquine-resistance transporter)-like transporter 2	3	828548	AT4G24460	2.9	2.1	2.3	3.8	1.6	-0.1	2.7	2.8	3.8	2.9	2.9	0.8	-0.2	0.7	0.6	0.9			2.3	-0.7	0.2	0.8	1.5	0.3	2.9	0.5	0	-0.6
510	ATG8D	Ubiquitin-like superfamily protein	3	815112	AT2G05630	2.9	3.8	11.9	-1.2	11.3	5.7	8.5	-3.3	2	2.9	2.9
511	EMB3113	Ribosomal protein S5 family protein	3	817947	AT2G33800	2.9	2.7	1.3	4.1	2.1	3.7	0.3	0.8	3.2	2.9	2.9	1.4	1.4	1.8	0.2	-0.8	0.4	-0.2	6.2	-0.8	1.6	0.9	-1.4	-1.1	2.6	-0.9	0.7	-0.8
512	AT1G77122	Uncharacterized protein family UPF0090	2	844048	AT1G77122	2.9								3.1	2.9	2.9	0.3	0.9	3.8	-1.9	-1.9	-0.4	-0.7	3.6	-0.1				-0.3	3.2	-1.8	0.1	-1.9
513	HSF3	heat shock factor 3	3	831545	AT5G16820	2.9	1.8	6.3	1.7	5.4	-0.1	4	2.7	4	2.9	2.9	0	2.5	0	1	-0.1	0.2	0.1	0.8	1	1.3	1.4	0.6	0.9	2.6	-0.1	-0.8	0.9
514	CP31B	chloroplast RNA-binding protein 31B	3	835090	AT5G50250	2.9	2.6	3.2	5.6	3.7	1.7	0.3	3.9	3.2	2.9	2.9	0.9	0.8	4.9	-0.7	0.2	0.4	0.3	4.7	0	1.8	1.5	-0.8	-0.3	4	-0.7	0.6	0
515	CSR1	chlorsulfuron/imidazolinone resistant 1	3	824015	AT3G48560	2.9	3.2	0.6	2.2	-2.1	5.8	0.4	2.7	2.6	2.9	2.9	1.1	2	1.2	1.6	0.3	3	0.3	3.8	1.4	5.1	1.2	0.9	-0.4	3	1.7	-0.6	2.8
516	OVA1	methionyl-tRNA synthetase / methionine-tRNA ligase / MetRS (cpMetRS)	3	824706	AT3G55400	2.9	3.2	0.7	1.1	0.7	5.3	1.2	1.1	2.7	2.9	2.9	0.4	0.2	1.6	-1.2	-1.4	0.8	0.5	3.8	-1.1	1.6	1.5	-1.4	-0.3	3.9	-1.5	0.5	-0.3
517	PECT1	phosphorylethanolamine cytidylyltransferase 1	3	818449	AT2G38670	2.9	1.7	5.5	-0.3	5.2	2.1	6.9	2	4.1	2.9	2.9	1	0.4	0.4	-0.2	0.4			0.5	-0.5	-0.1	-0.1	1.2	1.9	1.6	-0.6	-0.2	0.9
518	MDAR4	monodehydroascorbate reductase 4	3	822402	AT3G27820	2.9	2.8	3.8	5	3.7	2.4	2.3	5.4	3	2.9	2.9	-0.7	2.2	3.2	-1.5	-2.2	-0.2	-1	5.6	-1.1	1	2.2	0.1	1.5	3.1	-0.8	-0.8	-0.2
519	CPNIFS	chloroplastic NIFS-like cysteine desulfurase	3	837370	AT1G08490	2.9	2.3	1.6	6.8	2.3	2.2	0	-5.6	3.5	2.9	2.9	0.3	1.1	1.9	-0.1	0.1	1.3	-0.4	3.8	-0.4	1.6	2.3	-1.4	0.5	5.8	-0.9	0.6	-0.3
520	PRXQ	Thioredoxin superfamily protein	3	822203	AT3G26060	2.9	3.2	1.9	4.1	4.4	5.8	-0.5	4.8	2.7	2.9	2.9	1.6	0	2.3	-0.6	-0.8	2.3	1.3	1.6	-0.2	1.1	0.7	-0.4	-0.6	1.9	-0.3	0.2	-0.3
521	AT3G29230	Tetratricopeptide repeat (TPR)-like superfamily protein	3	822578	AT3G29230	2.9	2.6	3.8	4	5.1	0.8	2.9	3.1	3.2	2.9	2.9	-1	1.6	2.4	-1.3	-0.2			-0.1	-0.8	2.6	0	-1.2	0.4	2.7	-2	0.2	-0.7
522	PSRP2	RNA-binding (RRM/RBD/RNP motifs) family protein	3	824379	AT3G52150	2.9	3	1.6	5.1	1.6	1.6	0.3	3.6	2.9	2.9	2.9	1.1	1.2	3.7	-1.6	-1.2	1	0.2	3.3	-2.7				-0.4	3	-0.9	0.3	-0.5
523	ORG1	OBP3-responsive protein 1	3	835426	AT5G53450	2.9	3.9	7.2	4.8	7.9	-1.9	5.1	4.3	2	2.9	2.9	-0.2	0.8	0.6	-0.5	-0.9			2.3	0.1	1.6	1.8	-0.9	-0.1	2.3	-0.6	0	-1.4
524	TRFL3	TRF-like 3	3	838319	AT1G17460	2.9	3.1	7.8	0.3	7.7	3.7	7.8	1.4	2.8	2.9	2.9	0	0.3	-0.3	0.9	-0.1	-2.3	-1.2	0.8	-0.6	0.6	2.1	-0.6	1.3	0.3	-1.2	-0.4	0.1
525	OEP16-1	outer plastid envelope protein 16-1	3	817439	AT2G28900	2.9	2.5	6.1	3.6	6.1	2.8	2.3	0	3.3	2.9	2.9	1	1.2	-0.8	1.3	-0.1	0.8	-0.4	2.1	-0.5							0.4	0
526	AT2G35390	Phosphoribosyltransferase family protein	2	818106	AT2G35390	2.9	3.7	-0.5	4.7	-0.5	2.8	-4.4	7.3	2.1	2.9	2.9	1.2	1.4	3.1	-0.4	0.2	0.4	0.3	3.6	-0.9	1.6	1.2	-0.2	-0.4	4.2	-1.3	-0.7	-1.2
527	AT3G58140	phenylalanyl-tRNA synthetase class IIc family protein	3	824983	AT3G58140	2.9	1.8	-0.1	4.4	0.6	-1.3	0.5	3	4	2.9	2.9	0.4	1.4	3.8	-0.9	-1.5			4.3	-2	0.7	1.7	-1.4	-0.7	2.8	-2.8	0.1	-1.1
528	MIRO2	MIRO-related GTP-ase 2	3	825490	AT3G63150	2.9	2.7	5.7	-3.8	4.9	0.4	4.3	3.2	3.1	2.9	2.9	1.3	1.7	0.7	1.6	1.3	-1.1	-1.5	1.6	0.4	2.3	2	0.2	0.7	1.2	-1	-1	0.1
529	SVR7	pentatricopeptide (PPR) repeat-containing protein	3	827333	AT4G16390	2.9	2.9	1.9	4.4	2	2.4	2.8	4.4	3	2.9	2.9	1	0.5	3.9	-1.3	-0.6	0.8	1.3	3	-0.3	0	0.3	-1.1	-0.5	1.6	-1.3	-0.1	-0.6
530	SECE1	secE/sec61-gamma protein transport protein	3	827144	AT4G14870	2.9	2.6	4.3	5.7	4	4.1	2.5	3.6	3.2	2.9	2.9	0	1.9	2.3	-1	0	0.3	-0.5	2.2	-1.1	1.1	0.4	-1.6	0.6	1.3	-0.4	-0.1	-1.2
531	AT3G24760	Galactose oxidase/kelch repeat superfamily protein	3	822074	AT3G24760	2.9	2.7	6.6	-2.3	6.2	2.1	4.4	0.9	3.1	2.9	2.9	-0.2	3.4	0.3	1.3	0.2			0.2	-0.6	0	-0.6	0.1
532	AT1G15730	Cobalamin biosynthesis CobW-like protein	3	838142	AT1G15730	2.9	2.9	-1.7	6	-2.4	1.9	-0.8	2.9	3	2.9	2.9	1.2	0.4	5.9	-1.4	-0.8			5.5	-1.2	0.9	2.4	-0.8	0.6	4.2	-1.2	-0.4	-1.2
533	AT2G26200	S-adenosyl-L-methionine-dependent methyltransferases superfamily protein	3	817160	AT2G26200	2.9	2.5	6.6	1.4	6.4	3.1	8.2	1.4	3.3	2.9	2.9	-0.7	0.8				-0.8	-0.7	0	3.4	-0.9	-0.5	1	1.1	0.2	-1.5	-1.4	-1
534	HB23	homeobox protein 23	3	833972	AT5G39760	2.9	1.3	3.1	0.9	3.9	2.8	3.4	2.3	4.5	2.9	2.9	0.4	0	1.3	-0.5	-0.1	1.1	2.2	1.2	-0.8	1	0	0.5	0.4	1.2	-0.7	-1.5	-0.3
535	AT1G05140	Peptidase M50 family protein	3	839307	AT1G05140	2.9	3.3	4.8	9.2	3	4.9	2.6	4.9	2.5	2.9	2.9	-0.8	1.3	1.3	-1.8	-2.4	0.7	-0.8	2.5	-2	1.6	1.1	-1.3	-0.8	1.5	-0.6	0	-0.9
536	PLSP1	plastidic type i signal peptidase 1	3	822055	AT3G24590	2.9	2.5	3.4	5.4	3.5	2.6	1.1	4.3	3.3	2.9	2.9	0	3.3	2.1	-0.3	0.3	0.7	-0.2	2.6	-0.7	0.3	0.1	-0.8	-1.3	2.9	-1.6	-0.2	-0.3
537	AT4G17140	pleckstrin homology (PH) domain-containing protein	2	827424	AT4G17140	2.9	2		3.3	7.5	4.6	8.9	-3.4	3.8	2.9	2.9	0.5	1.1	0.1	0.3	-1.2	-1.2	-0.8	0.3	0.7	1.2	1.3	0.6	2.9	1.2	-0.6	-0.3	-0.2
538	AT4G12900	Gamma interferon responsive lysosomal thiol (GILT) reductase family protein	0	826902	AT4G12900	2.9								3.5	2.9	2.9
539	EMB2083	AAA-type ATPase family protein	3	820876	AT3G16290	2.9	2.9	3.2	3.4	6	0.7	1.4	2.4	2.9	2.9	2.9	0.1	0	2.5	0.1	0.1	1.4	1.5	2.5	-1	1.7	1.4	-0.8
540	AT1G02020	nitroreductase family protein	3	837477	AT1G02020	2.9	3.7	5.5	4.9	5.2	2.8	1.6	-0.1	2	2.9	2.9	-0.4	2.2	1.4	-0.5	-0.2	1.3	0.7	1.5	-0.8	1.4	1.6	-0.6	0.6	0.4	-0.9	-0.1	0.3
541	AT5G12120	Ubiquitin-associated/translation elongation factor EF1B protein	3	831085	AT5G12120	2.9	3	5.2	-1.1	5.7	2.9	2	-3.2	2.7	2.9	2.9	0.4	2.6	1.4	0.6	-0.2	2.5	1.8	1.1	0.1	2.2	1.9	0.8	1.4	1.1	-0.8	-0.5	0
542	AT3G22150	Tetratricopeptide repeat (TPR)-like superfamily protein	3	821779	AT3G22150	2.9	4.1	5.2	4.4	3.8	5.3	4.1	4.2	1.7	2.9	2.9	-0.7	0.5	2.1	-0.9	-0.2			1.4	-2.3	0.8	0	-1.5	-0.6	2.2	-1.1
543	AT5G02240	NAD(P)-binding Rossmann-fold superfamily protein	3	830851	AT5G02240	2.9	2.1	6.8	4.1	7.7	-1.2	3.2	2.6	3.6	2.9	2.9	0	2.2	3	-0.3	-0.6	1.2	-0.8	2.5	-0.5	1.6	0.7	-0.6	0.2	2.1	-0.5	0.5	0.1
544	OVA5	Lysyl-tRNA synthetase: class II	3	820551	AT3G13490	2.9	2.5	2.1	5.4	2.5	3.3	1.4	2.9	3.3	2.9	2.9	0.6	0.1	2.1	-0.5	-0.8			2	-0.8	-0.1	0.7	-1.7	-0.4	3.6	-1.1	0.3	-1.3
545	EX1	UvrB/UvrC domain protein (DUF3506)	3	829504	AT4G33630	2.9	2.6	3.6	3.5	2.7	1.9	1.5	2.9	3.2	2.9	2.9	-0.1	2.1	1.9	-0.7	-1.2	-0.5	-1.1	2.1	-1	1.9	3.3	-1.3	1.4	2	-0.2	0.1	-0.8
546	ckl5	casein kinase I-like 5	2	816466	AT2G19470	2.9	2.4	8.1	3.5	7.9	3.8	6.1	3	3.4	2.9	2.9
547	IDD2	indeterminate(ID)-domain 2	3	824234	AT3G50700	2.9	2	6.4	1.8	5.4	2.4	4.9	2.8	3.7	2.9	2.9	0.7	1	-0.3	1.1	0.2			1	0.5	0.3	0.3	2
548	AT2G02410	yacP-like NYN domain protein	3	814772	AT2G02410	2.9	1.7	7.8	4	6.9	-1.3	4.8	4.2	4	2.9	2.9	-1	0.2	1.8	-1.6	-1.4	-1.1	-1.6	1.6	-0.6	1.7	0.5	-0.7	0.4	0.3	-0.8	-0.4	-1.3
549	TLP11	tubby like protein 11	3	831986	AT5G18680	2.9	3.1	9.1	0.7	8.8	2.8	4.4	2	2.7	2.9	2.9
550	AT1G78140	S-adenosyl-L-methionine-dependent methyltransferases superfamily protein	3	844150	AT1G78140	2.9	2.9	2.7	2.4	2.6	-0.8	-1.1	4.9	2.8	2.9	2.9	-0.3	1.7	2.7	-1.4	-1.4	0.5	0.7	4.5	-1.1				0.9	1.3	-0.3	-1.3	-1.4
551	EMB1270	Pentatricopeptide repeat (PPR) superfamily protein	3	821336	AT3G18110	2.9	3.3	2.9	2.3	3.7	6.5	1.5	3.1	2.4	2.9	2.9	-0.8	0.9	2.8	-1.3	-0.8	-0.5	-0.7	4.8	-1.7	1.8	0.4	-0.9	0.8	1.3	-1.8	0.6	-1.2
552	LETM1	LETM1-like protein	3	825151	AT3G59820	2.9	2.2	6.3	-0.9	6.4	1.3	7.6	3.2	3.6	2.9	2.9	0.6	1.6	1	0.7	0.4	0.7	0.6	1.8	1	-0.2	0.5	1.4	1.4	2.1	-0.1	-0.3	1
553	AT3G54360	zinc ion binding protein	3	824603	AT3G54360	2.9	2.2	4.5	3.2	4.8	0	2.1	3.5	3.5	2.9	2.9	-0.7	4.2	1.2	-1.1	-1.3	0.9	0.4	4.2	-1.5	1	2.5	0.3	1.8	2.8	-0.9	-0.1	0.9
554	KNAT4	homeobox protein knotted-1-like 4	3	830973	AT5G11060	2.9	3.4	7	4.5	7.5	-2.6	5.9	4.5	2.3	2.9	2.9	0.9	1.2	0.2	0.4	-0.6			1.8	0.6	1.7	1.4	0	0.4	3	0.6	-0.1	0
555	PDE334	ATPase: F0 complex: subunit B/B': bacterial/chloroplast	3	829359	AT4G32260	2.9	2.9	1.3	6.4	0.4	3.8	-0.1	3.9	2.8	2.9	2.9	1.1	0.7	3	-1.2	-2.1	0.8	0.4	2.3	-1	2.3	1.4	-0.9	0.4	1.8	-0.2	0.2	-0.1
556	AlaAT1	alanine aminotransferas	0	838301	AT1G17290	2.9								3.4	2.9	2.9	1.2	0.8	-0.5	0.9	1.2	0.7	0.9	0.3	1.2	0	1	2.1	0.4	1.4	0.4	0.9	1.8
557	Toc90	Avirulence induced gene (AIG1) family protein	2	832152	AT5G20300	2.9	3.1	5.1	5.4	4.1	3.4	2.4	1.6	2.6	2.9	2.9	-0.5	1.6	0.8	-0.6	-0.5			0.6	0.1	0.9	1.2	-0.3	1.3	3	-1.1	0	-0.5
558	EDD1	glycine-tRNA ligase	3	823966	AT3G48110	2.9	2.5	1.3	4.1	0.8	2.2	1.6	2.4	3.2	2.9	2.9	-1.1	1.1	2.5	-0.8	-0.5			4	-1.1	1.4	1.1	-0.7	-0.6	2.7	-1.3	0.2	-1.1
559	AT1G76050	Pseudouridine synthase family protein	3	843937	AT1G76050	2.9	2.6	3.6	3.2	2.4	4.2	2.3	0.8	3.2	2.9	2.9	-0.4	-0.2	1.2	-0.9	-0.5	-0.3	-0.1	2.3	-0.9	0.3	-0.2	-0.3	-0.2	3	-2.8	-0.1	-0.7
560	THO5	THO complex: subunit 5	3	834304	AT5G42920	2.9	2.7	7.1	1.3	7.7	4.9	7.7	-1.8	3	2.9	2.9	-0.2	-0.1	1	-1.8	-1.3			1	0	-0.3	0.9	1.5	-0.2	0.3	-0.8	-1.6	-0.6
561	AT5G62350	Plant invertase/pectin methylesterase inhibitor superfamily protein	3	836356	AT5G62350	2.9	2.2	2.5	2.2	3.8	3.3	-1.7	3.3	3.5	2.9	2.9	1.2	3.5	1.8	0.6	1.3	-0.1	0.1	1.5	2.2	1.2	0.1	3.3	-1.4	-1.2	0.4	0.3	2.2
562	FIB4	Plastid-lipid associated protein PAP / fibrillin family protein	3	821921	AT3G23400	2.9	2.7	-0.2	5.6	-2.5	-1	-0.1	4.3	3	2.9	2.9	0.7	0.1	2.7	0.3	-0.6	0.7	1	2.2	-1	0	2.2	-1.6	1.5	1.2	0.1	0.3	-0.1
563	CLPP4	CLP protease P4	3	834575	AT5G45390	2.9	2.6	1.7	6.6	2.1	1.3	0.9	4.3	3.2	2.9	2.9	1.3	0.5	2.6	-1	-0.9	2.2	1	3.5	0.3	0.3	0.7	-0.7	-0.9	4.1	-0.8	-0.4	-0.8
564	PAPS2	poly(A) polymerase 2	3	817127	AT2G25850	2.9	2.7	6.1	1.7	7.2	1.4	1	0.8	3	2.9	2.9	-0.5	1.8	0.8	-0.4	-1.6	-1	-0.4	0.5	0.5	1	1.6	0.3	2	0.6	-0.1	-0.7	0
565	AT3G18500	DNAse I-like superfamily protein	3	821380	AT3G18500	2.9	3	4.4	4.1	4.5	1.7	1.2	4.3	2.7	2.9	2.9	-1.6	1	0.9	-0.5	-1.7			3.8	-2.1	1.3	0.4	0.2	1.7	1	-1.4	-0.3	-1.7
566	PPC2	phosphoenolpyruvate carboxylase 2	3	818860	AT2G42600	2.9	4	4.3	5.6	3.8	4.7	0.6	5.7	1.7	2.9	2.9	1.6	1	1.4	2.1	2.1	1.2	0.7	3	1.1	3.9	2.7	2.5	1.1	4.5	1.3	0.7	3.2
567	AT1G13990	plant/protein	3	837959	AT1G13990	2.9	2.7	4.7	2.9	5.7	-3.1	2.2	-2.2	3	2.9	2.9	-0.1	1.7	2	-0.7	-0.5			2.6	0	-0.2	1.6	0.7	2.7	2.5	-1	-0.3	-0.3
568	RPL15	ribosomal protein L15	3	822189	AT3G25920	2.9	3	1.7	4.3	3.8	3.6	-0.1	2.9	2.7	2.9	2.9	0.4	-0.1	4	-0.9	-1.1	0.7	0.3	5.6	-1.6	0.4	0.9	-0.9	-1.2	2.6	-0.8	0.1	-1.2
569	AT5G14970	seed maturation-like protein	3	831349	AT5G14970	2.9	2.5	3.7	7	4.3	2.3	0.9	-0.6	3.2	2.9	2.9	1	2.1	2	-1.1	-1.8					1.9	2.8	-1
570	HDA14	histone deacetylase 14	3	829484	AT4G33470	2.9	2.8	4.3	4.6	5.2	1.9	1.2	3.9	2.9	2.9	2.9	-0.4	0.3	3.6	-1.8	-2.4	-0.2	-1.9	4	-1.6	1.3	2.7	-1.4	0.1	1.3	0.2	-0.1	-0.7
571	PGRL1B	PGR5-like B	3	826803	AT4G11960	2.8	2.5	4.4	5.9	4.4	-0.4	2	5.3	3.2	2.8	2.8	0.5	-0.7	2.7	-1.9	-2.8	0.2	-0.3	2.4	-0.1	1.8	1.5	-1	1.2	1.2	-0.8	0.4	-0.4
572	FAP1	Chalcone-flavanone isomerase family protein	3	825492	AT3G63170	2.8	2.5	3.4	1.5	3.7	5.3	0.2	-1.1	3.1	2.8	2.8	2.4	-0.5	0.8	0.8	1.6	1.9	0.5	3.1	-1.9	0.6	-0.9	0.5	-0.3	0.2	-1.1	0.2	0.2
573	DHS1	3-deoxy-D-arabino-heptulosonate 7-phosphate synthase 1	3	830159	AT4G39980	2.8	2.7	2	0	5.3	0.6	-3	8.5	3	2.8	2.8	-0.3	-0.3	-1.1	7.8	7.8	5.8	5.8	-0.1	-0.1	1.7	1.7	1.4	0.4	0.4	8.2	1.6	11
574	PP2-A12	phloem protein 2-A12	3	837826	AT1G12710	2.8	2.6	6.3	5.1	5.7	-0.4	4.8	-4.2	3.1	2.8	2.8	0	3.8	0.7	-0.1	-0.7	-0.2	0.1	0.2	1	1.1	1.2	0.7	3.1	1.6	2	-0.1	0.4
575	AT2G20790	clathrin adaptor complexes medium subunit family protein	3	816608	AT2G20790	2.8	2.6	2.7	1.6	4.1	1.5	5.9	-2.4	3	2.8	2.8	-0.1	0.6	-0.7	0.7	0.6	-0.8	-0.2	0.9	0.2	1.1	0.5	-0.6				-0.9	-0.7
576	AT3G52155	Phosphoglycerate mutase family protein	3	824380	AT3G52155	2.8	1.7	4.3	5.3	5.8	2.4	0	-1.1	4	2.8	2.8	-0.8	1.1	3.2	-1.8	-1.1			2.2	-2.2	1.2	0.9	-0.4	0.5	1.8	-2.9	0.3	-1
577	FTSH12	FTSH protease 12	3	844294	AT1G79560	2.8	3	0.9	2.3	0.5	2.4	2.6	1.5	2.6	2.8	2.8	-1	1.1	2.1	-0.7	0.4			1.6	-0.8	0.1	0.3	-0.6
578	AT1G21610	wound-responsive family protein	3	838762	AT1G21610	2.8	2	10.8	-1.1	10.6	3.2	6.7	-3.3	3.6	2.8	2.8	-0.5	0.9	0.5	-0.5	-0.7	-0.3	0.4	1.4	0.2	0.7	1	0.7	1.2	1.3	0.7	-1.6	-2.3
579	AT5G39980	Tetratricopeptide repeat (TPR)-like superfamily protein	3	833995	AT5G39980	2.8	2.2	3.2	2.9	3.9	3.7	2.9	0.3	3.4	2.8	2.8	-0.7	0.5	3.5	-1.3	-0.6			2.2	-1.4	2.3	0.5	-0.7	1	1.8	-1.1	-0.6	0
580	AT5G58490	NAD(P)-binding Rossmann-fold superfamily protein	3	835962	AT5G58490	2.8	2.5	4.2	2.2	5.3	1.7	3.1	2.3	3.2	2.8	2.8	1.7	-0.1	-0.1	0.5	-0.3	0.2	0.2	0.6	1	0.1	-0.4	-0.6	1.2	1.1	0.8	0.3	1.1
581	TOC64-III	translocon at the outer membrane of chloroplasts 64-III	3	819660	AT3G17970	2.8	2.7	1.9	3.5	-0.9	4.4	6	3.9	2.9	2.8	2.8	0.1	1.8	1.6	-0.8	-0.3	-0.8	-0.9	3.1	-0.8	-0.2	0.6	1.1	1.7	3.1	-2	-0.1	-0.4
582	NOA1	P-loop containing nucleoside triphosphate hydrolases superfamily protein	3	823899	AT3G47450	2.8	1.8	2.3	4.3	2.7	0.8	2	3.5	3.9	2.8	2.8	-0.3	1	3.4	-0.7	-0.4			3.8	-1.6	0.9	1	-0.8	0.7	2.6	-2.7	-0.1	-0.8
583	emb1473	Ribosomal protein L13 family protein	3	844199	AT1G78630	2.8	2.6	-0.5	4.3	-0.5	2.9	-0.6	2.7	3.1	2.8	2.8	1.1	0	4.1	-2.1	-1	-0.2	0	4.1	-1.2	2.4	1.4	-0.7	-1	2.9	-0.7	0.4	-0.8
584	CRR22	Pentatricopeptide repeat (PPR) superfamily protein	2	837671	AT1G11290	2.8	3.3	4.4	2.5	4.8	3.6	4.7	-2.2	2.3	2.8	2.8	-0.1	0.5	2	-0.9	0.1	0.5	0.4	2.2	-1	0.5	0.3	-0.1	-0.1	1.2	-0.9
585	AT1G79870	D-isomer specific 2-hydroxyacid dehydrogenase family protein	3	844326	AT1G79870	2.8	2.7	2.2	2.6	2.1	-0.6	3.9	5.1	3	2.8	2.8	1.4	0.6	1.4	0.3	0.9	1.8	0.9	1.6	1.3	2.8	2.2	-0.8	0.5	1.2	0.5	1	1.1
586	SRS	Seryl-tRNA synthetase	3	837734	AT1G11870	2.8	3.1	0.2	3.7	-1	4.1	0.4	2.2	2.5	2.8	2.8	-1	0.1	0.8	-0.4	0.3	0.5	-0.1	2.9	-1	0.9	1	-1.1	0	3.9	-1.8
587	PSD3	phosphatidylserine decarboxylase 3	3	828703	AT4G25970	2.8	1.9	7.4	1.4	6.7	1.7	7.3	-7.2	3.8	2.8	2.8	-0.1	1.3	0.3	0.1	-0.4			0.8	0.3	-0.6	1.2	0.9	0.3	0.3	2.9	0.4	0.5
588	AAE7	acyl-activating enzyme 7	3	820946	AT3G16910	2.8	3.9	3.3	4.2	0.8	4.6	3.2	0.2	1.7	2.8	2.8	-0.6	2.6	0.7	-0.1	0.6	-1.6	-0.4	1.3	0.4	1.8	1.8	0.7	2.1	0.7	1.3	-0.1	2.2
589	VAM3	Syntaxin/t-SNARE family protein	3	834730	AT5G46860	2.8	2.4	8.5	-3.4	7.5	4.3	9.8	-3.4	3.3	2.8	2.8	2.2	2.2	-0.2	1.4	1	0.4	-0.8	0.7	0.3	1.7	2.1	0.7	2.4	0.6	1.4	1.6	0.9
590	AT5G11720	Glycosyl hydrolases family 31 protein	3	831044	AT5G11720	2.8	2.1	3.7	2.3	4.7	4.1	3.1	-2.9	3.5	2.8	2.8	1.6	0.7	-0.4	0.1	-0.6	2.3	2.5	2.5	0.2	1.3	0.6	0.9	-0.8	-0.3	1.1	0.6	0.5
591	AT5G66090	cell wall integrity/stress response component	3	836741	AT5G66090	2.8	1.8	2.5	3.7	2	0.9	0.2	-2.4	3.8	2.8	2.8	0.9	-0.3	2.6	-1	-0.8			4.1	-1.2	2.2	1.4	-1.8	0.3	2.4	-2	0.2	-0.8
592	AT5G39410	Saccharopine dehydrogenase	3	833937	AT5G39410	2.8	2.3	9.2	0.9	8.7	4	7.6	-2.4	3.3	2.8	2.8	0	3.7	-0.3	0.1	0.1	0.8	0.9	2.5	-0.4	1.9	0.8	0	1.7	0.3	0.4	-1.6	0.2
593	PCL1	Homeodomain-like superfamily protein	2	823817	AT3G46640	2.8								3.6	2.8	2.8	-0.7	2	0.3	0.2	0.7	-0.6	0.3	0.1	1.9	-0.4	0.2	0.5	-0.2	1.5	-0.4	-0.6	0.4
594	ELF4	EARLY FLOWERING-like protein (DUF1313)	3	818596	AT2G40080	2.8	2.3	7.8	1.9	7.8	0.3	6.9	0.1	3.3	2.8	2.8	-0.2	2.2	1.4	-0.5	0.5	-1.2	0.3	1.2	1	0.6	1	0.5
595	AT3G19900	hypothetical protein	3	821528	AT3G19900	2.8	2.2	5.3	5.5	5.9	1.4	0.7	-2.9	3.4	2.8	2.8	-0.5	1.2	2.1	-1.7	-2.2	-0.5	-0.9	2.6	-0.9	1.9	2.7	-0.5	0.4	0.6	-0.3	0.4	-1.3
596	THX	thioredoxin X	3	841454	AT1G50320	2.8	2.6	1.1	7.2	-0.1	2.3	-0.1	5	3	2.8	2.8	0.8	1.7	2.5	-1.7	-1.9	0.4	-0.5	2.4	-2.8	1.6	1.2	-1.2	1.1	1.8	-0.2	0	0.3
597	AT4G01130	GDSL-like Lipase/Acylhydrolase superfamily protein	3	828207	AT4G01130	2.8	2.2	6.6	3.1	6.6	6.2	2.8	0.9	3.5	2.8	2.8	1.6	0.3	-0.6	0.4	0.7	2.2	1.7	-0.5	-1.5	0.7	0.1	-0.3	0.8	0.2	-0.6	-0.4	1
598	AT2G45850	AT hook motif DNA-binding family protein	3	819193	AT2G45850	2.8	2.7	5.3	3.4	5.3	5.3	4.3	2.8	3	2.8	2.8	0.2	-0.6	1	0.2	-0.3	1.2	1.6	1.9	0.5	1.7	0.4	0.9	0.1	-1.6	0.4	-0.2	1.6
599	AT4G18810	NAD(P)-binding Rossmann-fold superfamily protein	3	827615	AT4G18810	2.8	3	5.5	6.9	7	3.8	0.6	3.8	2.6	2.8	2.8	-0.5	0.4	3	-1	-2	0.3	0.9	3.7	-2.3	1.8	2.2	-1.3	0.9	0.5	-0.9	0.2	0.2
600	AT5G59250	Major facilitator superfamily protein	3	836043	AT5G59250	2.8	2.9	2.2	4.3	3.6	2.1	-0.8	5.8	2.8	2.8	2.8	0.9	0.3	2.8	-1.2	-1.1			5	-0.7	2	1.9	-1.1	0.5	1	-1.2	1.5	0.2
601	Tic62	NAD(P)-binding Rossmann-fold superfamily protein	3	821422	AT3G18890	2.8	3	0.5	4.1	0.2	1.8	-0.4	5	2.6	2.8	2.8	0.6	0	1.8	-0.9	-1.6	-0.5	-0.5	1.9	-0.4	2.1	1.2	-0.9	-0.4	1.3	-0.5	0.8	-0.6
602	PHT4;3	phosphate transporter 4;3	3	823851	AT3G46980	2.8	2.3	5.3	3.8	4.5	2.7	3.3	-1.4	3.3	2.8	2.8	1.3	2.5	1.3	-0.1	0	-0.6	-0.4	4.2	0.4	0.5	0.9	-0.4	0.5	1.7	-2.3	-0.2	0.5
603	DAC	transmembrane protein	3	819775	AT3G17930	2.8	2.9	5.6	7.4	7	3.3	2.3	5.3	2.8	2.8	2.8	-0.4	0.6	3.1	-1.1	-1.6			2.6	-1.5	1.2	1.9	-1	0.7	1.2	-1.5	-0.2	-1
604	AT2G36835	hypothetical protein	3	818256	AT2G36835	2.8	3.6	3.9	7.7	0.8	8.8	4	6.1	2	2.8	2.8	-0.9	2.1	3.7	-1.4	-0.6			2.3	-1.3	1.1	0.8	-1.1	0.1	1.4	1.1	0.4	-1.5
605	BBX13	B-box type zinc finger protein with CCT domain-containing protein	3	839698	AT1G28050	2.8	2.1	7	2.9	7.4	-1.1	2.6	-4.4	3.5	2.8	2.8	1.1	1.6	1.2	0.2	-0.3	0.5	0.7	1.1	0.3	-0.2	0.3	0	0.1	0.5	0.9	1	0.7
606	AT3G08740	elongation factor P (EF-P) family protein	3	820021	AT3G08740	2.8	3.1	1.7	4.6	2.1	1.8	0.9	2.2	2.5	2.8	2.8	1.1	-0.5	2.3	-0.7	-0.3	0.9	-0.3	2.7	-0.3	0.7	0.1	-0.2	-0.7	1.8	-0.8	0.3	-0.8
607	SSL4	strictosidine synthase-like 4	3	824305	AT3G51420	2.8	3.3	3.6	6.5	2.5	5.4	2.9	3	2.3	2.8	2.8	1	2.8	0.4	0.1	-0.5			0.8	-0.7	-0.2	0	2.5	-1	-0.1	1.3
608	CP12-2	CP12 domain-containing protein 2	3	825414	AT3G62410	2.8	3.2	6.6	5.3	5.8	8.6	3.4	4.2	2.4	2.8	2.8	0.9	1.3	2.6	-1.7	-1.9	0.2	-0.6	3.2	-0.5	1.5	1.1	0.1	1	1.6	-0.7	0.5	0.1
609	WTF1	Ubiquitin carboxyl-terminal hydrolase family protein	3	6240517	AT4G01037	2.8								2.7	2.8	2.8	-0.4	1.2	3.6	-1.4	-0.5	-0.3	-0.4	4.6	-1.4	0.2	0.9	-0.5	0.6	2.3	-1.6	-0.2	-0.3
610	EMB1030	Alanyl-tRNA synthetase: class IIc	2	832343	AT5G22800	2.8								2.4	2.8	2.8	-0.9	1.9	1.9	-1.1	-1.7	-0.6	-1	3.5	-1.7	2	2.6	-1.5	-0.2	1.5	-0.3	-0.1	-0.7
611	AT2G45630	D-isomer specific 2-hydroxyacid dehydrogenase family protein	2	819171	AT2G45630	2.8	2	3.9	4.5	1.6	3.5	3.4	4.3	3.5	2.8	2.8	0.2	0.3	0.6	0.5	0.4	0.3	0.7	1.3	0.5	1.5	0.9	1	0.9	0.3	1.1	0.7	0.5
612	AT4G38020	tRNA/rRNA methyltransferase (SpoU) family protein	3	829958	AT4G38020	2.8	1.7	4.4	4.3	4.2	2.8	1.8	1.5	3.9	2.8	2.8	-0.1	0.9	1.3	-1.2	-0.9	0.3	0	2.1	-0.7	0.5	0.3	-1.6	-0.5	2.8	-2	0.1	-0.6
613	AT3G53560	Tetratricopeptide repeat (TPR)-like superfamily protein	3	824524	AT3G53560	2.8	2.7	2.5	4.2	2.6	2.3	3.3	2.2	2.8	2.8	2.8	1.1	1	3.4	-1	-0.1	1.1	1.4	3.2	-1.6	0.1	0.1	-0.6
614	AT2G38465	hypothetical protein	3	818428	AT2G38465	2.8	2	7.6	2	7.4	0.6	4.1	1.4	3.6	2.8	2.8	-0.5	-0.8	-0.5	-0.2	0.6			-2.4	-1.3				2.1	1.1	0.3
615	AT3G27180	S-adenosyl-L-methionine-dependent methyltransferases superfamily protein	3	822337	AT3G27180	2.8								2.9	2.8	2.8	-0.8	1.4	1.9	-0.8	-0.6			2.3	0.4	3.4	1.2	-0.4	-0.4	2.7	-1.8	0.1	-1.2
616	SNRK2.2	SNF1-related protein kinase 2.2	3	824214	AT3G50500	2.8	2.3	8.4	3.2	8.5	3.6	9.1	-4.8	3.2	2.8	2.8	0.4	2.9	0.8	0.4	0.6	-2.4	-2	2.4	1.5	1.1	1.5	0.2	1.1	0.7	0.8	-0.2	0.1
617	ADCL	D-aminoacid aminotransferase-like PLP-dependent enzymes superfamily protein	3	835895	AT5G57850	2.8	2.4	4.5	3.7	5.8	2.2	2.5	-4.7	3.1	2.8	2.8	0.5	-0.6	0.1	0.1	-0.4	-0.3	-0.5	-0.1	-0.2	1	1.9	-0.2	-0.1	1.6	-1.1	0.2	-0.3
618	CLC-E	chloride channel E	3	829696	AT4G35440	2.8	3.4	3.5	4	3.2	2.2	2	1.8	2.2	2.8	2.8	-1.2	1.7	2	-1.3	-2.1			0.1	0.8	1.1	1.2	0.1	1.4	1	-2	-0.1	-0.6
619	AT1G30680	toprim domain-containing protein	2	839948	AT1G30680	2.8								2.7	2.8	2.8	0	0.1	2.2	-1	-0.9	-0.5	0.8	1.5	0.9	0.5	0.7	-0.4	-0.9	1.5	-0.5	-1.3	-0.6
620	AT1G60990	Glycine cleavage T-protein family	3	842391	AT1G60990	2.8	2.6	1.5	4.4	1.7	1.1	1.1	3.2	2.9	2.8	2.8	-0.6	1	2.3	-1.2	-0.9			6.1	-1.7	0.7	4.7	-0.3
621	AT2G13440	glucose-inhibited division family A protein	3	815830	AT2G13440	2.8	3	2.6	4.2	3	1.5	-0.3	-1.2	2.5	2.8	2.8	-0.2	1.6	1	-1	-0.8			6.5	-1	1.8	2.6	-1.5	0	3.6	-1.6	-0.4	-0.3
622	DEG1	DegP protease 1	3	822416	AT3G27925	2.8	3.6	2.3	7.6	0.3	1.8	0.4	7	1.9	2.8	2.8	1.4	0	2.2	-0.3	-1.6	1	0.2	2.3	-1.6	2.1	2.3	-1.4	0.7	1	-0.6	0.3	-1.1
623	AT5G33280	Voltage-gated chloride channel family protein	3	833300	AT5G33280	2.8	3.6	5.4	4.7	3.5	4.8	4.3	4.2	1.9	2.8	2.8	-0.4	-0.8	-1.1	1	2.2			0.6	-2	2.1	0.6	0.6	1.1	1.4	-1.2	-0.9	-0.1
624	AT1G24040	Acyl-CoA N-acyltransferases (NAT) superfamily protein	2	839016	AT1G24040	2.8	3.4	4.7	7.8	4.2	2.3	3.8	0.8	2.1	2.8	2.8	0.5	0.3	2.3	-1.1	-1.3	-0.5	-1.3	2.6	-2.2	2	1.2	-1.2	0.9	0	-0.6	0.2	-1.3
625	FUG1	Translation initiation factor 2: small GTP-binding protein	3	838293	AT1G17220	2.8	3.9	2.5	6.2	1.8	2.6	0.6	5	1.6	2.8	2.8	-0.1	0.7	2.2	-0.5	-2.3	-0.2	-0.5	3.5	-2	3.3	3	-0.6	0.5	2	-0.5	0.4	-0.7
626	AT1G55090	carbon-nitrogen hydrolase family protein	3	841952	AT1G55090	2.8	3.4	3.6	5.9	3.3	2.3	0	2.3	2.1	2.8	2.8	2.3	-1.2	1.1	-0.3	0.2	2.5	0.1	1.8	1.1	-0.1	1.6	0	2	1.6	-0.2	0.1	0.6
627	AT1G56500	haloacid dehalogenase-like hydrolase family protein	3	842103	AT1G56500	2.8	4	1.7	5.6	1.9	4.3	0.3	4.2	1.5	2.8	2.8	0.8	0.1	1.7	-1.8	-2.2	0.2	-0.3	4.9	-0.9	1.5	2.2	-1.1	0.1	1.2	0	0.1	-0.4
628	AT3G52990	Pyruvate kinase family protein	1	824465	AT3G52990	2.8								3.5	2.8	2.8	3.1	0.3	0.4	2.9	2.2	1.5	1.5	0.2	1.5	4.6	0.6	1	1.2	0.8	1.9	0	1
629	GIL1	glucose-6-phosphate isomerase: putative (DUF641)	3	836013	AT5G58960	2.8	2.8	1.6	2.1	0.9	8.5	2.3	4.5	2.6	2.8	2.8	0.3	0.6	0.1	0	-0.2	0.8	0.9	0.4	1.6	2.2	-0.2	0.3	-0.8	-3.2	0	-1.2	0.6
630	AT5G65205	NAD(P)-binding Rossmann-fold superfamily protein	3	836644	AT5G65205	2.8	2	6.8	1.5	6.7	3.4	5.7	-1	3.5	2.8	2.8	1.4	1.7	0.3	-0.1	0			1	-0.2	0.1	1.5	0.1	1.4	-1.5	1	-1.6	-0.3
631	AT2G20690	lumazine-binding family protein	3	816597	AT2G20690	2.8	2.8	3.1	4.6	2.9	3.9	4.3	2.9	2.7	2.8	2.8	2.6	-1.2	1.2	0	0.7			3.2	-0.5	0.9	0.4	0.8	0.2	2.3	-0.7	0.1	0.5
632	AT2G27200	P-loop containing nucleoside triphosphate hydrolases superfamily protein	3	817262	AT2G27200	2.8	2.4	6.5	-1.6	6.5	0.3	3.3	-3.4	3.1	2.8	2.8	0.6	2.6	-0.4	0.2	-0.5	0.5	-1.2	1.3	2.4	0.4	1.1	1.4	2.9	2.5	-0.3	-1.3	-0.7
633	Tic20-I	translocon at the inner envelope membrane of chloroplasts 20	2	839374	AT1G04940	2.8								3	2.8	2.8	0.2	0.5	2.7	-0.7	-0.3	-0.6	-0.4	4.9	-0.6	2.3	1.5	-0.1	0.8	2.8	-1.8	0.1	-0.3
634	AT5G35170	adenylate kinase family protein	3	833471	AT5G35170	2.8	2.8	1.7	4.8	1.6	-1.9	-0.2	4.9	2.7	2.8	2.8	1.5	0.4	2	-0.8	-1.4			1.9	-1.1	1.9	2.2	-1.2	0.5	1.5	0.3	0.5	0.5
635	ALMT9	aluminum-activated malate transporter 9	3	821373	AT3G18440	2.8	1.3	3.6	1.5	3.5	-1.9	0.9	4.7	4.2	2.8	2.8	1.3	3.2	-0.1	1.1	0.9	-2.6	-1.2	0.6	0.5	1.1	1.2	0.5	1.2	-1.5	-0.2	-0.3	-0.4
636	RPP13	NB-ARC domain-containing disease resistance protein	3	823806	AT3G46530	2.8	3.9	3.4	4.9	3.7	9.2	4.2	4.7	1.6	2.8	2.8	0.7	0.9	1.4	0.9	0.3	-0.6	-1	0.5	2.1	1	0.9	1.2	-0.2	-0.1	0.3	0.1	-0.6
637	AT4G01310	Ribosomal L5P family protein	3	827947	AT4G01310	2.7	2.7	0.2	4.1	0.6	3.1	-0.2	1.8	2.7	2.7	2.7	0.7	2.2	3.9	-2.8	-2.4	1.4	1.6	3.6	-1.4	2.3	1.4	-1.8	-0.7	2.9	-1	0.5	-0.3
638	AT3G23700	Nucleic acid-binding proteins superfamily	3	821951	AT3G23700	2.7	3.1	2.5	5.5	2.2	4.5	0.6	5	2.4	2.7	2.7	0.2	-0.4	1.8	-1.7	-3.1	-0.1	-0.9	2.4	-2.2	2.2	0.4	-1.7	-0.2	0.7	-0.8	0.9	-0.3
639	ACD1	Pheophorbide a oxygenase family protein with Rieske 2Fe-2S domain-containing protein	3	823622	AT3G44880	2.7	2.5	3.3	6.9	3.8	-4.4	0.6	2.6	2.9	2.7	2.7	0.5	0	0.8	-1.1	-1.4			2.9	-1.5	0.7	2	-0.8	1.2	1.8	-1.3	0.2	-0.4
640	AT3G18930	RING/U-box superfamily protein	3	821425	AT3G18930	2.7	2.1	7.3	2.2	10	3.3	2.9	-1.8	3.3	2.7	2.7	0.7	0.9	0.2	0.3	-0.7	0.5	0.5	1.1	-0.9	1.1	1.4	1.1				-0.5	-0.1
641	ATS1	phospholipid/glycerol acyltransferase family protein	3	840112	AT1G32200	2.7	2.7	-1.9	5.3	-1.3	3.9	-1.5	4.1	2.8	2.7	2.7	-0.1	2.6	1	-0.4	-2			1.1	-0.4	1.6	1.5	-0.8	0.3	2	-2.9	0.5	-1.1
642	CXXS1	C-terminal cysteine residue is changed to a serine 1	3	837696	AT1G11530	2.7	2.5	8.5	4	6.6	6.5	5.8	0.8	2.9	2.7	2.7	1.1	2.2	1.5	-0.8	-2.1	-3	-2.1	-0.7	0.2	1.2	2.3	-0.9	2.6	1.5	-2	0.4	-1
643	RPT3	regulatory particle triple-A ATPase 3	3	835941	AT5G58290	2.7	3	4.6	-0.6	5.4	4.2	2.7	3.4	2.4	2.7	2.7	2	3	-0.3	1.3	2.4			1.4	1.9	0.9	0.5	1.6	0.2	1.3	0.7	-0.7	-0.4
644	LSF1	like SEX4 1	3	821127	AT3G01510	2.7	2.2	1.4	4.2	1.1	3.5	1.6	0.7	3.3	2.7	2.7	1	0.8	1	-0.8	-1			0.7	-0.9	2.1	0.7	-0.6	0.8	2.8	-1	-1	-0.5
645	AT4G00165	Bifunctional inhibitor/lipid-transfer protein/seed storage 2S albumin superfamily protein	2	828076	AT4G00165	2.7								2.6	2.7	2.7	0.8	-0.4	0.8	0.4	0.5					2	-0.2	-1.7
646	HIR1	SPFH/Band 7/PHB domain-containing membrane-associated protein family	3	836395	AT5G62740	2.7	1.9	5.6	0.9	5.1	2.2	5.6	2.5	3.5	2.7	2.7	1.1	1.8	1.6	0.3	0	-0.5	0.4	0.9	0.8	0.8	0.7	2.1	1	1.2	1.4	0	0.5
647	FLN1	fructokinase-like 1	3	824576	AT3G54090	2.7	2.7	2.1	3.8	1.8	1.7	3.4	3.3	2.8	2.7	2.7	-0.6	1	3.1	-1.8	-0.2	0.1	-0.6	3.9	-1.4	0.7	0.9	-1.1	-0.4	2.7	-2.3	0	-1
648	ISA3	isoamylase 3	3	826481	AT4G09020	2.7	2.2	8.4	2.9	9.1	2.2	6	0.9	3.3	2.7	2.7	0.1	0.2	1	0.9	-0.3	1	0.8	0.6	0.7	2	1.6	0	0.8	0.6	0.2	0.4	-0.1
649	pde191	Mitochondrial transcription termination factor family protein	3	829972	AT4G38160	2.7	3	1.7	3.6	1.5	4.2	2.1	2	2.5	2.7	2.7	-0.1	0.3	1.9	-1.8	-1.2			2.6	-1.1	1	-0.6	-1.6	-0.6	2.4	-2.2	0.3	-0.6
650	JMJD5	2-oxoglutarate (2OG) and Fe(II)-dependent oxygenase superfamily protein	3	821629	AT3G20810	2.7	3.4	7.8	3.7	8.2	8.3	3	-5.9	2.1	2.7	2.7	-1.8	2.2	2.7	-1.2	-0.6	-1.6	0.3	0	0.9	0.2	0.9	-0.2	-0.3	1.2	0	-0.8	0.1
651	DIT2.1	dicarboxylate transport 2.1	3	836550	AT5G64290	2.7	2.6	-0.4	4.5	-0.6	5	2	2.7	2.9	2.7	2.7	2.1	-0.5	2.3	-0.3	-0.3	2.5	1.5	3.2	-0.3	2.2	1.5	0.5	1.4	3.1	-0.2	0.2	-0.2
652	RPE	D-ribulose-5-phosphate-3-epimerase	3	836262	AT5G61410	2.7	3.7	4.1	4.5	4.5	2.7	-0.6	5.1	1.8	2.7	2.7	1.3	1.2	2.3	-1.2	-2.2			4.1	-1.1	2.4	2.6	0.5	0.3	2.6	1	0	-0.1
653	YLMG1-1	YGGT family protein	3	819931	AT3G07430	2.7	2.6	0.4	3.4	-1.3	3.5	2.7	3.7	2.8	2.7	2.7	1.8	1.2	3.6	-0.7	-0.2	0.8	-0.7	2.3	-1.8	0.3	1	-1.2	-0.1	3.3	-1.4	0.5	-0.4
654	BTS	zinc finger protein-like protein	3	821357	AT3G18290	2.7	3.8	4.8	3.1	4.2	-1.6	3.7	-0.4	1.7	2.7	2.7	0.3	1.9	1.3	0.1	-0.2	-0.1	-0.4	1.5	0	1.2	0.8	0	-0.1	1.7	-0.5	0.8	0.5
655	GRP-3	glycine-rich protein 3	3	815101	AT2G05520	2.7	2.8	5.4	3.7	4.8	-1.3	7.2	2.8	2.6	2.7	2.7
656	AT1G73470	hypothetical protein	3	843682	AT1G73470	2.7	1.6	1.6	5	2.6	-0.5	0.1	-3.4	3.8	2.7	2.7	-0.6	-1	1.6	-1.3	-1.4			0.9	-1.2	3	1.8	-0.9	0.7	1.6	-1.5	-0.7	-0.3
657	BAK1	BRI1-associated receptor kinase	3	829480	AT4G33430	2.7	3	3.1	1.2	3.6	6.8	0.5	2.5	2.5	2.7	2.7	0.8	2.4	0.1	2	0.2	2.5	2.2	1.1	4.2	1.9	1	4.2	-0.6	1.4	1.9	-0.2	0.2
658	AT2G28540	RNA binding (RRM/RBD/RNP motifs) family protein	3	817402	AT2G28540	2.7	3.3	6	-0.1	3.1	7.9	5.2	2.2	2.1	2.7	2.7	0.5	1.7	-0.1	0.3	-0.6	-0.7	0.1	1.6	0	3.3	2.2	0.3	1.1	0.6	-0.5	0.2	-0.3
659	ARD1	acireductone dioxygenase 1	0	827124	AT4G14716	2.7								3.5	2.7	2.7	1.6	1.8	1.7	0.5	0.5	0.8	1.9	3.9	0.2	1.3	2.7	1.5	2	1.6	0.5	-0.2	0.6
660	LTO1	NAD(P)H dehydrogenase (quinone)s	3	829729	AT4G35760	2.7	3.2	2.9	5.8	2.9	1.7	1	0.8	2.2	2.7	2.7	1.6	1	1.8	-0.7	-0.2			2.8	-1.6	2.6	0.8	1.1	1.2	3.4	-0.8	-0.1	-1.2
661	AT4G24750	Rhodanese/Cell cycle control phosphatase superfamily protein	3	828577	AT4G24750	2.7	1.9	0.3	4.6	0.6	1.5	-0.3	2.1	3.5	2.7	2.7	-0.7	0.7	0.9	-1.1	-1.1	0.3	-0.8	2.9	-0.8	3	1.7	0	-0.5	0.7	-1.5	0.3	-0.4
662	AT4G31050	Biotin/lipoate A/B protein ligase family	3	829232	AT4G31050	2.7	2.6	6.9	3.1	7.2	4.3	3.8	0.4	2.8	2.7	2.7	0.4	0.6	0.7	-1.3	-0.3			1.6	-0.6	-1.8	0.1	0.8	0.9	0.6	-1.3	0.5	0.1
663	BSM	Mitochondrial transcription termination factor family protein	3	828116	AT4G02990	2.7	3.1	3	3.7	2.8	3.3	3.2	7	2.3	2.7	2.7	-0.1	0.2	3.2	-1.9	-0.7	1.6	-0.1	3.8	-1.8	0.2	1.8	-1.3	-0.3	2.4	-1.4	0.3	-1
664	NTT1	nucleotide transporter 1	0	844370	AT1G80300	2.7								2.6	2.7	2.7	0.9	2	0.4	0.2	2.5	1.3	-0.3	2.6	-0.5	2.7	1	2.6	0.5	2.1	4.7	0.4	3.3
665	MFP1	MAR binding filament-like protein 1	3	820845	AT3G16000	2.7	2.5	3.1	4	4.3	2.7	1.1	4.9	2.9	2.7	2.7	-0.2	0.7	3.5	-1.1	-0.7			1.1	-1.1	1.3	1.2	-2.5	-0.6	1.9	-0.7	0.6	-0.3
666	AT3G45770	Polyketide synthase: enoylreductase family protein	3	823720	AT3G45770	2.7	2.9	4.7	8.6	5.5	-0.7	3	-5.2	2.5	2.7	2.7	0.8	1.8	1.1	-0.7	0.3			2.8	-0.8	0.3	1	0				-1.1	0.1
667	AT5G07900	Mitochondrial transcription termination factor family protein	3	830684	AT5G07900	2.7	2.4	3.3	2.2	3.5	3.1	3.2	2.5	3	2.7	2.7	1	0.9	1.6	0.9	0.7	0.3	0.7	3.3	0.4	0.1	0.1	-0.5	0.1	0.7	0.8	-0.4	0.5
668	PnsB3	NDH-dependent cyclic electron flow 1	3	820871	AT3G16250	2.7	2.9	3.5	4.2	3.8	6.3	1.1	5	2.5	2.7	2.7	0.1	0.3	2.5	-1.6	-1.4			1.8	-1.2	0.8	0.4	-0.1	-0.9	2	-0.8	0.9	-0.2
669	AT1G12050	fumarylacetoacetase	3	837757	AT1G12050	2.7	2	4	3.6	4.7	-0.9	2.7	-2.9	3.4	2.7	2.7	3	0	-0.3	3	4	2.8	2.1	0.9	2.3	0.9	1.3	0.7	2.7	2.7	-0.8	0.6	3.8
670	NADK2	NAD kinase 2	3	838766	AT1G21640	2.7	3.4	3	6.3	1.3	3.2	1.3	5.7	2	2.7	2.7	-0.1	1.4	0.5	-1.2	-2.5	-0.8	-0.8	1.6	-0.3	2.5	2	-1.1	2.2	2.3	-1	-0.7	-0.9
671	AT3G07640	period circadian protein	3	819955	AT3G07640	2.7	1.7	5.6	2.5	5.5	4.3	9.8	0.4	3.7	2.7	2.7	0.8	0.1	0.5	0.4	1.3			0.3	-0.1	-1.7	-1.1	1	-0.4	1.3	-0.6	-1.7	-1.8
672	AT3G25480	Rhodanese/Cell cycle control phosphatase superfamily protein	3	822132	AT3G25480	2.7	2.9	3.5	5.1	4.4	3.1	0.8	5.8	2.5	2.7	2.7	0.7	0.4	2.6	-1.3	-0.9	1	-0.1	3.7	-1.9	0.6	1.6	-1.8	-0.8	2.7	-1.4
673	SHM3	serine hydroxymethyltransferase 3	3	829387	AT4G32520	2.7	3	0.9	2.8	-0.9	2.1	4	3.9	2.4	2.7	2.7	-0.6	7.6	2.2	-1.6	-1.4	-0.1	-0.8	2.8	-0.3	0.3	0.5	0.9
674	AT4G09560	Protease-associated (PA) RING/U-box zinc finger family protein	3	826540	AT4G09560	2.7	2.7	3.2	4.5	3.2	0.8	-0.2	7	2.7	2.7	2.7
675	AT2G22360	DNAJ heat shock family protein	3	816768	AT2G22360	2.7	2.8	3.5	7.3	2.4	3.1	2.3	4.5	2.6	2.7	2.7	-0.3	1.4	3	-1.8	-0.7	0.4	-0.9	4.4	-1.9	2.7	4.8	-0.8				0.1	-1
676	TRP1	tryptophan biosynthesis 1	3	831666	AT5G17990	2.7	3	1.7	3.2	3.4	-0.9	0	1.9	2.4	2.7	2.7	0.3	-0.5	0.9	1.7	0.7	2.2	1.2	0.6	-1	0.8	-0.3	1.6	-0.1	2.8	2.6	-0.2	4.6
677	SERPIN1	Serine protease inhibitor (SERPIN) family protein	3	841182	AT1G47710	2.7	2.1	5.6	0.6	4.6	0	4.1	1.9	3.2	2.7	2.7	2.9	0.2	-1.6	1.5	0.1			0.7	1.9	-0.6	0.4	2.3	1.1	0.3	1.9	-0.1	1.1
678	AT5G14460	Pseudouridine synthase family protein	3	831297	AT5G14460	2.7	2.4	1.8	4.3	1.3	0.6	1.1	3.3	3	2.7	2.7	0.5	1.1	3.3	-1.5	-0.2			3.3	-0.5	1.9	1.8	-1.2	0.8	3.9	-1.7	-0.2	-1.1
679	Y14	RNA-binding (RRM/RBD/RNP motifs) family protein	3	841576	AT1G51510	2.7	2.3	3.2	0.3	3	1.2	6.8	4.5	3.1	2.7	2.7	0.3	1.5	0.5	-0.7	0.6	-1	-1.5	0.8	-0.2	0.1	-0.1	0.6	0.2	0.7	1.4	-0.7	-0.4
680	AT1G55140	Ribonuclease III family protein	2	841957	AT1G55140	2.7								3	2.7	2.7	-1.2	1.9	3.1	-1.6	-1			4.6	-1.2	0.6	1.9	-0.6	0	2.8	-0.8	-0.4	-1.1
681	F2KP	fructose-2:6-bisphosphatase	3	837221	AT1G07110	2.7	2.9	0.7	6.2	-1.3	5.3	0.4	-0.7	2.5	2.7	2.7	0.4	0.8	0.9	0.2	-0.9			3.5	-1	1.6	2	-0.9	-0.2	2.2	-1.1	-0.5	-0.6
682	EMB269	GTP1/OBG family protein	3	831975	AT5G18570	2.7	2.8	0.6	3.1	0	3	0.2	3.7	2.6	2.7	2.7	0	1.4	4.8	-1.5	-1.3	1.1	0.6	3.8	-1.7	0.8	2	-1.5	0.7	2.7	-2	-0.2	-1.3
683	PEX11C	peroxin 11c	3	839257	AT1G01820	2.7	2	9.9	3.2	12.8	1.7	4.4	-6.2	3.4	2.7	2.7	0.1	2.4	0.7	0.3	-0.7	0.8	0.5	2.8	-1	2.3	1.5	0.1	0.5	2.3	0.1	-0.2	0.7
684	AT3G49560	Mitochondrial import inner membrane translocase subunit Tim17/Tim22/Tim23 family protein	3	824118	AT3G49560	2.7	1.8	1.9	4.2	0.4	-0.3	2.7	3.7	3.5	2.7	2.7	2	2.5	2.1	-1.5	-0.1	-1.9	-1.1	5.3	-0.4	2.3	1.8	-0.5	0.5	2.1	-0.3	0.4	-0.1
685	AT2G25950	PITH domain protein (DUF1000)	3	817136	AT2G25950	2.7	2.2	6.8	1.8	5.4	2.9	7	5.1	3.2	2.7	2.7	0.6	1.9	0.1	0.5	1.1	-1.6	-0.9	1.3	-0.8	0.3	1.2	0.4	1.8	1	-1.5	-0.9	0.3
686	APE1	acclimation of photosynthesis to environment	3	833856	AT5G38660	2.7	3.2	2.8	8.3	1.6	0.9	0.1	5.2	2.1	2.7	2.7	0.1	1	3.3	-1	-2.3			2.4	-1.4	1.6	1.5	-0.4	0.3	1.3	-0.1	0.3	-1
687	DEG15	protease-like protein	3	839726	AT1G28320	2.7	2.8	7	2.4	8	0.4	5.6	-1	2.6	2.7	2.7	-0.9	2.5	1.5	-0.4	-1.1	-3	-1.9	1.7	0.2	1.2	2.4	-0.2	1.5	1	-0.6	-0.5	-0.2
688	AT2G42130	Plastid-lipid associated protein PAP / fibrillin family protein	3	818813	AT2G42130	2.7	2.5	2.5	6.2	2.9	2.8	0.9	3.4	2.8	2.7	2.7	0.8	-0.3	4	-1.1	-1.1	2.1	1	4.9	-1.1	1.9	1.4	-0.5	1.4	1.3	-1.8	0.2	-0.4
689	ABF1	abscisic acid responsive element-binding factor 1	3	841395	AT1G49720	2.7	1.7	7.2	0.2	6.3	-0.3	6.8	-2.2	3.6	2.7	2.7	-0.1	-0.1	-0.5	0.2	-0.5	-0.9	-0.4	0.8	-0.3	0.8	1.7	0.7	2.7	-0.2	2.6	1	2
690	ZDS	zeta-carotene desaturase	3	819647	AT3G04870	2.7	3.4	1	13.2	-0.4	1.2	-1.3	8.2	1.9	2.7	2.7	0.6	2.3	0.3	0.3	-0.5			3.1	-1.4	1.6	3.9	-1.2	0.9	3.1	-0.1	0.5	0.3
691	CYP38	cyclophilin 38	3	821137	AT3G01480	2.7	2.9	2.1	4.3	2	3.7	0.3	4.6	2.4	2.7	2.7	1.1	0.6	1.6	-0.5	-1			2.8	-1.6	2.6	0.3	-1	-0.6	1.3	-0.5	0.8	0
692	AT4G37920	endoribonuclease E-like protein	3	829948	AT4G37920	2.7								2.8	2.7	2.7	-1.3	2	2.5	-1.4	-0.4			3.7	-2.4	-1.1	0.1	-1.4	-0.5	1.6	-2	-0.2	-1.5
693	ZIP5	zinc transporter 5 precursor	3	837029	AT1G05300	2.7	2.2	4.4	0.9	5.7	0	3.2	0.6	3.1	2.7	2.7	1.3	0.4	1.2	0.9	0.1	-0.8	-0.3	2	0.1	0.4	0.5	1.5	0.7	1.2	0.7	0.9	1.5
694	AT1G63830	PLAC8 family protein	3	842686	AT1G63830	2.7	2.4	1	4	2.6	3.7	-2.9	0.5	2.9	2.7	2.7	1.9	1.5	0.3	-0.1	-0.3			0.1	1.4	-0.5	-0.2	1.7	0.3	0.1	1.1	0.1	0.7
695	AT2G20050	protein phosphatase 2C and cyclic nucleotide-binding/kinase domain-containing protein	3	816524	AT2G20050	2.7	2.9	-0.3	6.1	3	0.1	2.2	3.6	2.4	2.7	2.7	-0.4	-0.1	-0.6	1	-0.5			1.7	-1.5	1.3	1.2	-0.6	-0.4	-0.1	-0.7	-0.6	0.6
696	AT3G51400	hypothetical protein (DUF241)	3	824303	AT3G51400	2.7	1.5	5.6	2	5.3	4.2	4.4	-0.7	3.9	2.7	2.7
697	SHW1	short hypocotyl in white light1	3	843330	AT1G69935	2.7	2.5	4.5	5.3	3.6	5	1.8	3.1	2.8	2.7	2.7	0.9	0.7	2.5	0.2	0.4	0.8	0.5	2.2	-0.4	0.5	2.5	0.6	1.2	2.6	-1.5	-0.2	-1.1
698	AT1G14270	CAAX amino terminal protease family protein	3	837988	AT1G14270	2.7	2.9	1	3.8	1.2	1.8	0.3	3.6	2.4	2.7	2.7	0.6	0.1	1	-0.5	-1.1	-0.5	-0.5	4.5	-0.2	1.2	0.6	-0.5	0.7	2.3	-1.8	0.1	-0.8
699	UGT73B1	UDP-glucosyl transferase 73B1	3	829561	AT4G34138	2.7	2.1	4.8	1.6	5	0.5	1.7	5.1	3.2	2.7	2.7	1.9	-0.1	-0.2	0.1	-0.8			-1.5	0.1	-1.2	0.9	2.4	0.2	0.6	1.5	0.9	0.2
700	AT2G37520	Acyl-CoA N-acyltransferase with RING/FYVE/PHD-type zinc finger domain-containing protein	3	818328	AT2G37520	2.6	1.8	5	0.7	3.8	0.2	4.6	0.9	3.5	2.6	2.6	-0.9	1.5	0.8	-0.9	-1.6			0.4	-0.5	0.8	1.7	-0.4
701	PYRB	PYRIMIDINE B	3	821577	AT3G20330	2.6	3.2	1.6	1.4	1.7	3.1	4.7	2.5	2.1	2.6	2.6	0.9	2	2.1	-1.3	0.1	0.5	-0.2	1.4	0.3	-0.6	-0.8	1	0.1	0.7	-0.5	-1	0.6
702	emb2184	Ribosomal protein L31	3	843871	AT1G75350	2.6	3	2	5.7	3.4	4.2	-0.4	2.8	2.3	2.6	2.6	0	0.6	2.5	-2	-1.5			3.7	-1.1	2.2	1	-0.8	-0.1	2.2	-0.5	0	-1.2
703	HDA2	histone deacetylase 2	3	832673	AT5G26040	2.6	2	7.6	0.6	6.9	-1.6	6	1.1	3.3	2.6	2.6	-0.6	2.5	1.4	-1.1	-2.6			1.6	-0.6	1.1	1.9	-0.4	3	2.2	-1.7	0.1	-1.1
704	AT3G23020	Tetratricopeptide repeat (TPR)-like superfamily protein	3	821876	AT3G23020	2.6	2.5	6.5	1.7	5.9	2.8	5.9	1.7	2.8	2.6	2.6	-0.6	1.1	1.1	-0.8	-0.4			1	0.1	0.4	0.9	-0.3	-0.6	2.1	-1.9	-0.2	-1.3
705	TIM	triosephosphate isomerase	3	816652	AT2G21170	2.6	3	-1.7	4.4	-0.5	3.4	-1	-2.5	2.3	2.6	2.6	1.9	1.5	3.1	1.5	1.1	2.2	2.6	3.8	0	1.7	1.3	0.6	0	2.2	0.7	0.9	1.9
706	APG3	Peptide chain release factor 1	3	825466	AT3G62910	2.6	3.1	1.6	4	2	2.6	0.5	3.9	2.2	2.6	2.6	-0.2	1	3.2	-1.6	-1.6	-2.4	-2.3	3.8	-3	0.3	1.7	-2.2	0.1	3.8	-1.2	0.4	-1
707	EMB2369	tRNA synthetase class I (I: L: M and V) family protein	3	825755	AT4G04350	2.6	2.7	1.4	4.6	1.2	1.4	1	3.2	2.6	2.6	2.6	-0.2	0.3	2.8	-1.2	-1.3			2.2	-1.6	2.4	1.3	-1.4	0.4	2.8	-0.9	0.1	-1
708	ILP1	GC-rich sequence DNA-binding factor-like protein	3	830755	AT5G08550	2.6	3.5	5.5	0	4.6	5.1	3.1	2.5	1.8	2.6	2.6	-0.5	1.6	-0.1	0	0.6			1.2	0	0.9	2	0.5	1.5	1.6	-1.3	-1.4	-0.9
709	CS26	cysteine synthase 26	3	821203	AT3G03630	2.6	2.8	1.4	2.9	0.6	1.9	2.4	1	2.5	2.6	2.6			1.9	-0.9	-0.3			3.1	-1.3				-1.3	1.7	-0.7	0.2	-1.1
710	EMB3137	Ribosomal protein S13/S18 family	3	831282	AT5G14320	2.6	2.4	0.8	4.8	1.6	3	0.1	2.7	2.9	2.6	2.6	0.5	0.2	2.8	-2.3	-1.9	0.7	0.4	4.2	-1.2	1.3	1.3	-1.6	-1	3	-0.7	0.4	-0.6
711	AT1G17850	Rhodanese/Cell cycle control phosphatase superfamily protein	2	838364	AT1G17850	2.6		2.2						2.8	2.6	2.6	-0.8	1.3	3	-1.2	-0.7			3	-2	0.5	1.4	-1.1	-1.2	2.4	-0.4	0.3	-0.4
712	GID1A	alpha/beta-Hydrolases superfamily protein	3	819674	AT3G05120	2.6	2.3	7.4	3.1	6.3	2.3	6.5	0.7	2.9	2.6	2.6	0.3	2.1	-2	0.9	0.8	0.2	-0.2	1.9	1.2	0.2	1.8	0.8	-0.4	0.6	1.7	-0.1	1.1
713	POR C	protochlorophyllide oxidoreductase C	3	839009	AT1G03630	2.6	2.9	1.3	4.2	1.7	4	0.3	5	2.4	2.6	2.6	1.4	-0.3	1.8	0.2	0.1	-0.2	0.1	2.3	0.1	2.5	2	-0.5	0.2	0.3	0.2	1	0.6
714	UBQ3	polyubiquitin 3	3	831899	AT5G03240	2.6	1.4	7.1	-2	6.6	0.8	8.4	-1.5	3.8	2.6	2.6	3.8	1.6	-0.1	1.2	1.4	2.4	1.7	1.1	1.7	1.1	2.6	3.8	0.5	0.5	4.8	0.5	0.9
715	AT4G12060	Double Clp-N motif protein	3	826814	AT4G12060	2.6	2.1	2.1	5.6	2.7	1.3	1.3	4.5	3.2	2.6	2.6	1.7	0.9	2.5	-1.1	-0.8	0.6	-0.1	4.2	0	0.6	0.5	-0.8	-0.3	3	-2.6	0.5	-0.2
716	AT2G22400	S-adenosyl-L-methionine-dependent methyltransferases superfamily protein	3	816771	AT2G22400	2.6	1.9	4.4	1.1	4.3	3.2	7.2	-2.9	3.3	2.6	2.6	-0.6	1.2	0.9	0	0.5	-0.6	-0.8	0.8	1	1.2	0.5	0.2	-0.4	0.7	-0.1	-0.8	-0.2
717	EMB3114	Mitochondrial transcription termination factor family protein	3	818173	AT2G36000	2.6	2.7	2.4	3.8	0.2	5.8	2.5	2.2	2.6	2.6	2.6	0.9	0.4	1.9	-0.6	-0.6			2.4	-2.4	2.2	0.9	-1.5	0.8	0.3	-1.2	0.3	-0.9
718	AT5G51110	Transcriptional coactivator/pterin dehydratase	3	835185	AT5G51110	2.6	3.1	-0.6	5.6	-1.7	4.3	-0.5	3.6	2.1	2.6	2.6	0.4	-0.1	2.9	-1.5	-1.6			4.3	-0.5	0.8	1.8	-1.4				-0.3	-0.7
719	AT2G24060	Translation initiation factor 3 protein	3	816940	AT2G24060	2.6	2.5	0.9	4.2	0.2	1.9	0.4	2.4	2.8	2.6	2.6	-0.1	3	3.9	-2.4	-2.5	-1	-0.2	4.4	-2.2	1	1.4	-2.4	-0.4	2.4	-1.8	0.5	-1.6
720	MGT9	magnesium transporter 9	3	836577	AT5G64560	2.6	2.6	6.2	1.3	6.7	-3	1.2	1.2	2.7	2.6	2.6	0.9	0.7	1.4	1	1.7	0.4	-0.9	2	-0.4	0.4	1.6	0.3	1.4	0.8	0.5	-0.8	-0.1
721	AT2G21385	hypothetical protein	3	816677	AT2G21385	2.6	3.4	2	5.8	1.6	2.1	-0.2	3.1	1.9	2.6	2.6	-1.1	-0.9	2	-0.7	-0.7	-0.4	0.2	2.6	0.4	0.4	0.5	-1.3	-0.7	2.1	-1.6	0.3	-1.1
722	PPR2	Tetratricopeptide repeat (TPR)-like superfamily protein	2	819817	AT3G06430	2.6								2.8	2.6	2.6	1.1	0.6	1.9	-1.1	-0.2	0.6	0.6	2.6	-0.3	2.2	1	-0.4	-0.5	2.7	-1.5	-0.2	-0.6
723	AT5G11840	YCF36: putative (DUF1230)	3	831057	AT5G11840	2.6	2.1	1.7	5.9	1.3	-5.1	-1.3	2.1	3.1	2.6	2.6	-0.7	1.5	3.6	-1.6	-2	-1	0.1	1.9	-0.6	1.4	1.3	-0.6	2.3	1	-0.6	-0.5	-0.6
724	BIR1	BAK1-interacting receptor-like kinase 1	3	834892	AT5G48380	2.6	3.1	3.6	4.1	3.2	2.9	2.4	1.7	2.2	2.6	2.6	1.3	1.7	-0.7	1	0.1	-0.5	-1.3	1.4	2.6	-0.7	0	1.6	0.1	1.1	2	0.4	1.2
725	AT2G21530	SMAD/FHA domain-containing protein	3	816692	AT2G21530	2.6								2.6	2.6	2.6	0.2	-0.3	1.5	-0.7	-1.1					0.7	0.4	-0.6	0.1	0.3	-0.6	0.8	-0.9
726	AT5G03900	Iron-sulfur cluster biosynthesis family protein	3	831927	AT5G03900	2.6	2.9	3.8	9.2	2.5	1	3	3	2.4	2.6	2.6	-0.5	0.7	1	-0.7	-1.3	-0.6	-1			1.4	1.7	-0.2	0.2	1.8	0.4	-0.9	-1.4
727	AT5G27730	heparan-alpha-glucosaminide N-acetyltransferase-like protein (DUF1624)	3	832835	AT5G27730	2.6	2.6	5.2	3.9	6	-1.5	3.1	0.4	2.7	2.6	2.6	-1	1.3	0.9	-0.2	-1.4	-1.1	-1.2	1.6	-0.9	1.9	2.7	-1.8	1.6	-0.3	-1.2	0.4	-0.9
728	CYP71B28	cytochrome P450: family 71: subfamily B: polypeptide 28	3	837866	AT1G13090	2.6	3.5	5	6.1	4	-1.3	5.6	3.8	1.8	2.6	2.6	0.6	3	0.9	1.7	1.5			1.7	1.6	1.7	0.5	1.4	0.2	1.1	1	0.2	0.7
729	PSAE-2	photosystem I subunit E-2	3	816545	AT2G20260	2.6	2.5	3.2	5.2	3.6	0.6	-0.2	5.1	2.7	2.6	2.6	1.1	0.9	2.3	-0.7	-0.8	0.2	0.7	2.1	-0.2	2.3	1.1	-0.7	0.2	0.4	-0.3	1	0.1
730	AT1G75960	AMP-dependent synthetase and ligase family protein	3	843929	AT1G75960	2.6	1.7	2.7	3.9	5.3	-0.7	-3.1	-1.9	3.6	2.6	2.6	-0.9	2.9	0.6	1	0.9			-0.7	1	2.1	0.5	1.1	-0.3	0.7	1.1	0.6	2.1
731	AT3G60810	DUF1499 family protein	3	825252	AT3G60810	2.6	2.5	5.4	4.7	7.1	-1.2	-0.3	2.7	2.7	2.6	2.6	0.1	0.3	1.8	-1.6	-1			-0.7	0.2	0.4	-1.5	0.8	-1.1	1.4	-1.2	-0.1	-0.7
732	AT5G66470	GTP-binding protein Era-like protein	3	836779	AT5G66470	2.6	2.6	1.3	3.7	0.8	3.7	1.3	3.6	2.6	2.6	2.6	0.1	2	1.9	-1.5	-0.6	-0.3	-0.6	3.6	-1.2	0.9	1	-2.9	-0.4	1.9	-1.8	0	-0.6
733	SHA1	RING/FYVE/PHD zinc finger superfamily protein	3	836498	AT5G63780	2.6	1.5	4.1	3.5	4.3	2.8	3.1	3.5	3.7	2.6	2.6	-0.9	2.3	0.2	-1.3	-1.1			0.3	-1.1				2.1	-0.3	-1.6	0	0.6
734	CLPX	CLP protease regulatory subunit X	3	835416	AT5G53350	2.6	2.7	5.1	3.8	5.6	1.5	1.6	2.3	2.6	2.6	2.6	-0.4	2.1	1.1	-0.3	0	-0.8	0.1	2.1	-0.9	0.8	1.7	-0.4	1.9	2.4	-0.6	-1.2	-1.2
735	CDPMEK	4-(cytidine 5'-phospho)-2-C-methyl-D-erithritol kinase	3	817234	AT2G26930	2.6	2.3	0.9	3.7	2.1	3.6	0.1	0	2.9	2.6	2.6	3.3	0.2	2.4	-0.5	-0.8	1.1	1.9	2.9	-0.9	0.4	2	-1.2	-1	0.6	0.3	0.6	0.2
736	AT4G02370	pectinesterase (Protein of unknown function: DUF538)	3	828057	AT4G02370	2.6	2	7.8	2.2	7.1	2.2	9.4	-3	3.2	2.6	2.6	1	0.3	0.7	1.5	2.1	3.5	2.3	1.5	0.7	0.2	0.1	1.3	1.4	1.6	0.9	-0.3	0.7
737	DG1	Tetratricopeptide repeat (TPR)-like superfamily protein	3	836893	AT5G67570	2.6	1.6	7.7	1.5	7	0.5	3.3	-2.4	3.6	2.6	2.6	-0.8	1.7	1.6	-1.4	-1.8	-1.4	-1.1	0.8	-1.4	1.6	1.9	-1.7	1.1	1.8	-2.1	0.5	-1.2
738	AT1G01080	RNA-binding (RRM/RBD/RNP motifs) family protein	3	839463	AT1G01080	2.6	2.2	1.6	3.9	2.2	3.4	0.8	4.1	3	2.6	2.6	-0.5	2	3.5	-1.2	-1.2	-0.3	-0.1						0	2.6	-1.6	0	-0.5
739	PETC	photosynthetic electron transfer C	3	827996	AT4G03280	2.6	3.9	2.5	7.4	2.4	3	-0.3	4.5	1.3	2.6	2.6	0.8	0.2	3.1	-0.8	-1.6	0.5	-0.3	0.9	-1	1.3	1.7	-0.3	0.5	1.1	-0.2	0.9	-0.1
740	AT2G15900	phox domain-containing protein	3	816086	AT2G15900	2.6	1.8	6.3	-1.1	8.4	0.1	2.9	-3.4	3.4	2.6	2.6	1.4	1.3	-0.1	-0.1	-0.9	-0.6	-1.2	1	-0.2	0.7	1.4	0.7	2.2	0.4	-1.5	-0.3	-1
741	PRPL11	plastid ribosomal protein l11	3	840194	AT1G32990	2.6	2.3	-0.4	4.2	0.4	3.2	-0.5	3.4	2.9	2.6	2.6	0.4	1.7	2.9	-1.3	-0.5			2.8	-0.6	2.6	0.4	-0.5	-1.2	3	-0.7	-0.1	-0.9
742	RPL4	ribosomal protein L4	3	837243	AT1G07320	2.6	2.7	-0.9	4	-0.8	3.6	-0.3	1.3	2.5	2.6	2.6	0.5	1.1	2.6	-1.4	-1.7	0.8	0.1	3	-1.3	1.6	0.8	-0.5	-0.8	3.4	-0.6	-0.3	-0.5
743	HOT5	GroES-like zinc-binding dehydrogenase family protein	3	834417	AT5G43940	2.6	2.2	4.7	2.9	4.7	0.3	3.4	3	3	2.6	2.6	1.8	-0.1	0.7	0	-0.6	0.9	0	2.6	2	2.4	1.6	0.3	-0.5	2.4	-0.8	-0.9	0.6
744	SQE6	squalene monooxygenase 6	3	832482	AT5G24160	2.6	2.6	6	3.8	5.3	0.1	3.9	4.7	2.6	2.6	2.6
745	AT3G14330	Tetratricopeptide repeat (TPR)-like superfamily protein	3	820653	AT3G14330	2.6	2.5	3.9	3.1	2.1	4.6	2.4	4.1	2.7	2.6	2.6	-0.2	1.4	2.8	-1.4	-0.5					-0.4	-0.4	-0.4
746	ALB3	63 kDa inner membrane family protein	3	817429	AT2G28800	2.6	2.6	2.5	7.3	2.7	0.5	-1.1	-0.2	2.6	2.6	2.6	0.1	2.6	2.9	-1.2	-1.7			3.9	-1.1	2	4	-0.8	-0.1	2.4	0.2	0.4	0.1
747	NOL	NYC1-like protein	3	830372	AT5G04900	2.6	2.1	2	7.4	3	0.6	-1	1.3	3	2.6	2.6	0.7	-1	2.6	-1.8	-1.5	0.8	0.2	2.2	-1.2	2.3	1.1	-0.1	0	3.3	-2.2	0.5	-1.6
748	AT5G19860	transmembrane protein: putative (Protein of unknown function: DUF538)	3	832107	AT5G19860	2.6	2.8	5.2	-0.2	5.3	1.2	4.6	-2	2.4	2.6	2.6	0.6	3.3	0.5	1.9	1	0.2	1.2	-0.3	0.8	1.2	0.9	0.7	1	0.5	0.1	-0.2	3.4
749	RAD23C	Rad23 UV excision repair protein family	3	821195	AT3G02540	2.6	2.4	2.1	3.2	2.7	1.6	0	-5.1	2.8	2.6	2.6	1.8	5.1	0.1	1.2	1.2	-0.5	0.7	0.5	1.8	1.4	2.8	1.3	1.4	1.9	1	-0.8	-0.3
750	AT2G21250	NAD(P)-linked oxidoreductase superfamily protein	0	816664	AT2G21250	2.6								3.4	2.6	2.6	1.5	-1.6	2.3	-1.4	0.1	1.1	1.6	2.1	0.1	1	1.5	0.1	0.4	3.7	-1	0.1	0.9
751	AT4G04340	ERD (early-responsive to dehydration stress) family protein	3	825754	AT4G04340	2.6	2.1	3.4	5.6	2.9	0.9	1.6	3.7	3	2.6	2.6	0.2	0.3	0.1	2.5	2	1	0.8	-0.1	0.4	0.5	-0.4	1.6	1.7	0.5	2.2	0.4	0.4
752	AT4G39040	RNA-binding CRS1 / YhbY (CRM) domain protein	3	830059	AT4G39040	2.6	2.3	0.2	4.4	-0.1	2.6	0.4	1.7	2.9	2.6	2.6	-0.3	1.6	3.2	-1.3	-0.2	0.4	0.9	4	-2.5	1.7	1.2	-1.5	-0.3	2.7	-1.8	0	-0.6
753	OTP87	pentatricopeptide (PPR) repeat-containing protein	3	843800	AT1G74600	2.6	3.4	6.2	1.3	6	-1.6	6.6	-0.6	1.8	2.6	2.6								0.2	-0.4	0.2	-0.2	-0.8	0.5	0	-1.8	0	-0.2
754	AT2G38330	MATE efflux family protein	3	818413	AT2G38330	2.6	2.4	2.4	4.5	3.1	0.1	1.6	2.3	2.7	2.6	2.6	-0.5	-0.1	2.3	-0.8	-1.1	-0.7	-0.4	2.2	-0.8	1.7	0.8	-1.2				-0.4	-1.1
755	SFC	ARF GTPase-activating protein	3	831171	AT5G13300	2.6	2.5	4.3	1	5.8	-1.9	2.4	-0.4	2.7	2.6	2.6	-0.1	-0.8	-0.3	0.1	-0.1	-1.2	-1.7	-0.8	-0.3	1	0.5	0.1	-0.2	-0.7	-0.2	1.2	1.1
756	LHT2	lysine histidine transporter 2	3	839057	AT1G24400	2.6	2.6	6.4	-0.4	6.4	0.8	6.2	-1.7	2.6	2.6	2.6	1.1	0.5	0.1	1.3	1.9			1.5	1.6	0.2	0.1	3.5	-1	-0.1	1.8	0.7	0.8
757	AOC2	allene oxide cyclase 2	1	822168	AT3G25770	2.6								2.7	2.6	2.6	2	-0.6	-0.3	0.8	1	2.3	0.8	-1.1	2.1	0.4	-1.2	4.7	-0.3	-2.3	4.5	0.6	5.1
758	AT2G25970	KH domain-containing protein	3	817137	AT2G25970	2.6	2.3	3.7	1.3	3.5	2.1	4.3	2	2.8	2.6	2.6	0.9	0.8	1.5	-0.3	-1.2	0.3	-0.1	1.8	1	2.2	1.9	0.9	-0.2	0.7	-0.9	-1.3	-1.1
759	GPX6	glutathione peroxidase 6	3	826765	AT4G11600	2.6	1.6	7.3	0.3	6.3	1	6.6	4.5	3.5	2.6	2.6	1.3	1	0.4	0.8	1.3	1.5	2.4	-0.6	3	-0.5	1.1	2.2	1.7	0.9	3.5	0.5	2.8
760	AT1G07080	Thioredoxin superfamily protein	3	837219	AT1G07080	2.6	2.1	3.2	2.3	2.8	-1.4	2	-1.3	3	2.6	2.6	2.1	1	0.8	-0.4	-1.7	0.7	1.8	0.7	0.7	-0.3	0.4	0.8	0.8	2.4	0.7	0	0.2
761	emb2394	Ribosomal protein L6 family	3	839273	AT1G05190	2.6	3.1	1	4	2	4.9	-0.2	3	2.1	2.6	2.6	0.1	0.6	3	-1.7	-1.7	0.9	0.5	3.8	-0.9	0.6	0.3	-1.2	-1.1	2.7	-0.7	0.5	-0.8
762	ADG1	ADP glucose pyrophosphorylase 1	3	834883	AT5G48300	2.6	2.8	1.5	4.1	2.7	3.2	1.2	4.4	2.4	2.6	2.6	1.7	-0.6	2	-0.2	-1.3	1.1	1.8	1.9	-0.4	2.2	0.2	0.8	0.4	1.4	1.1	0	0.5
763	AT2G17240	arginine/serine-rich-like splicing factor	3	816229	AT2G17240	2.6	2.5	2.3	4.5	2.2	2.3	2.6	4.7	2.6	2.6	2.6	0.1	1.4	2.3	-1.2	0.2	-0.8	-0.3	5	-1	0.8	0.4	-1.2	0.6	3.9	-0.5	0.3	-0.1
764	AT1G33600	Leucine-rich repeat (LRR) family protein	3	840254	AT1G33600	2.6	2.8	0.9	5	0.6	5.3	-2.9	4.2	2.4	2.6	2.6	0.8	1.1	0.6	0.4	0.9			1.6	2.6	0.2	-1.2	2.3
765	AT5G10690	pentatricopeptide (PPR) repeat-containing protein / CBS domain-containing protein	3	830933	AT5G10690	2.6	2.6	1.5	3.3	2.1	1.6	0.7	4.2	2.5	2.6	2.6	0	-0.1	1	-1.3	-2.1			3.4	-0.9	1.9	-0.1	0.1	0.1	1.8	-0.8	-0.3	-1.1
766	PPOX	pyridoxin (pyrodoxamine) 5'-phosphate oxidase	3	835061	AT5G49970	2.6	3.6	1.8	3.8	1	4.2	1.3	4.6	1.5	2.6	2.6	0.2	1.3	1.2	-0.3	0.1			2.3	-1	2.2	0.7	0.2	1.1	2.4	-1.3	-0.5	0.3
767	AT2G16800	high-affinity nickel-transport family protein	3	816181	AT2G16800	2.6	3	3.6	1.8	2.9	2.3	3.8	4.7	2.2	2.6	2.6	1.9	1.1	1.2	0.5	0.2	1.7	0.7	1.1	1	0.9	0.6	1.7	0	2.4	2.3	0.1	1
768	AT3G63540	thylakoid lumenal protein (Mog1/PsbP/DUF1795-like photosystem II reaction center PsbP family protein)	2	7922413	AT3G63540	2.6								2.5	2.6	2.6	1.2	0.6	2.8	-1.4	-1.3	-0.8	-0.7	1	-1.1	2.5	0.5	-1.1	0.1	1.6	-1.2	0.4	-0.6
769	TCP4	TCP family transcription factor 4	3	820732	AT3G15030	2.6	2.1	3	4.2	3.2	2.2	2.6	1.7	3	2.6	2.6	1	0.7	0.9	0.7	1.4			2.5	-0.5	0.6	0	-0.1	-0.3	0.7	-0.1	-0.1	0.5
770	AT5G38290	Peptidyl-tRNA hydrolase family protein	3	833811	AT5G38290	2.6	1.7	2.3	4.3	3.6	0.6	0.2	2.7	3.4	2.6	2.6	0	0.5	1.8	-0.9	-0.3			2.6	-0.2	1.7	1.3	-2	0.1	3.2	-1.5	0.3	-0.5
771	ABCD2	ABC transporter family protein	3	841876	AT1G54350	2.6	3.1	2.4	5.7	2	-0.1	0.3	4.8	2	2.6	2.6	-0.4	-0.2	1.6	-0.9	-1.9			2	-1.5	1.4	1.3	-1.3	1.2	2.3	-0.8	0.2	-0.8
772	NFU1	NFU domain protein 1	3	828196	AT4G01940	2.6	2.5	4.7	5.7	5.2	1	3.5	0	2.6	2.6	2.6	0.4	-0.7	2.1	-0.6	-1.2	-0.2	0.6	5.7	-0.4	0.7	1.7	-1.7	1.8	1.4	-0.5	-0.5	-0.4
773	GSTL3	Glutathione S-transferase family protein	3	831798	AT5G02790	2.6	2.5	4.2	5.4	6.7	-0.4	2.5	3.2	2.6	2.6	2.6	1.2	0.8	1	1.2	2.7	2.9	2.4	-1	2.7	0.7	0.2	1.2	1.5	2.1	1.3	1	1.4
774	AT3G59980	Nucleic acid-binding: OB-fold-like protein	3	825168	AT3G59980	2.6	2.4	1.9	3.8	1.9	4.1	1.7	-2.8	2.8	2.6	2.6	0.7	-0.9	2.7	-0.4	-1.2			4.1	-1.3	0.8	0.5	-1	0.4	3.9	-0.1	0.2	-0.9
775	CCR1	cold: circadian rhythm: and RNA binding 1	3	830082	AT4G39260	2.6	2.2	5.1	0.5	4.2	1.8	6.5	-4.2	2.9	2.6	2.6	0.6	2.1	0.7	0.6	-0.1	-0.1	1.5	1.2	2.5	1.3	1.8	1.3	-0.5	1.2	0.4	-1.4	-0.7
776	AT5G46580	pentatricopeptide (PPR) repeat-containing protein	3	834701	AT5G46580	2.6	2.2	1.9	4.2	1.7	3.6	1.5	5.4	2.9	2.6	2.6	-1.3	0.9	4.7	-1.9	-1.6			3.6	-2.6	0.1	0.8	-0.6	-1	2.9	-0.4	-0.4	-0.6
777	SIGF	RNApolymerase sigma-subunit F	3	818273	AT2G36990	2.6	2.7	1.6	3.7	-0.3	3.1	2.1	3.9	2.4	2.6	2.6	0.3	1.4	3.3	-1.6	-1.1			4.2	-1.2	1.2	1.8	-1.6	0.1	0.4	-1.3	0.4	-1.6
778	AT1G80030	Molecular chaperone Hsp40/DnaJ family protein	3	844343	AT1G80030	2.6	2.8	-1.6	4.9	-3.5	2.4	-1.4	4.3	2.4	2.6	2.6	-0.2	0	1.4	-0.5	-1			5.2	-2.2	0.8	1.2	-0.3	-0.2	3.2	-0.8	0.4	-1
779	DFD	DHFS-FPGS homolog D	3	824729	AT3G55630	2.6	3.3	5.7	3.8	4.4	4.1	4.1	4.3	1.8	2.6	2.6	2.5	0.1	2.7	-1.8	-1.4	-0.1	0.2	0.5	0.2	0.7	1.1	0.6	0	1	2.1	0	-0.5
780	VGT1	vacuolar glucose transporter 1	2	821117	AT3G03090	2.6	1.3	3.5	-1	4.5	0.8	2.6	-4.4	3.9	2.6	2.6	1.6	0.9	1.1	0.4	-0.5			0	1.1	0	1.4	-0.1	0.8	1.7	1.8	-1.9	1.5
781	RLK4	receptor-like protein kinase 4	0	828079	AT4G00340	2.6	1.9	4.5	1.2	4.6	2.6	2.6	1	3.2	2.6	2.6	1.8	0.8	0.7	1.2	0.8			1.2	-0.9	1.1	1.2	0.1
782	OTC	ornithine carbamoyltransferase	3	843869	AT1G75330	2.6	2.5	1.3	2.2	0.8	0.5	5.7	-0.1	2.6	2.6	2.6	1.9	-0.6	2.1	0.1	0.3	2	1.5	3.1	1.1	1.8	0.8	1.4	0.2	3.6	-1	0.1	0.6
783	CSP41A	chloroplast stem-loop binding protein of 41 kDa	3	825489	AT3G63140	2.6	2.9	2.2	4.4	2.8	2.2	-0.5	4.4	2.3	2.6	2.6	2.1	-0.3	3.4	-1.1	-1.2	0.8	0.2	1.5	-0.5	1.1	1.7	0.3	-0.7	2	-0.4	0.3	-0.4
784	AT5G04440	RAP release 2: galactose-binding-like domain protein: putative (DUF1997)	3	830323	AT5G04440	2.5	2.8	2.6	8.6	1.6	3	1.1	4.6	2.3	2.5	2.5	0.1	0.2	1.6	-1.1	-0.9	0.3	-0.4	2.7	-1	0.7	0.8	-0.2	0.9	1.2	-1.5	-0.7	-1.8
785	AT5G12040	Nitrilase/cyanide hydratase and apolipoprotein N-acyltransferase family protein	3	831077	AT5G12040	2.5	2.1	3.2	4	3	-0.1	5.2	-2.3	3	2.5	2.5	2.1	1	2.5	0.3	0.6	-0.8	0.8	0.7	1	1.9	2	0.2	-0.5	1.6	0	0	0.3
786	NDPK2	nucleoside diphosphate kinase 2	3	836451	AT5G63310	2.5	2.5	0.5	3.1	1.2	4.2	0.4	2.9	2.6	2.5	2.5	1.4	0.1	2.6	-0.3	0.3	1.2	0.9	3.3	-0.7	1.4	0.1	-0.1	-1.3	3.2	-0.3	0.5	0
787	AT3G29185	glutamate NMDA receptor subunit epsilon-1: putative (DUF3598)	3	822570	AT3G29185	2.5	2.2	1.5	3.9	1.6	1.6	1.2	3	2.9	2.5	2.5	-0.3	0.4	2.7	-1.2	-1			3.5	-1.9	2.1	2.2	-1.4	0.3	1.4	-0.9	0.9	0
788	AT1G04420	NAD(P)-linked oxidoreductase superfamily protein	3	839524	AT1G04420	2.5	2.7	1.6	4.8	3.8	3	-0.5	2.4	2.4	2.5	2.5	0.5	-0.6	3.2	-2.5	-2	0.8	0.4	2.1	-0.1	0.9	-0.5	-1.4	-0.5	1.4	-0.3	0.4	-0.3
789	LARP6b	RNA-binding protein	3	819002	AT2G43970	2.5	1.9	2.8	3.7	3.6	1.9	3.2	-4.8	3.2	2.5	2.5	0.4	1.2	0.1	0.6	-1			1.5	0.1	-0.3	1.8	1.6	1.6	1.9	0.1	-0.9	-0.3
790	MCD1	multiple chloroplast division site 1	2	838675	AT1G20830	2.5	3.2	4.1	6.4	2.6	4.8	2.4	2	1.9	2.5	2.5	-0.5	1.4	3	-1.4	-0.5	1	0.7	2.6	-0.5	1.6	2.1	-1.3	1.8	1	-1.8	-0.1	-0.1
791	EMB976	Tetratricopeptide repeat (TPR)-like superfamily protein	3	832785	AT5G27270	2.5	2.5	4	4.4	4.4	1.4	2.6	-1	2.6	2.5	2.5	-1.2	2.2	2.1	-1.3	-0.6			2.7	-1.7	1	1.5	-1.8	0.3	1.9	-2.8	-0.2	-0.8
792	LUT1	Cytochrome P450 superfamily protein	3	824479	AT3G53130	2.5	3.3	2.3	5	1.7	7.5	0.4	4.6	1.8	2.5	2.5	0.6	1.6	1.3	-1.1	-2.1			2.5	-0.4	2	0.7	-0.7	-1	1.8	-0.5	0.1	-0.7
793	EMB2730	Ribonuclease II/R family protein	3	830864	AT5G02250	2.5	2.7	4	4.4	4.7	2.6	2.1	1	2.4	2.5	2.5	-0.5	1.5	1.9	-0.8	-1.3	-0.4	-0.8	3.4	-1.3	1.3	1.8	-1.6	-0.5	2.4	-0.7	0.1	-0.8
794	RHON1	Rho termination factor	3	837128	AT1G06190	2.5	2.2	1.2	4.3	0.7	3.6	0.1	4	2.8	2.5	2.5	-0.2	0.9	1.9	-0.3	0.8	1.1	-0.3	3.5	-0.4	-0.9	0.1	-1.1	-0.1	2	-3.3	-0.1	-0.9
795	AT1G70200	RNA-binding (RRM/RBD/RNP motifs) family protein	3	843356	AT1G70200	2.5	2.8	1.5	4.8	1.1	1.9	1.2	3.3	2.3	2.5	2.5	0.1	0.1	3.3	-1.6	0	0.2	-0.9	2.2	-2.1	0.1	0.1	-1.9	-0.5	2.1	-1.2	0	-0.6
796	AT4G25170	Uncharacterized conserved protein (UCP012943)	3	828620	AT4G25170	2.5	2.8	1.4	2.9	-0.8	4	-1.8	-5.5	2.2	2.5	2.5	-0.2	0.7	3.2	-0.8	-0.8	0.5	-0.2	3	-0.9	2.1	1.2	-0.8	1.5	2.5	0.3	-1	-0.7
797	PFK3	phosphofructokinase 3	3	828733	AT4G26270	2.5	2.1	5.7	-0.9	4.9	-2.9	4.9	1.9	3	2.5	2.5	1.3	2.1	1.3	0.6	0.6			3.1	2.8	0.1	1.8	1.8	1.4	1.2	2.1	1.9	2
798	PUR4	purine biosynthesis 4	3	843766	AT1G74260	2.5	3	0.5	3	-2.4	3.1	3.7	2.5	2.1	2.5	2.5	1.2	1.7	2.5	0.7	0.7	-0.5	0.3	1.5	-0.1	1.2	0.9	0.1	1	2.2	-0.2	-1.2	-0.6
799	DJ1C	Class I glutamine amidotransferase-like superfamily protein	3	829548	AT4G34020	2.5	2.6	4	4.8	4.8	0.5	1.2	-3.1	2.5	2.5	2.5	-0.7	2.8	2.8	-1.5	-0.5	-2	-1.8	2.6	-0.9	2.1	0.9	-0.1	0	2	-1.8	0.9	-1.2
800	ASP5	aspartate aminotransferase 5	3	829330	AT4G31990	2.5	2.4	1.3	5	0.2	0.1	3.7	6.3	2.7	2.5	2.5	3	-1.1	3.5	-0.4	0.3	0.1	-0.6	1.2	-0.8	1.1	1.6	0.3	-0.3	2.8	-0.6	0.2	0.1
801	PTAC14	plastid transcriptionally active 14	3	827759	AT4G20130	2.5	2.4	0.5	3.7	0.1	4.5	0.3	3.1	2.7	2.5	2.5	0	1.1	3.5	-2.3	-0.9			3.8	-1.1	1	1.1	-2.4	0.6	2.7	-2.6	0.1	-0.8
802	GRP7	cold: circadian rhythm: and rna binding 2	3	816705	AT2G21660	2.5	2.2	7.6	1.6	7.9	3.7	9.4	-7.4	2.9	2.5	2.5	0.6	2.1	0.7	0.6	-0.1	-0.1	1.5	1.2	2.5	1.3	1.8	1.3	-0.5	1.2	0.4	-1.4	-0.7
803	AT4G03150	plant/protein	3	828059	AT4G03150	2.5	2.4	3.8	4.4	2.6	3.2	3	4.2	2.6	2.5	2.5	0.7	-0.6	1.1	-1.3	-1.1	0.3	0.2	2.4	-1.5	0.5	-0.4	-1.1	-0.3	3.7	-0.4	-0.1	-0.8
804	APG1	S-adenosyl-L-methionine-dependent methyltransferases superfamily protein	3	825516	AT3G63410	2.5	2.7	-1.5	4.5	-1.4	2.3	-0.2	4.4	2.4	2.5	2.5	0.8	0.7	2.1	0.8	0.2	1.1	0.6	4.2	-1.3	3.1	1.9	0.2	0.8	0.5	-0.3	0	-0.1
805	AT3G25660	Amidase family protein	3	822154	AT3G25660	2.5	2.1	0.1	3.4	0.6	2	-0.7	3.9	3	2.5	2.5	0.5	-0.2	2.5	-1	-1.1			4.8	-0.8	2.1	0.9	-0.8	-0.8	3.2	-1.2	-0.2	-0.5
806	AT1G73710	Pentatricopeptide repeat (PPR) superfamily protein	3	843706	AT1G73710	2.5	2.6	6.4	6.1	6.2	1.3	4.2	4.2	2.5	2.5	2.5	-1	0.9	1.8	-0.1	-0.2	-0.6	-0.3	0.5	0	0.2	0.2	-0.5	-0.2	-0.4	-0.2	-1.2	0
807	AT4G22990	Major Facilitator Superfamily with SPX (SYG1/Pho81/XPR1) domain-containing protein	0	828398	AT4G22990	2.5								2.6	2.5	2.5	0	0.9	0	0.8	-0.2	-1.1	-0.2	1.1	0.7	0.7	0.9	0.5	1.9	1.4	1.1	1.8	0.9
808	SCO1	Translation elongation factor EFG/EF2 protein	3	842573	AT1G62750	2.5	3.2	0.6	5.7	-0.6	4.5	-0.4	5.8	1.9	2.5	2.5	-0.6	1.9	3	-1.2	-1.5	0.7	-0.7	3.5	-2.5	0.8	2.2	-1.2	-0.8	2	-0.3	0.1	-0.1
809	AT2G14880	SWIB/MDM2 domain superfamily protein	3	815977	AT2G14880	2.5	2.9	1	3.9	-1.4	2.5	1.4	5	2.2	2.5	2.5	0.2	-0.3	2.9	-1.9	-0.9	1.4	0.2	5.3	-1.1	0.9	0.6	-0.9	-0.4	2.3	-0.8	-0.3	-0.2
810	AT4G32760	ENTH/VHS/GAT family protein	3	829412	AT4G32760	2.5	2.2	3.7	0	5.2	1.2	0.7	-5.4	2.8	2.5	2.5	1.4	1.7	0.4	0.7	-0.2	0.5	0.5	0.7	0.7	0.7	1.6	1.4	1.3	0.8	1.3	0.3	-0.9
811	TRX z	Thioredoxin z	3	819858	AT3G06730	2.5	2.3	-0.2	3.6	-1.7	3	0.9	5.3	2.7	2.5	2.5	1	-0.7	3.7	-2.1	-0.8	0.8	0	0.6	0.3	2.6	1.5	-1.8	-0.7	2.2	-2.2	-0.4	-0.9
812	AT5G16380	autophagy-like protein: putative (Protein of unknown function: DUF538)	3	831499	AT5G16380	2.5	2.2	7.7	0.3	6.6	4.1	7.2	3.5	2.8	2.5	2.5	0.9	0.7	0.3	-0.2	-1.2	-0.9	-0.6	0.9	-0.1	0.1	-0.3	-0.7	0	-2.9	-0.7	0.5	0.1
813	BT4	BTB and TAZ domain protein 4	3	836884	AT5G67480	2.5	2	7.2	1.3	7.2	-0.3	2.8	5.7	3.1	2.5	2.5			-0.1	1.3	0.9	-1.4	-0.3	-0.7	-0.9	0.8	0.3	1.2	0.1	0.5	1.1	-0.8	0.3
814	AT1G01770	propionyl-CoA carboxylase	3	837323	AT1G01770	2.5	2.5	4.7	3.2	6.1	-0.5	2.1	-4.8	2.5	2.5	2.5	-0.6	0.8	-0.7	0.5	0.1	-0.9	-0.9	0	-0.6	-1	-0.6	0.3	2.4	0.1	-1.6	-0.8	-1.3
815	GRF9	general regulatory factor 9	3	818859	AT2G42590	2.5	2.9	0.9	5	1	2.4	0.2	-1.9	2.2	2.5	2.5	2.3	0.5	2.3	0.6	1.4	3.7	3	1.1	0.9	1.3	1.4	1.2
816	ASA2	anthranilate synthase 2	3	817519	AT2G29690	2.5	1.8	1.3	1.8	1	1.9	2.3	4.3	3.2	2.5	2.5	1.8	0.6	-0.3	0.7	1.2	1	0.2	1.6	1.2	0.9	0.5	-0.4	0.7	2.5	4.5	0.3	2.4
817	AT1G28600	GDSL-like Lipase/Acylhydrolase superfamily protein	3	839760	AT1G28600	2.5	1.9	2	4.7	2.6	2.5	0.5	5.3	3.1	2.5	2.5	1.3	1.1	1.8	-0.7	-0.8	0.2	2.3	0.2	2.5	1.3	0	0.4	0	0.6	2.4	1.3	1.3
818	AT5G53490	Tetratricopeptide repeat (TPR)-like superfamily protein	3	835431	AT5G53490	2.5	1.6	2.6	4.7	3.7	2.5	0.5	2.1	3.4	2.5	2.5	0.2	0.9	1.7	-0.6	-0.8	-0.6	-0.9	2.6	-1.6	2.1	1.8	-1.5	-0.4	2.7	-1.2	0.6	-0.8
819	APM1	aminopeptidase M1	3	829446	AT4G33090	2.5	2	3.1	1	3.1	-3.2	2.5	-2.8	3	2.5	2.5	2.2	1.2	1.4	-0.2	-1.1	1.1	-0.8	1	1.2	0.7	0.9	1	1.5	1.3	-0.2	-0.7	1.4
820	AT1G79600	Protein kinase superfamily protein	3	844298	AT1G79600	2.5	2.7	0.2	8.3	-1	-0.8	-3.1	8.2	2.3	2.5	2.5	0.4	0.5	0.9	-0.4	-1.1	0.8	-0.6	3.4	-0.1	1.6	3.4	-0.8	1	2.1	0.6	0.2	-0.1
821	MRL7-L	Thioredoxin superfamily protein	3	817741	AT2G31840	2.5	2	2.6	3.9	2.2	0.8	2.5	2.4	3	2.5	2.5	-0.6	0.4	3.3	-1.4	-0.9	-1.5	-0.7	3.1	-1.4	1.6	1.5	-1.9	0.8	2.4	-2.1	0.2	-1.6
822	scpl26	serine carboxypeptidase-like 26	3	818150	AT2G35780	2.5	1.9	1.7	1.8	1.3	4	2.7	0.4	3.1	2.5	2.5	1.1	-0.4	0.8	-1.1	-0.2			2	2.5	1.6	0.8	-0.6	1.5	2.3	3.5	0.8	0.4
823	AT1G48570	zinc finger (Ran-binding) family protein	3	841278	AT1G48570	2.5	2.8	2	2.7	1.3	2.5	5.4	3.5	2.2	2.5	2.5	-0.5	0.7	3.2	-0.7	-0.3	-0.9	-1.6	2.2	-0.3	0.3	-0.3	0.2	-0.1	0.7	0.5	-1.2	0
824	AT5G58330	lactate/malate dehydrogenase family protein	3	835945	AT5G58330	2.5	3.1	2.4	8	1.1	1	-0.7	5.7	1.9	2.5	2.5	1	0.9	2.6	-1.2	-2	1.2	-0.4	2.5	-1.4	0.6	0.6	-0.8	-0.5	2	-0.7	1.2	0.9
825	SULA	NAD(P)-binding Rossmann-fold superfamily protein	3	816667	AT2G21280	2.5	3	1.9	4.7	3.3	1.7	-0.4	4.3	2	2.5	2.5	-0.5	-0.5	0.9	-0.8	-1.3	1	0.1	2.9	-0.7	1.3	0.7	-0.3	-0.9	1.3	-0.4	0.3	0.1
826	RLP31	receptor like protein 31	3	819701	AT3G05370	2.5	3.3	1.9	4.1	2	2.9	1.2	1.7	1.8	2.5	2.5
827	CBSX3	Cystathionine beta-synthase (CBS) family protein	3	830953	AT5G10860	2.5	2.2	8.1	2.3	8.4	1.6	9.1	-4.4	2.9	2.5	2.5	-0.3	1.3	0.3	-0.2	-1.7	-2.2	-1.5	-0.4	-0.2	2.1	0.5	0	1	-0.1	-1.6	-0.2	0.3
828	SWEET11	Nodulin MtN3 family protein	3	824035	AT3G48740	2.5	2.4	2.6	5.1	2.4	-2.4	3.5	-1.5	2.6	2.5	2.5	1	0	-0.7	-0.2	-1.1	-1.8	-2	1	-1.3	0.8	0.5	0	1.3	0.7	0.8	1	1.4
829	AT5G58800	Quinone reductase family protein	3	835997	AT5G58800	2.5	2.1	6.8	4.5	7.4	3.2	3	3.5	2.9	2.5	2.5	0	-0.3	1.2	-0.3	-0.9	-1.2	-1.6	1.5	-1.6	0.1	1.2	-0.6
830	THFS	10-formyltetrahydrofolate synthetase	1	841470	AT1G50480	2.5								2.9	2.5	2.5	2.4	-0.1	1.5	0	-0.3	1.1	-0.2			0.5	1.3	0.8	0.3	2.2	-0.8	-0.4	0.6
831	BGLU9	beta glucosidase 9	3	828895	AT4G27820	2.5	2.5	5.3	5.5	4.5	0	2.8	4.8	2.5	2.5	2.5
832	AT1G65720	transmembrane protein	3	842883	AT1G65720	2.5	2.1	3.7	-1.6	3.6	0	3.3	-3.8	2.9	2.5	2.5	2.9	0.9	-1	2.9	1	1.2	2.1	-0.5	0.9	0.4	1.1	1.4	-0.1	-0.2	1.8	0.8	1.2
833	AT1G26130	ATPase E1-E2 type family protein / haloacid dehalogenase-like hydrolase family protein	3	839154	AT1G26130	2.5	2.4	6.1	-1.4	5.2	2	5.7	1.8	2.7	2.5	2.5	1.2	0.5	0.6	2	2.3	2.4	1.4	1.3	3.5	0.2	0	0.9	-0.4	0.6	2.5	1.1	1.2
834	AT4G33490	Eukaryotic aspartyl protease family protein	3	829486	AT4G33490	2.5	1.5	6.5	2.7	8.1	-4.1	3.5	-1.9	3.5	2.5	2.5	1.5	1	1.1	0.9	0.6	0.6	0.3	0.4	3.1	0.6	0.6	2.1	0.9	1.3	1.7	1.1	0.7
835	AT3G15750	Essential protein Yae1: N-terminal	0	820818	AT3G15750	2.5								3.2	2.5	2.5	-0.5	1.3	0.6	-1.4	-2	-1.7	-1.3	1.2	-2.2	-0.3	0.1	-0.4	0.8	1.3	-1.3	-0.7	-0.7
836	AT1G31690	Copper amine oxidase family protein	3	840056	AT1G31690	2.5	3.2	6.1	3.1	6.4	2.8	4.1	-0.5	1.8	2.5	2.5	0.5	0	0.2	1.4	1.3			1.8	0				-0.1	-0.6	1.6	0.6	1.8
837	TOC132	multimeric translocon complex in the outer envelope membrane 132	3	816165	AT2G16640	2.5	3.2	6.3	1.6	5.4	3.1	5.5	3.1	1.8	2.5	2.5	0.1	3	0.1	0.3	-0.1	0.2	0.1	1.2	-0.7	3.2	2.1	0.4	1.6	-0.4	-1.1	-0.7	1
838	IGMT4	O-methyltransferase family protein	3	838709	AT1G21130	2.5	2.5	4	3.1	4.4	1.8	3.1	3.2	2.6	2.5	2.5
839	AT5G02160	transmembrane protein	3	831910	AT5G02160	2.5	2.5	4.2	4.2	5.2	2.7	1	-0.5	2.5	2.5	2.5	1	0.1	0.3	0.3	-0.6	-0.7	-1	1.3	-1	2	0	-0.5	0.2	2.1	-1.2	0.1	-0.6
840	HMA1	heavy metal atpase 1	3	829881	AT4G37270	2.5	2.8	3.9	6.3	2.2	4.5	2.1	5	2.3	2.5	2.5	0.3	0.8	1.7	-0.3	-0.9			1.9	-1.9	2.6	2.4	-0.4	1	1.9	-0.3	-0.5	-0.6
841	CYP71B5	cytochrome p450 71b5	3	824495	AT3G53280	2.5	3.1	4.5	3.7	5.5	4.6	0	5.8	1.9	2.5	2.5	0.6	3	0.9	1.7	1.5			1.7	1.6	1.7	0.5	1.4	0.2	1.1	1	0.2	0.7
842	MEE40	Pentatricopeptide repeat (PPR) superfamily protein	3	824537	AT3G53700	2.5	1.8	2.9	4.1	2.8	3	3.3	3.5	3.2	2.5	2.5	-0.2	0.8	2.5	-1	-0.2	0.6	0.3	3.3	-2	1	0.5	-1.4	0.3	1.3	-2.8	0.2	0.1
843	AT5G02710	zinc/iron-chelating domain protein	3	831827	AT5G02710	2.5	3	3.2	4.5	2.6	3.3	2.8	4.4	2	2.5	2.5	-0.6	2.7	1	-1.6	-1.3			2.7	0.4	1.1	-0.4	-0.5	-1	2.9	-2.1	-0.1	-1
844	CRK18	cysteine-rich RLK (RECEPTOR-like protein kinase) 18	3	828425	AT4G23260	2.5	2.7	2.6	4.2	1.5	3.6	3.4	0.9	2.3	2.5	2.5
845	ABCI10	ABC transporter family protein	3	829483	AT4G33460	2.5	1.4	4.9	3.7	6	0.8	3.4	-0.7	3.6	2.5	2.5	-0.8	0.5	2.3	-0.1	-0.1	0.6	0.2			-0.2	-0.7	-1.1	1.3	1.8	-1.4	0.3	-0.6
846	AT4G33980	hypothetical protein	3	829544	AT4G33980	2.5	2	7.8	0.4	7.3	5.1	6.1	-7.5	3	2.5	2.5										-1.3	0.2	0.7
847	OASA1	O-acetylserine (thiol) lyase (OAS-TL)	3	827145	AT4G14880	2.5	2.1	0.8	3.8	0.2	-0.8	-0.3	-6.1	2.9	2.5	2.5	2.9	2.5	3.1	0.2	-0.1			3.5	1.2	3.2	0.6	1.8	0.2	2.2	1.9	0.1	1.4
848	AT5G55220	trigger factor type chaperone family protein	3	835615	AT5G55220	2.5	2.7	0.3	4.2	0.2	1.5	-0.2	3.2	2.3	2.5	2.5	0.6	1.1	3.2	-1.7	-0.7	0.5	-0.1	4.5	-1.5	0.2	1.7	-1.9	-0.8	4.4	-1.3	0.8	-0.5
849	AT1G29670	GDSL-like Lipase/Acylhydrolase superfamily protein	3	839844	AT1G29670	2.5	2.3	1.5	4.1	1.6	3.2	0	1.5	2.7	2.5	2.5	0.6	0.5	0	0.2	0.4	0.6	-0.9	1.3	-0.6	0.9	-0.8	1.4	-1.4	0.1	-0.3	1.2	1.3
850	AT1G09320	agenet domain-containing protein	3	837453	AT1G09320	2.5	1.8	5.8	-4.6	5.7	0.6	2.3	0.4	3.2	2.5	2.5	1.2	1.4	1.1	-0.7	0.7	-0.5	-0.7	-1.8	-0.7	2.2	1	0.2	1.2	1.5	0.1	-1.9	0.2
851	AT1G15130	Endosomal targeting BRO1-like domain-containing protein	3	838077	AT1G15130	2.5	2.3	4.6	-0.6	5.5	0.4	2.1	1	2.7	2.5	2.5	1.7	1	-0.5	1.4	-0.4	-0.1	0.3	0.7	0.8	0.2	1.4	1.7	0	1.1	2.5	1.1	1.9
852	BAG6	BCL-2-associated athanogene 6	3	819232	AT2G46240	2.5	1	3	-1.6	2.7	-0.7	-1.2	-0.4	4	2.5	2.5	-0.5	0.7	0.2	0.5	-0.1	-0.7	-0.3	-0.7	-0.5	0.6	1.8	0	1.6	0.1	-0.6	-0.3	0.5
853	PUM6	pumilio 6	3	828694	AT4G25880	2.5	3.2	5.2	2	5.4	2.9	5.7	2.5	1.7	2.5	2.5	0	1.2	-0.1	0.5	-0.2	-1	-0.8	-0.1	-0.3	1.1	2.3	-0.3	1.6	2.2	-0.1	-1	-0.6
854	PEX6	peroxin 6	3	839315	AT1G03000	2.5	2.9	3.7	2.6	3.9	3.7	2.7	2.8	2.1	2.5	2.5	0.1	2.2	1.5	-1.2	-1.3	-0.1	0.8	1.1	-0.1	0	0.9	0.4	0.5	2.2	-1.2	-0.8	-0.3
855	HDH	histidinol dehydrogenase	3	836509	AT5G63890	2.5	2.4	1.9	3.7	2.2	2.3	2.3	4.2	2.6	2.5	2.5	1.3	-0.1	1.2	0.6	1.1	0.2	0	2	1	1.5	2.1	-0.2	-0.1	3.1	-1.3	-0.5	-0.2
856	emb1688	Minichromosome maintenance (MCM2/3/5) family protein	3	843064	AT1G67440	2.5	2.2	2.5	6	0.9	1.5	1.3	4.4	2.8	2.5	2.5	0.2	2.1	1.4	-1.2	-0.9	2	-0.1	2.5	-0.5	1.5	1.7	-1.8	1.8	2.5	-1.7	-0.3	-0.2
857	AT4G32060	calcium-binding EF hand family protein	3	829337	AT4G32060	2.5	1.4	0.7	1.9	1	-2.1	2.3	-4.2	3.5	2.5	2.5	0.7	0.7	1	0.7	1.5			0.2	1.2	0.8	0.8	0	1.6	1.5	0.7	0.3	1
858	NUDX14	nudix hydrolase homolog 14	3	826805	AT4G11980	2.5	1.9	4.6	4.3	6.1	1.1	0.6	-1.1	3	2.5	2.5	-0.1	0	-0.1	-0.3	0.2	-0.7	-0.5	2.5	-0.7	1.2	1.2	-0.3	1.1	1.9	-2.1	-0.7	-0.2
859	SNC1	TIR-NBS-LRR class disease resistance protein	3	827397	AT4G16890	2.5	2.8	3.2	5	2.4	4	4	4.3	2.1	2.5	2.5
860	ALPHA DOX2	alpha dioxygenase	3	843703	AT1G73680	2.5	2.9	4.6	2.3	3.7	1.6	3.2	4.8	2	2.5	2.5			0.5	0.4	0.3					1.1	0.7	0.5
861	AAE3	AMP-dependent synthetase and ligase family protein	3	824060	AT3G48990	2.5	2.4	3.5	1.8	2.6	1.6	1.9	2.5	2.5	2.5	2.5	1.1	-0.1	-0.1	2.1	1	0.5	0.3	0.2	2.9	0.7	1.2	2.5	1.6	0.9	0.3	0.6	1.5
862	AT3G17410	Protein kinase superfamily protein	3	821005	AT3G17410	2.5	3	2.3	1.9	4.1	2.3	-1.1	0.6	1.9	2.5	2.5	1.9	0.6	-0.8	2.3	0.3	1.2	0.7	1	2.6	0.4	1.1	2.1	-0.7	-0.7	3	0.3	1.4
863	AT1G07310	Calcium-dependent lipid-binding (CaLB domain) family protein	3	837242	AT1G07310	2.5	1.6	3.6	-0.4	5	2	-2.6	-1.4	3.3	2.5	2.5	1.5	2.9	0.1	1.1	0	2.4	1.3	0.5	0.6	0.5	0.8	0.8	0.3	-0.4	0.8	-1.1	-0.7
864	AT5G51970	GroES-like zinc-binding alcohol dehydrogenase family protein	3	835272	AT5G51970	2.5	3	3.6	2.1	2.4	1.7	3.3	-6.9	2	2.5	2.5	0.1	1.2	1.2	1	3.2	-0.5	-0.7			2.9	2.7	0.2	2.2	2.6	-1.4	-0.7	-1.2
865	AT2G20725	CAAX amino terminal protease family protein	3	816602	AT2G20725	2.5	2.2	2.8	4.7	2.4	2.4	1.2	-1.3	2.8	2.5	2.5	-0.6	2	0.5	-0.4	0.3			0.6	0	0.5	-1.1	0.4	-0.4	2.2	-1.1	0.1	-0.6
866	AT5G64380	Inositol monophosphatase family protein	3	836559	AT5G64380	2.5	2.8	2.7	4.1	2.2	3.4	0.6	0.6	2.2	2.5	2.5	0.2	2.4	1.4	-1.7	-2.2	-1.6	-0.6	4.7	-1.5	3	2.1	-0.8	-1.4	2.3	-0.1	0.9	-0.3
867	AER	alkenal reductase	3	831560	AT5G16970	2.5	2.7	3.8	3.5	3.5	4	0.8	0.5	2.2	2.5	2.5	2.2	0.3	1.4	1	0.5	2.1	0.5	1.1	-0.2	1.8	1.8	1.9	-0.1	1.1	1.5	0.9	1
868	AT1G72390	nuclear receptor coactivator	3	843571	AT1G72390	2.5	2.7	7.8	0.8	7.1	6	2.5	1.7	2.3	2.5	2.5	-0.2	2.7	-0.1	0.7	-0.3	-0.6	-1	0.7	0.4	0.9	1.1	0	0.7	1.4	0.2	-0.9	-0.9
869	KCS8	3-ketoacyl-CoA synthase 8	3	815998	AT2G15090	2.5	2.6	1.9	2.7	1.6	8.4	2.2	6.4	2.4	2.5	2.5
870	AT5G08340	Nucleotidylyl transferase superfamily protein	3	830732	AT5G08340	2.5	1.9	2.2	2.9	2.2	-0.2	0.8	0.8	3.1	2.5	2.5	-1.1	2.5	1.7	-1.2	-0.1			4.2	-2	0.5	-0.3	-1.1	1.2	1.6	-2.5	-0.1	-1
871	AT2G36430	transmembrane protein: putative (DUF247)	3	818217	AT2G36430	2.5	3	5.8	2.9	5.4	5	4.7	-2.7	2	2.5	2.5						-0.9	0.5
872	AGT	alanine:glyoxylate aminotransferase	3	815822	AT2G13360	2.5	3.2	3.9	5.6	2.7	5.9	-0.1	2.1	1.7	2.5	2.5	-0.7	2.2	1.1	-0.4	-1.7	0.1	-0.2	1.3	0.1	1.7	0.7	-0.5	-0.6	3	-0.9	0.3	-2.6
873	TRH1	Potassium transporter family protein	3	828464	AT4G23640	2.5	2	4.6	-1.7	2.9	4.1	5.4	-2.1	2.9	2.5	2.5	1.1	1.2	0.1	0.8	0.4	-0.1	0.5	2.2	0.3	2.8	2.3	1.1	0.7	0.3	0.8	0.2	0.3
874	EMB1865	CRS1 / YhbY (CRM) domain-containing protein	3	821368	AT3G18390	2.5	2.4	1.4	4.3	1.4	-0.4	1.2	2.8	2.5	2.5	2.5	-0.9	1.9	3.2	-0.8	-1.1			3.1	0.3	1.7	1.7	-1	-0.3	2.6	-1.4	0.3	-0.9
875	AT1G01320	Tetratricopeptide repeat (TPR)-like superfamily protein	3	839293	AT1G01320	2.5	3.4	2.7	5.1	2.8	2.6	1.9	4.1	1.6	2.5	2.5	0	0.8	2	-0.5	-0.8	-0.8	-2.3	3.5	-1.5	1.8	1.9	-0.8	-0.5	1.8	-2.2
876	FLU	Tetratricopeptide repeat (TPR)-like superfamily protein	3	820628	AT3G14110	2.5	1.9	1.4	3.5	1.7	1.1	0.5	0.8	3	2.5	2.5	0.9	1.1	3.7	-0.9	0.1			0.8	-1.9	1.2	0.8	-1	-0.1	2.2	-1.7	0.3	-0.6
877	AT2G33830	Dormancy/auxin associated family protein	3	817950	AT2G33830	2.5	2.4	7.2	1.9	6.7	2	6.5	-4.4	2.6	2.5	2.5	-1.1	2.3	0.4	0.1	-1.4	-2.5	-0.7	-0.4	0.8	1.2	1.3	-0.8	1.3	1	-1.7	-0.3	-1.1
878	AT5G07020	proline-rich family protein	3	830593	AT5G07020	2.5	2.2	2.9	6.9	1.7	3.2	-0.2	5.5	2.7	2.5	2.5	0	-0.8	3.8	-1.7	-2.6			0.7	-1.4	1.2	3.2	-1.5	0.7	1.3	0.4	0.4	-0.2
879	NAGS1	N-acetyl-l-glutamate synthase 1	1	816822	AT2G22910	2.5	1.9	1.2	3.5	2	-0.6	-3.3	1.6	3	2.5	2.5	0.8	2	0.8	-0.1	-0.1	-1.4	-1.5	2.4	-2.3	3.6	1.7	2.5	1.1	1.8	0.9	-0.2	0.9
880	AT3G07080	EamA-like transporter family	3	819894	AT3G07080	2.5	1.9	6.1	1.3	6	5.7	1.2	3.5	3.1	2.5	2.5	0.7	0.7	0.2	0.7	0.2			1.3	0.3	-0.8	-0.8	1.8	0	1.2	1.8	0.1	-0.6
881	AT3G56460	GroES-like zinc-binding alcohol dehydrogenase family protein	3	824813	AT3G56460	2.5	2.5	2.9	3.6	2.6	1.9	1.7	-3.2	2.5	2.5	2.5	1.1	1.9	0.7	1	1.4			0.6	0.6	0.9	1.4	1.2	1.2	2.2	0.1	-0.6	1.7
882	AT5G64430	Octicosapeptide/Phox/Bem1p family protein	1	836564	AT5G64430	2.5								3	2.5	2.5	1.8	2.4	0.2	0.5	-0.4	-0.5	-0.4	0.7	0.6	1	1.7	2.2
883	AT3G49140	Pentatricopeptide repeat (PPR) superfamily protein	3	824075	AT3G49140	2.5	2	3.3	4	3.6	0.7	2.2	2.8	2.9	2.5	2.5	0.7	0.7	1.7	-0.4	-0.6			2.8	-1.5	1.4	1.4	-1.1	-1.7	1.8	-1.1	0.1	-0.3
884	AT1G63480	AT hook motif DNA-binding family protein	2	842654	AT1G63480	2.5	2.7	5.7	-0.6	6.2	2.1	9.7	2.3	2.2	2.5	2.5	0.2	-0.6	1	0.2	-0.3	1.2	1.6	1.9	0.5	1.7	0.4	0.9	0.1	-1.6	0.4	-0.2	1.6
885	CDS1	CDP-diacylglycerol synthase 1	3	842541	AT1G62430	2.5	1.4	5.4	5.2	5.4	-2.8	4.5	-2.3	3.5	2.5	2.5	-0.5	0.5	0.1	0.3	0.5			1.1	0.2	1.8	0.5	-0.5	2.3	1.7	0.4	-0.1	0.8
886	AT5G57710	Double Clp-N motif-containing P-loop nucleoside triphosphate hydrolases superfamily protein	3	835878	AT5G57710	2.5	3	1.7	7.4	0.7	2.4	-1.2	9.1	1.9	2.5	2.5	0.6	1.5	0.9	0.8	0	-1.3	-1.5	1.1	0.6	0.4	1.3	1.1	0.7	2	1.4	-0.4	0.4
887	PIP	proline iminopeptidase	3	815913	AT2G14260	2.5	2.3	3.5	1.2	5.3	0	-0.2	-2.2	2.6	2.5	2.5	1.5	-1.4	0.1	-0.5	-0.6	-0.3	-0.3	1.9	2.7	2.1	0.7	-1.2	1.1	-0.6	1.3	0.3	0.7
888	ATNTT2	TLC ATP/ADP transporter	0	838120	AT1G15500	2.5								2.6	2.5	2.5	0.9	2	0.4	0.2	2.5	1.3	-0.3	2.6	-0.5	2.7	1	2.6	0.5	2.1	4.7	0.4	3.3
889	AT2G20230	Tetraspanin family protein	3	816542	AT2G20230	2.5	3	3.3	3.1	2.1	1.4	1.6	0	1.9	2.5	2.5	-0.2	-0.7	0.1	-0.7	-0.9	-0.3	0.1	1.2	0.8	2.9	0.3	0.7	-0.2	1.1	0.9	-0.5	-0.4
890	PDE318	P-loop containing nucleoside triphosphate hydrolases superfamily protein	3	844416	AT1G80770	2.5	2.4	0.1	3.9	-0.1	3	0.1	3.7	2.5	2.5	2.5	-1.7	1	3.2	-0.8	0.3			1.4	-0.4	0.7	0.7	-1	0.2	3.2	-1.2	-0.3	-0.9
891	AT5G52010	C2H2-like zinc finger protein	3	835276	AT5G52010	2.5	2.1	2.3	3.8	2.6	-0.7	2.3	3.2	2.8	2.5	2.5			2.3	-1.3	-0.5			4.2	-1.3	0.7	1.4	-1.1	0.9	3.4	-1.2	-0.5	-0.3
892	AT1G27480	alpha/beta-Hydrolases superfamily protein	3	839639	AT1G27480	2.5	3.2	4.5	4.9	3.1	8.8	2.6	4.7	1.7	2.5	2.5	1.1	-1.2	0	0	-0.8	1.1	-1.3	2.1	-2	1	-0.3	-1.6	-0.8	0.8	-0.2	-0.1	0.1
893	FRO8	ferric reduction oxidase 8	3	835081	AT5G50160	2.5	2.6	7	5.1	7.8	-2.2	6.9	1.8	2.3	2.5	2.5	0.2	-0.8	-0.7	1.3	0.8	0.1	-0.6	-0.8	0.1	0.7	1.1	0.6
894	CPN60B	chaperonin 60 beta	3	841996	AT1G55490	2.5	2.6	0.1	3.2	0.1	3.2	0.8	2.4	2.3	2.5	2.5	1.2	1.2	2.8	-0.2	0.2	1.5	1.3	3.8	-0.1	1.8	2.3	-0.1	0	3.6	-0.7	0.5	1.4
895	AT3G49490	hypothetical protein	3	824111	AT3G49490	2.5	3.1	5.3	1.1	5.6	0.3	3.2	0.1	1.8	2.5	2.5	0.8	3.2	-0.4	0.4	-1.1	-0.6	-1.1	0	0.5	0.7	1.3	0.1
896	AT4G03200	catalytics	3	828041	AT4G03200	2.5	2.9	4.4	4.3	3	1.2	2.8	3.2	2	2.5	2.5	-1	1.7	0.1	-0.3	-1.9			0.9	-1.4	1.3	2.4	-1.1	4	2.2	-0.8	-0.1	-0.3
897	AT3G58590	Pentatricopeptide repeat (PPR) superfamily protein	2	825028	AT3G58590	2.5	2.4	6.1	0.8	6.2	2.9	3.9	0.2	2.5	2.5	2.5	-0.9	-0.3						0.3	-0.5	0.3	0.1	-0.3	-0.3	0.2	0.1	-0.9	-0.4
898	CRR2	Tetratricopeptide repeat (TPR)-like superfamily protein	3	823832	AT3G46790	2.5	2.2	4.6	3	5.4	2.2	6.1	2.7	2.7	2.5	2.5	-0.3	0.5	2.2	-0.8	0.3	0	0.3	0.7	-0.1	0.5	0.2	-0.1	1.1	0.7	-1.1
899	RLP54	receptor like protein 54	3	834015	AT5G40170	2.4	3.1	7.7	4.3	8.3	3.2	3.6	5.5	1.7	2.4	2.4
900	cpHsc70-2	chloroplast heat shock protein 70-2	3	835054	AT5G49910	2.4	3	-1.6	4.7	-2.9	3.4	0.9	4.5	1.9	2.4	2.4	1.9	1	2.6	0.1	0.8			6.1	-0.4	2.9	3.2	0.2	0.5	4.3	1.4	-0.2	0.1
901	AT5G42310	Pentatricopeptide repeat (PPR-like) superfamily protein	3	834236	AT5G42310	2.4	3.9	2.8	7	1.1	5.1	2.4	4.8	1	2.4	2.4	0.3	1.8	1.8	-0.6	-0.6	-0.2	-0.5	2.9	-1.7	0.8	3.3	-0.7	0.2	1	-1.6
902	EMB2771	E3 ubiquitin ligase	3	830439	AT5G05560	2.4	3	3.1	-0.3	2.8	2.4	3.5	-2.3	1.9	2.4	2.4	0.2	-0.9	0.5	-0.5	-0.3	-0.2	-0.5	0.5	0.2	0.1	0.1	0.7	1.1	0.1	-0.3	-0.7	-0.3
903	ADSS	adenylosuccinate synthase	3	824930	AT3G57610	2.4	3	-2.6	2.7	-3.5	1.2	2.7	4.3	1.9	2.4	2.4	1.3	1	1.4	-0.3	0.6	1.8	0.5	2.5	-0.1	1.2	1.2	0.6	-0.8	3.9	1.2	1.1	0.3
904	AT5G13950	nuclear factor kappa-B-binding protein	3	831243	AT5G13950	2.4	2.6	3.5	5.6	1	4.1	2.1	1.6	2.3	2.4	2.4	-0.4	2.7	0.1	1	-0.7	-0.8	-1.4	1.2	-0.3	0.8	1.5	-0.3	0.4	1.4	-1.1	-0.1	1.1
905	CSY2	citrate synthase 2	3	825044	AT3G58750	2.4	1.9	6.4	-1.6	8.5	3.2	2.4	-2.9	3	2.4	2.4	-0.4	3.2	-1.2	0.9	1.1	2.8	2	-0.3	0.1	0.5	0.9	2.8	0.9	2.2	0.2	-0.4	1.2
906	PRPS20	chloroplast 30S ribosomal protein S20	3	820750	AT3G15190	2.4	2.2	-0.2	4.3	0.4	4.6	-0.5	3.1	2.6	2.4	2.4	-0.3	1.7	2.7	-1.2	-1			4.3	-1.2	0.9	0.9	-1.6	-1.2	2.6	-1	0.6	-0.7
907	NTRC	NADPH-dependent thioredoxin reductase C	3	818766	AT2G41680	2.4	2.4	0.6	5.1	0.7	2.3	-1	4.8	2.5	2.4	2.4	0.9	-0.1	2	-1.5	-1.2			4.6	-1.9	1.8	1.5	0.1	-0.5	2.7	0.5	0.3	-0.9
908	AT3G18420	Protein prenylyltransferase superfamily protein	3	821371	AT3G18420	2.4	2.1	2.8	5.1	4.2	2.4	4.5	2.4	2.7	2.4	2.4	1.8	0.9	3	1.2	2.8					0	0.2	0.3
909	MSL3	MSCS-like 3	3	842187	AT1G58200	2.4	2.5	2.3	3.8	4.3	-3.6	-5.2	2.2	2.4	2.4	2.4	0.1	2.2	0.7	0.5	0.1	-0.2	-1.4	2.7	0.1	1.4	1.7	1.8	1.9	3.4	-0.3	0.1	-0.8
910	AT1G34220	Regulator of Vps4 activity in the MVB pathway protein	3	840321	AT1G34220	2.4	2.2	4.5	0.7	4.7	1.5	-1.6	4.1	2.7	2.4	2.4	2	1.5	-0.3	0.6	-0.3	-0.3	-0.1	0.4	1	-0.6	0.6	2.8	0	-0.4	1.8	0.5	1
911	ZTL	Galactose oxidase/kelch repeat superfamily protein	3	835842	AT5G57360	2.4	2	2.9	0.5	1.1	4.4	0.2	5.2	2.9	2.4	2.4	0	4	1.5	0	-0.7	-0.3	-0.6	1.9	-1.3	1.2	1.7	0.7	1.5	2.5	0.1	-0.1	0.6
912	AT1G15710	prephenate dehydrogenase family protein	3	838140	AT1G15710	2.4	2.5	2.1	-0.1	1.5	6.5	1.5	2.8	2.4	2.4	2.4	1.2	1.2	1.6	0.3	1.2	-0.7	-1.1	-0.1	2	-1.2	-0.5	4.2	1.6	1.3	1	2.2	5.6
913	PKP-ALPHA	Pyruvate kinase family protein	3	821870	AT3G22960	2.4	2.1	0.2	1.2	-0.3	3.8	1.2	-7	2.7	2.4	2.4	2.8	-0.7	1.3	1.1	1.8	1	0.7	1.4	0	4.1	1.9	-0.1	-1.4	1.8	1.3	-0.8	0.2
914	CYP72A11	cytochrome P450: family 72: subfamily A: polypeptide 11	3	820693	AT3G14650	2.4	3.1	1.9	4.7	2.5	3	1.9	5.9	1.8	2.4	2.4	1.1	2.1	1.6	1	1.5			1.9	2.6	1	0.9	2.4	1.6	2.5	3.1	0.9	2.6
915	AT3G28370	spindle assembly checkpoint component	1	822466	AT3G28370	2.4								3.2	2.4	2.4						0.7	0.7	-0.6	0				0.8	-0.2	-0.5
916	AT1G01990	hypothetical protein	3	837456	AT1G01990	2.4	2.8	5.7	2.8	4.1	5.6	2.6	2.5	2	2.4	2.4
917	AT1G23180	ARM repeat superfamily protein	3	838926	AT1G23180	2.4	1.7	1.2	3.2	0.7	1.9	0.9	-1.3	3.2	2.4	2.4	0.4	2.1	3.2	-0.8	-1	-0.1	-0.3	4.3	-1.1	0.4	1	-1.1	1.7	3.1	-2.8	1.1	-0.4
918	HCF208	chaperone (DUF2930)	3	835287	AT5G52110	2.4	1.9	2.8	3.9	4.7	1.8	0.7	0.4	2.9	2.4	2.4	-0.5	0.2	2.4	-0.8	-0.9	-0.8	-1.1			2.6	0.3	-1	-1.1	1.8	0.2	-0.9	-1
919	HCEF1	high cyclic electron flow 1	3	824572	AT3G54050	2.4	3.3	2.3	5.2	1.6	1.9	-0.2	4	1.6	2.4	2.4	0.7	-0.1	1.3	-1.5	-2.4			0.9	-1.6	1.1	0.4	-1.2	-0.7	1.1	0	1.2	-0.1
920	CJD1	Chloroplast J-like domain 1	3	837386	AT1G08640	2.4	2.5	1	5.1	0.6	1.8	1.7	3.4	2.3	2.4	2.4	1.1	0.4	3.6	-1.5	-0.6			3.4	-0.5	-0.1	0.5	-0.5	-0.2	2.9	-0.4	0.6	-0.5
921	AT1G12730	GPI transamidase subunit PIG-U	3	837829	AT1G12730	2.4	2.4	6.6	1	6.7	-0.6	5.6	-1	2.4	2.4	2.4	0.9	0.4	0.6	-0.7	0.1	-1.7	-0.1	0.9	-0.1	0.5	1	0.2	0.8	-0.1	-0.8	-1.6	-0.7
922	SECA2	Preprotein translocase SecA family protein	3	838767	AT1G21650	2.4	2.6	3.3	2.7	3	1.3	3.7	-3.5	2.2	2.4	2.4	-0.4	1	2.1	-1.8	-1.2	0	-0.3			1.6	1.9	-1.1	1.3	1	-1.7	0	-1
923	AT3G47530	Pentatricopeptide repeat (PPR) superfamily protein	3	823907	AT3G47530	2.4	2.1	4.3	-0.3	5.8	2.1	3.5	1.2	2.7	2.4	2.4	-0.2	0.1	1.5	-0.6	0.1					-1.5	-1.7	0.1	-0.6	-0.5	-1	-0.4	-0.7
924	AT3G59040	Tetratricopeptide repeat (TPR)-like superfamily protein	3	825073	AT3G59040	2.4	2.2	1.8	4.5	1.2	0.2	2.1	2.7	2.6	2.4	2.4	-0.3	1.4	3.4	-1.1	-0.6	-1.2	-1.5	3.6	-0.4	0.6	2.1	-1.6	0.2	2.9	-2.2	-0.3	-1.7
925	AT5G18525	protein serine/threonine kinase	3	2745988	AT5G18525	2.4	1.7	7.5	-2.5	7	0.2	6.2	-3.7	3.2	2.4	2.4	0.1	0.8	0.1	0.7	0			0.4	-0.5	0.2	0.4	-0.8	1.2	-0.3	-1.9	-0.8	-0.4
926	AT5G66720	Protein phosphatase 2C family protein	2	836805	AT5G66720	2.4								2.6	2.4	2.4	0.8	3.3	0.5	0.3	0.2	1.8	0.3	4.1	0.7	1.1	1.6	1.2	1	3.3	0.4	0.1	-0.7
927	AT5G23575	Transmembrane CLPTM1 family protein	1	832423	AT5G23575	2.4								3.2	2.4	2.4	0.4	1.8	0.8	-0.6	-0.5	-0.5	-0.6	0.9	0.6	0.1	0.1	0.9	-0.5	0.6	0.2	-0.7	-0.6
928	BGLU42	beta glucosidase 42	3	833656	AT5G36890	2.4	1.5	2.4	0.4	3.5	1.9	4.8	1.2	3.4	2.4	2.4	1.4	-0.9	-0.6	1.2	1.3	4.9	3.5	-0.1	1	-0.1	0.8	-0.2	-0.5	-2	2.1	0.3	2.5
929	EMB2247	protein EMBRYO DEFECTIVE 2247	3	831533	AT5G16715	2.4	3	0.7	3.7	0	4.4	0.6	1.9	1.8	2.4	2.4	-0.4	1.2	1.8	-0.2	-0.2			3.5	-1.8	0.8	0.7	-1.1	-0.1	3.1	-1.3	-0.1	-0.9
930	AT5G07670	RNI-like superfamily protein	0	830660	AT5G07670	2.4								2.4	2.4	2.4	0	1.7	0.6	-0.1	0.8	1.2	0	1.2	-0.3	1.9	0.8	0.8	0.2	0.6	-1.4	-1.3	-0.7
931	AT5G07360	Amidase family protein	3	830627	AT5G07360	2.4	1.6	6.5	0.6	6.3	2.1	5.8	-3.5	3.2	2.4	2.4	0.1	0.6	0.4	0.4	0.2	0.6	0.2	1.3	-0.1	0.8	1.3	0.2	2.3	1.4	1.1	-0.9	0.4
932	APP1	aminopeptidase P1	3	829829	AT4G36760	2.4	1.9	5.8	2.6	6.7	0.7	4.7	-2.3	2.9	2.4	2.4	0.6	2.7	-0.1	0.1	-0.5			0.8	0.2	2.5	3.3	0.9	1.2	0.9	0.4	-0.5	0.7
933	MPK7	MAP kinase 7	3	816330	AT2G18170	2.4	2.1	7.8	1.6	7.6	2.1	5.4	-3.5	2.7	2.4	2.4	0.7	1.5	0.4	1.4	1.3	-1.4	-1.1	0.7	-0.1	1.4	0.8	0.5	0.6	1.6	2.5	-0.1	0.4
934	AGD2	Pyridoxal phosphate (PLP)-dependent transferases superfamily protein	3	829510	AT4G33680	2.4	2.6	-1.1	2.4	-0.9	1.7	2.3	3.7	2.2	2.4	2.4	2	-0.9	2.9	2.1	1.6	1.9	0.8	2.4	1.1	1.2	0.6	1.5	-0.4	2.9	1.3	0	1.2
935	STP14	sugar transporter 14	3	844057	AT1G77210	2.4	1.9	4.2	2.8	4.5	2.2	2.4	-3.6	2.9	2.4	2.4	0.2	1.5	0.5	-0.6	-0.4	-0.8	-1.4	0.4	1.3	-0.1	0.4	2	1	0.3	1.2	0.7	0.8
936	AAE17	acyl-activating enzyme 17	3	832369	AT5G23050	2.4	3.1	7.5	-1.2	9.6	1.5	4.7	-5.6	1.6	2.4	2.4	-0.4	3.5	1.6	0.2	-0.8			0.9	1.1	1.7	2.1	1.9	0.7	1.2	0.1	0	-0.4
937	TAPX	thylakoidal ascorbate peroxidase	3	844085	AT1G77490	2.4	2.3	0.9	5.4	2.7	0.7	-1.4	1.9	2.5	2.4	2.4	2.5	0	2	0.4	-0.4			3.2	1.8	3	0.6	0.2	0.4	2.4	3.5	1	1.3
938	RPL21C	Ribosomal protein L21	3	840472	AT1G35680	2.4	2.5	0.1	3.7	-0.2	5.5	-0.1	3.4	2.3	2.4	2.4	1.1	0.3	4.3	-1.8	-1.6	-0.6	-0.3	4.5	-0.8	1.8	0.7	-1.7	-0.8	2.4	-0.8	0.7	-0.4
939	AT5G04885	Glycosyl hydrolase family protein	1	830368	AT5G04885	2.4								2.8	2.4	2.4	2.6	-0.6	1.9	2.3	1.3	0.6	1.2	0.1	1.3	1.1	1.2	2.1	1.4	1.5	3.1	1.6	2.9
940	RPL24	Translation protein SH3-like family protein	3	835549	AT5G54600	2.4	2	1.3	5.3	1.7	1.7	-0.5	2.6	2.8	2.4	2.4	0.3	0.9	2.6	-1.5	-1			3.9	-1.6	1.7	1.1	-1.1	-1	2.5	-0.8	0.6	-0.8
941	AT1G16840	hypothetical protein	3	838255	AT1G16840	2.4	1.4	4.9	-0.5	4.8	0.2	-0.6	-2.6	3.3	2.4	2.4	0.7	3.4	0.3	-0.3	-0.6	-0.6	-0.1	-0.6	0.2	1	0.7	0.6	2.6	0.6	-1.4	-0.7	0.4
942	AT4G27390	transmembrane protein	3	828847	AT4G27390	2.4	2.6	3.7	8.2	3.4	-0.1	0.9	3.5	2.2	2.4	2.4	-1	0.9	2	-1.6	-1.9			2.9	-1.8	0.8	1.6	-0.7	1.9	0.7	-1.4	-0.8	-1
943	AT3G25470	bacterial hemolysin-like protein	3	822131	AT3G25470	2.4	2.3	0	2.1	-0.7	2.8	3.8	1.8	2.5	2.4	2.4	-0.7	0.4	0.5	-1	-0.1			1.9	-1.6	1.4	0.7	0	1	3	-3.1	-0.3	-1.6
944	ABCB28	non-intrinsic ABC protein 8	3	828650	AT4G25450	2.4	2.7	1.2	8.8	-1.7	4.6	-0.3	-2.3	2.1	2.4	2.4	-1.4	2.9	0.8	-0.7	-1.2	0	0	2.7	-1.4	2.1	2.6	-0.8	0.1	0.8	-0.3	-0.6	-1.8
945	UBC2	ubiquiting-conjugating enzyme 2	3	814805	AT2G02760	2.4	1.8	7.6	0	7.6	-0.5	6	-3.1	3	2.4	2.4	0.7	2.4	-0.5	0.2	-0.7	0	-0.8	1.7	0.7	1.9	2.4	0.8	0.5	0.8	2.1	-0.3	1
946	TCL2	Homeodomain-like superfamily protein	0	6240858	AT2G30424	2.4								2.8	2.4	2.4	0.2	-0.1	-0.1	0.5	0	-0.8	-1	0.3	1				-0.2	0.8	-1.2	0.2	-0.3
947	AT3G05220	Heavy metal transport/detoxification superfamily protein	3	819686	AT3G05220	2.4	1.4	4.5	4	5.8	-0.6	-1.5	-0.4	3.3	2.4	2.4													-1.6	-0.9	0.5	1.9	0.6
948	SPDS1	spermidine synthase	3	838993	AT1G23820	2.4	2.6	5.9	1	6.4	2.1	5	1.9	2.2	2.4	2.4	1.4	1.4	1.3	-0.3	0.1	0.3	-0.2	2.7	0.4	-0.4	0	-0.1	-0.4	1.5	0.2	0	3.4
949	CYP72A15	cytochrome P450: family 72: subfamily A: polypeptide 15	3	820697	AT3G14690	2.4	2.2	4.6	5	2.9	3.8	1.9	4.6	2.5	2.4	2.4	1.1	2.1	1.6	1	1.5			1.9	2.6	1	0.9	2.4	1.6	2.5	3.1	0.9	2.6
950	AT2G20330	Transducin/WD40 repeat-like superfamily protein	3	816552	AT2G20330	2.4	2.2	3.1	-0.4	3.5	0.5	1.4	1.6	2.6	2.4	2.4	1	1.8	0.6	0.4	0.6			0.9	-0.1	3.1	2.6	0.6	1.3	2.2	0	-1.8	-0.7
951	SCO2	protein disulfide isomerase	3	821456	AT3G19220	2.4	1.2	2.2	2.9	3.8	2	2	2	3.5	2.4	2.4	0.5	-0.3	1.2	-0.4	0.3	0.7	0.2	1.9	-1.5	0.9	0.2	1.8	0.5	3	-2.3	0.3	-0.1
952	AT1G55000	peptidoglycan-binding LysM domain-containing protein	3	841942	AT1G55000	2.4	2.5	5.4	3.5	5.6	1.2	2.6	3	2.3	2.4	2.4	0.8	1.9	-0.2	-1	-1.2	0.2	0.4	1.6	-0.4	1.6	3.2	0.2	1.7	1.7	0.8	-0.4	-0.6
953	OASB	O-acetylserine (thiol) lyase B	3	818978	AT2G43750	2.4	3	-1.6	5	-2	8.3	-2.1	-5.2	1.8	2.4	2.4	2.9	2.5	3.1	0.2	-0.1			3.5	1.2	3.2	0.6	1.8	0.2	2.2	1.9	0.1	1.4
954	AT3G25805	transmembrane protein	3	822172	AT3G25805	2.4	2.3	2.7	5.2	2.6	3.1	0.1	4.3	2.5	2.4	2.4	1.4	-0.9	2.5	-1.6	-1.4	0	0.3	4.5	-1.8	1.6	1.6	-2	-0.8	1.7	-0.3	0.5	-0.3
955	AT4G28706	pfkB-like carbohydrate kinase family protein	3	828990	AT4G28706	2.4	1.9	0.6	2.2	1.9	3.6	0	-1	2.8	2.4	2.4	0.1	1.1	4.5	-1.3	-1.1	0.8	-0.3	2.9	-0.7	3.6	1.1	-0.3	-0.6	1.7	-1.2	-0.1	-0.1
956	AT5G64270	splicing factor	3	836548	AT5G64270	2.4	2.8	3.9	1	3.7	3.2	1.6	2.2	1.9	2.4	2.4	0.2	0.8	0.1	0.6	-0.4	-0.1	-0.3	1	-0.5	2	2	0.7	0.7	0.6	-1	-1.4	-0.9
957	FTSZ1-1	homolog of bacterial cytokinesis Z-ring protein FTSZ 1-1	3	835621	AT5G55280	2.4	2.4	0.5	2	-0.2	5.3	1.9	2.7	2.4	2.4	2.4	0.7	-0.2	2.7	-1	-1.1	1.5	0.5	2.7	-0.7	1.9	0.5	0	-1.1	0.6	-0.8	0.3	0.2
958	EMB2219	Mitochondrial transcription termination factor family protein	3	816708	AT2G21710	2.4	1.7	3.6	1	5.3	-1.5	1.5	-1	3.1	2.4	2.4	-0.2	0.5	3.1	-1.3	-1.2	-0.6	-0.1	3.4	-0.8	2.1	0.6	-2.2	1	2.8	-2	-0.7	-1.4
959	UGT84A3	UDP-Glycosyltransferase superfamily protein	3	827221	AT4G15490	2.4	1.9	3.3	4.4	3.4	-3.3	2	-1.6	2.9	2.4	2.4	0.2	0	-0.4	1.8	2.4			1.5	1.8	1.7	-0.1	0.7	1.1	1.7	-0.3	0.1	1.3
960	MDAR1	monodehydroascorbate reductase 1	3	824454	AT3G52880	2.4	2.5	-0.2	2.6	0.3	0.6	2.8	6.8	2.2	2.4	2.4	3.4	0.4	0.4	1.3	0.2			1.5	0.5	-1.1	0.2	1.6	1.2	1	3.6	0.5	2.9
961	AT1G77060	Phosphoenolpyruvate carboxylase family protein	3	844041	AT1G77060	2.4	2.1	-1.7	3.8	-1.9	6.5	-2.9	1.9	2.6	2.4	2.4													-0.6	0.1	0.5
962	GSTF9	glutathione S-transferase PHI 9	3	817636	AT2G30860	2.4	1.6	3.2	2.3	2.8	-0.1	3.6	1.7	3.2	2.4	2.4	1.3	2	2.2	1.3	2.4	1.6	0.4	2	1.3	1.2	1	-0.7	-0.1	3	1	1.5	1.7
963	AT1G33330	Class I peptide chain release factor	3	840227	AT1G33330	2.4	0.7	2	2.3	1.9	0.5	0.7	-1.6	4.1	2.4	2.4	0	1	0.4	0	-0.5			0.4	-0.1	1.9	2.2	0.1	-0.2	2.5	-1.3	-0.6	-0.9
964	AT3G18060	transducin family protein / WD-40 repeat family protein	3	821331	AT3G18060	2.4	1.8	2.3	1.7	1.2	3.8	6.1	-3.4	3	2.4	2.4	1.3	-0.1	-0.1	0.7	0.2	0.3	1.6	1	1.3	-0.1	-0.2	0.8	1.2	0	-0.1	0.1	0
965	RFI2	RING/U-box superfamily protein	3	819383	AT2G47700	2.4	2.1	2	-0.2	2.8	1.8	-2	-3.9	2.6	2.4	2.4
966	LIP2	lipoyltransferase 2	3	839462	AT1G04640	2.4	2.9	2	4.4	-0.6	4.9	2.5	4.1	1.8	2.4	2.4	0.3	0.6						2.8	0.1	0.9	0.3	-0.9	-0.8	0.4	0.1	0.8	1
967	PMH2	putative mitochondrial RNA helicase 2	2	821802	AT3G22330	2.4								2.5	2.4	2.4	-0.2	0.7	2	0.1	0.5	0.2	0.1	1.6	1.3	3.1	1.2	0.5	1.5	1.7	0.4	-0.9	-0.3
968	AT4G29400	oxidoreductase/transition metal ion-binding protein (DUF3531)	3	829061	AT4G29400	2.4								2.5	2.4	2.4	-0.3	0	2.4	-0.6	0.1			2.2	-0.7	0.8	0.3	-1.2	0	3.1	-1.7	-0.3	-0.8
969	BLH7	BEL1-like homeodomain 7	3	816137	AT2G16400	2.4	2.3	4.7	1.2	6.6	2.8	4.3	4	2.5	2.4	2.4	-0.1	2.3	-0.2	1	0.7	0	1.9	-0.1	0.7	1.3	1.4	1.1	0.8	2.4	2.4	2	1.2
970	DML2	demeter-like 2	3	820162	AT3G10010	2.4	3.1	6.8	1.2	6.3	5.8	4.5	1.7	1.6	2.4	2.4										0.6	0.2	-0.5	0.8	1.2	-1.1	0.4	-0.4
971	AMSH2	associated molecule with the SH3 domain of STAM 2	0	837603	AT1G10600	2.4								2.4	2.4	2.4	-1.1	3	0.3	-0.7	-1.8	-3	-2.4	1.6	-0.3				2.9	1.4	-1.1	-0.2	-0.4
972	AT1G78915	Tetratricopeptide repeat (TPR)-like superfamily protein	3	844230	AT1G78915	2.4								2.2	2.4	2.4	0.4	-0.3	2.9	-0.6	-0.6			2.6	-0.9	2.4	1.9	-0.7	-0.2	2	-2.2	0.2	-1.2
973	AT4G17100	poly(U)-specific endoribonuclease-B protein	0	3770328	AT4G17100	2.4								3.2	2.4	2.4	1.6	1.2	1.7	-0.2	0.7	0.4	-0.1	1.8	2.1	0.6	0.5	1.4	-0.4	1.5	0.8	-0.4	0.9
974	DXR	1-deoxy-D-xylulose 5-phosphate reductoisomerase	3	836400	AT5G62790	2.4	2.7	1.4	6.6	0.6	-0.6	-0.9	5.3	2	2.4	2.4	1.2	0.3	0.7	0.6	-0.9			2.2	0.5	1.3	2.4	-0.7	0.6	0.3	1.5	0.4	1.1
975	SEX4	dual specificity protein phosphatase (DsPTP1) family protein	3	824383	AT3G52180	2.4	1.8	5.9	3.3	6.8	0.7	2.8	1	2.9	2.4	2.4	-0.1	0.1	2.4	-0.2	-0.7	-1.2	-0.1	0.1	0.2	2	1.9	-0.2	1.3	2.3	-0.2	-0.1	-0.8
976	CCB3	cofactor assembly: complex C (B6F)	3	833608	AT5G36120	2.4								2.4	2.4	2.4	0.1	0.6	2.9	-1.9	-1.9			2.3	-0.9	2	1.2	-1.1	-0.5	2.1	-2.2	0.4	-1.2
977	OTP82	Tetratricopeptide repeat (TPR)-like superfamily protein	3	837325	AT1G08070	2.4	2	6.3	0	6.9	0.1	3	-0.6	2.7	2.4	2.4	-0.2	1.8	2.9	0.2	0.9			0.2	-0.7	-0.3	0.1	-0.2				-0.9	-1.2
978	AT4G14190	Pentatricopeptide repeat (PPR) superfamily protein	3	827059	AT4G14190	2.4	3	4.2	5.5	2	1.5	2.5	3.3	1.7	2.4	2.4	-0.7	1.3	0.7	-1.1	-0.9	-1.5	-2.7
979	AT5G51180	alpha/beta-Hydrolases superfamily protein	3	835192	AT5G51180	2.4	2.5	4.3	4.8	3.9	9.1	1.5	-3.9	2.2	2.4	2.4	0.7	2.1	-0.3	0.6	-0.4	-0.6	-0.3	2.2	2.3	1.2	1.9	1.3	1.2	0.1	0.6	0.5	1.7
980	VAMP713	vesicle-associated membrane protein 713	3	830984	AT5G11150	2.4	1.6	7.2	2.4	6.7	5	8.5	-5.7	3.1	2.4	2.4	1.2	1.6	-0.3	0.1	0.9	-0.5	-0.5	2.3	1.8	0.4	-0.9	2.1	-0.1	-1.4	-1.6	0.9	1.1
981	NRP1	nodulin-related protein 1	2	814873	AT2G03440	2.4								2.7	2.4	2.4	-0.6	1.5	-0.1	-1.4	-2.7	-0.8	-1.1	0.8	0.9	0.7	0.6	0.8	0.5	0.7	-1	0.2	-0.6
982	JMJ14	JUMONJI 14	3	827788	AT4G20400	2.4	1.5	5.9	1.1	5.7	2.4	5.4	1.8	3.3	2.4	2.4	1.4	0	-0.1	0.4	0.5			0.2	-0.1	0.1	0	2.1	0.6	0.6	0.5	-0.3	-0.1
983	AT1G34360	translation initiation factor 3 (IF-3) family protein	1	840338	AT1G34360	2.4								2.8	2.4	2.4	0.7	0.8	0.3	0.7	1.2	-0.7	-0.8	1	-0.7	0.7	2.4	0.2	0.6	0.2	-2	0.3	-0.3
984	PTAC15	plastid transcriptionally active 15	3	835506	AT5G54180	2.4	2.1	2.6	4.1	3.9	2.6	-0.5	5	2.6	2.4	2.4	-0.7	0.7	1.9	-0.9	0.7			2.1	-1.2	1	1.1	-1.3
985	AT3G18020	Pentatricopeptide repeat (PPR) superfamily protein	0	821326	AT3G18020	2.4								2.5	2.4	2.4	-1	0.5	0.7	-0.2	1			0.2	-0.8	0.4	0.9	-0.9	-0.4	-0.2	-0.5	-0.8	-0.3
986	emb2004	RNI-like superfamily protein	3	837591	AT1G10510	2.4	2.2	0.9	5	-0.5	2.6	1.2	2.5	2.5	2.4	2.4	0.2	0.8	2.3	-1.2	-0.3	-0.8	-0.6	3.2	-0.6	1.9	1.5	-1.8	-0.3	2.7	-1.2	0.2	-1.3
987	AT5G35690	zinc metalloproteinase-like protein	0	833542	AT5G35690	2.4								2.7	2.4	2.4	0.5	0.9	0.2	-0.5	-1.6			0.9	1.6	0.3	1.4	0.7	1.2	0.3	0.1	0.8	0
988	RPL27	ribosomal protein large subunit 27	3	834097	AT5G40950	2.4	2.7	-0.6	4.8	-2.3	3.3	0.1	4.3	2	2.4	2.4	0.9	0.3	3.8	-1.3	-1.5	0.3	-0.1	2.9	-2.2	1.4	1.1	-1.4	-0.6	2.5	-0.4	0.6	-0.1
989	AT1G01910	P-loop containing nucleoside triphosphate hydrolases superfamily protein	3	839305	AT1G01910	2.4	2.1	1.4	1	1.4	3	2	2.8	2.6	2.4	2.4	1.3	-0.1	0.7	-0.1	0.6	0.6	-0.1	0.8	0.2	-0.3	0.5	1	0.8	0.2	-0.7	0.3	0.7
990	AT1G12230	Aldolase superfamily protein	3	837776	AT1G12230	2.4	2.2	0.3	1.7	0.8	0.2	-0.2	-6.9	2.5	2.4	2.4	2.5	-1	1.9	0.5	0			1.1	-0.5	1.3	1.2	-1.8	0.4	-0.3	-0.7	0.2	0.5
991	ADT2	arogenate dehydratase 2	3	819954	AT3G07630	2.4	2	2.9	4.1	2.2	1.2	7.2	2.3	2.7	2.4	2.4	2	0.3	2.1	-1.4	-1.2	0	-0.2	3.1	0	0.1	0.1	1.6	1.6	3.4	1.3	0.3	0.5
992	FSD2	Fe superoxide dismutase 2	3	835183	AT5G51100	2.4	2	1.9	3.4	2.4	2.7	2.1	0.8	2.7	2.4	2.4	1.2	-0.3	2	-1.5	-0.5	0.2	-0.8	1.8	-0.9	1.6	1.5	-0.5	-0.1	2.4	-2.3	-0.2	-0.7
993	AT1G78620	integral membrane protein (Protein of unknown function DUF92: transmembrane)	3	844198	AT1G78620	2.4	1.8	4.5	5	5.2	0.4	5.4	5.2	2.9	2.4	2.4	0.5	1	1.2	0.1	-0.1	1.3	0.1	0.4	-0.2	-0.8	0.8	-0.2	0	1.8	-0.8	0.1	-1.2
994	AT3G52960	Thioredoxin superfamily protein	3	824462	AT3G52960	2.4	2	-1	2.7	-1.1	3.7	0.5	1.7	2.7	2.4	2.4	2	-0.9	2.2	0.7	0.2			2.2	-0.5	1.3	0.4	-0.8	0.9	1.1	1.2	-0.3	0.7
995	NPC1	non-specific phospholipase C1	3	837234	AT1G07230	2.4	3.2	5	2.4	5.2	1.4	3.7	-5.4	1.5	2.4	2.4	1.6	1.6	-0.5	0.1	0.3	0.8	-0.3	0.1	0	0.5	1.6	0.7	0.4	2.4	1.4	0.3	1.7
996	XBCP3	xylem bark cysteine peptidase 3	3	837517	AT1G09850	2.4	1.4	5.9	1	7.2	-0.1	5.2	5.6	3.4	2.4	2.4	0.4	0.5	-0.5	0.8	1.6	0.7	-0.7	2.6	-0.1	-0.9	-0.1	1.7	0.9	-0.4	0.2	-0.6	1
997	PEX7	peroxin 7	3	839800	AT1G29260	2.3	2.3	2.8	4.1	1.2	3.2	6.3	-3.5	2.4	2.3	2.3	0.9	1.9	2.7	-0.4	-0.5	1.9	2.5	1.2	0.4	2.8	3	0.5	0	1.7	0.6	-0.1	0.8
998	HPR	hydroxypyruvate reductase	3	843129	AT1G68010	2.3	3.6	2.1	5.6	-0.4	5.6	-0.8	4.9	1.1	2.3	2.3	0	1.6	2.5	-1.4	-2.2	0.6	0.3	2.6	-1.3	0.8	2.4	-0.3	0.4	2.6	-1.5	-0.1	-1
999	ECIP1	MA3 domain-containing protein	3	828582	AT4G24800	2.3	2	5	2.7	4.9	1.8	2.3	-3.2	2.6	2.3	2.3	-0.3	3.7	-0.5	0.3	0.9	-0.9	-0.9	0.3	0.7	1.2	0.9	0.7	0.9	0.7	-1	-0.9	-1.9
1000	AT3G11460	Pentatricopeptide repeat (PPR) superfamily protein	3	820319	AT3G11460	2.3	2	3.1	0.5	4.7	-0.7	3.5	-3.8	2.6	2.3	2.3	-1.1	0.9	1.7	-1.5	-0.6			0.3	-0.2	0.3	-0.5	-0.5	0.3	1.9	-0.2	-1.3	-0.3

## Sheet: AthDHS3_Coexpressed
	Gene	Function	Supportability	Entrez Gene ID	Other ID	ath-u.1 / AT1G22410	ath-m.8 / AT1G22410	ath-m.c4-1_notissue / AT1G22410	ath-m.c4-1_tis / AT1G22410	ath-m.c4-1_str / AT1G22410	ath-m.c4-1_hor / AT1G22410	ath-m.c4-1_bio / AT1G22410	ath-m.c4-1_lig / AT1G22410	ath-r.4 / AT1G22410	ath-u.1 / DHS2	ath-u.1 / DHS1	gma-u.1 / LOC100797019	gma-u.1 / LOC100789764	vvi-u.1 / LOC100251487	vvi-u.1 / LOC100233115	vvi-u.1 / LOC100258475	ppo-u.1 / LOC7455197	ppo-u.1 / LOC7468890	mtr-u.1 / LOC11418834	mtr-u.1 / LOC11427371	sly-u.1 / LOC544152	sly-u.1 / LOC101247666	sly-u.1 / LOC544153	osa-u.1 / LOC4349410	osa-u.1 / LOC4345872	osa-u.1 / LOC4343946	zma-u.1 / LOC100274492	zma-u.1 / LOC100284499
0	AT1G22410	Class-II DAHP synthetase family protein	3	838847	AT1G22410	14.2	14.3	14.3	14.3	14.3	14.3	14.3	14.3	14.2	14.2	14.2	15	15	14.1	14.1	14.1	13.4	13.4	14.4	14.4	14.3	14.3	14.3	14.5	14.5	14.5	14.7	14.7
1	EMB1144	chorismate synthase: putative / 5-enolpyruvylshikimate-3-phosphate phospholyase	3	841307	AT1G48850	11.3	12.7	13.7	6.5	14	8.3	13.7	4.4	9.9	11.3	11.3	3.2	0.7	-0.1	5.2	6	5	6.2	-1	5.2	0	1.6	4.4	0.2	1.9	5.7	1.5	3.4
2	PAL1	PHE ammonia lyase 1	3	818280	AT2G37040	10.6	11.2	13	11	11.7	14.5	7.1	2.7	10	10.6	10.6	4	-0.3	-0.8	7.1	6.7	4.8	8.5	-0.6	5.6	1.9	0.8	2.9	0.4	0.5	6.4	4.1	5.9
3	AT2G45300	RNA 3'-terminal phosphate cyclase/enolpyruvate transferase: alpha/beta	3	819138	AT2G45300	10.4								12.3	10.4	10.4	5.8	-0.2	-0.5	7.5	7.9	5.1	8.4	1.2	6.1	0.9	0.5	5.4	-0.8	1.4	9.1	2	6.9
4	CCoAOMT1	S-adenosyl-L-methionine-dependent methyltransferases superfamily protein	3	829551	AT4G34050	10.1	10.6	13	9.3	13.2	9.2	6.6	9.3	9.7	10.1	10.1	2.7	0.7	-0.6	4	2.8	1.5	3.4	0.8	5.8	0.7	-0.1	3.4	-1	0.5	4.4	3.1	4.3
5	C4H	cinnamate-4-hydroxylase	3	817599	AT2G30490	10	10	11.1	5.2	7.2	13.2	6.2	3.2	10	10	10	3.8	1.2	-1.1	6.3	9.2			-0.8	7.3	-0.2	0.4	3.5	0.7	-0.2	5	1.6	5.2
6	MAT3	methionine adenosyltransferase 3	3	818260	AT2G36880	10	9.4	11.4	3.1	10.3	7.1	8.8	6.8	10.6	10	10	3.5	0.6	1.5	3.5	2.8	3.4	5	0.3	3.6	2.5	1.4	5.1	0.7	-0.1	5.9	2.5	9
7	AAT	aspartate aminotransferase	3	816758	AT2G22250	9.9	10	11.6	4.9	9.7	7	8.3	5.1	9.8	9.9	9.9	3.6	-0.4	-0.4	5.9	5.6	4.6	5.5	-0.3	5.9	-0.9	0.3	3.7	-0.6	0.6	4.8	0.7	4.9
8	4CL1	4-coumarate:CoA ligase 1	3	841593	AT1G51680	9.8	9.7	11.8	10.1	12.4	9.8	5.3	8.1	9.9	9.8	9.8	4.9	-0.2	-1.6	7.2	5.5			-0.3	5.6	0.7	0.3	3.8	0.2	0.7	6.9	3.5	5.7
9	OMT1	O-methyltransferase 1	3	835504	AT5G54160	8.6	9.4	10.2	10.7	5.6	7.8	6.7	7.9	7.9	8.6	8.6	4.1	-1.1	-1	3.7	2.3	2.2	2.6	0.1	3.5	0.8	-0.3	0.6	-1.2	-0.8	5.4	2.8	4.1
10	CYP98A3	cytochrome P450: family 98: subfamily A: polypeptide 3	3	818686	AT2G40890	8.4	8.2	9.4	2.5	5.4	4.7	5	5.3	8.6	8.4	8.4	4.8	-1.5	-1.2	3.7	2.5	1.1	3			0.4	1.1	4.7	-0.7	-0.4	5.3	2	6
11	AT5G24760	GroES-like zinc-binding dehydrogenase family protein	3	832545	AT5G24760	8	8.2	12.2	3.7	10.9	4.5	11.2	3.3	7.8	8	8	2.8	-0.3	-0.1	5	6.2	2.6	5.9	0.2	4.6	0.3	-0.5	4.3	-1.4	-0.3	5.2	0.7	3
12	AT1G28680	HXXXD-type acyl-transferase family protein	3	839768	AT1G28680	7.8	9.7	10.4	8.1	11.3	5.5	6.5	5.2	5.9	7.8	7.8	0.7	-0.5	-0.3	2.3	2.5	3.3	4.8	1.7	-0.6	1.5	1.4	3.1	0.1	-0.3	1.9	-0.1	0.4
13	PAL2	phenylalanine ammonia-lyase 2	3	824493	AT3G53260	7.7	8.6	11.1	9.5	8.2	8.2	4	4.7	6.8	7.7	7.7	4	-0.3	-0.8	7.1	6.7	4.8	8.5	-0.6	5.6	1.9	0.8	2.9	0.4	0.5	6.4	4.1	5.9
14	AT2G45290	Transketolase	3	819137	AT2G45290	7.3	8.3	10.8	2.6	8.8	4.9	9.8	-0.9	6.4	7.3	7.3	4.8	0.3	1.8	0.9	0.8			1.5	5.4	1.5	1.5	2.1	1.2	2.9	1.5	1	1.5
15	AT1G12000	Phosphofructokinase family protein	3	837752	AT1G12000	7.3	7.3	4.4	4.7	5	1.4	4.2	-1.1	7.3	7.3	7.3	2.4	0	0.2	1.5	2.5			1.5	2.4	1.6	0.8	1.8	-0.9	-0.1	1	-0.1	1.5
16	4CL2	4-coumarate:CoA ligase 2	3	821678	AT3G21240	7.3	8.3	11.4	4.5	8.7	7.9	7.5	4.9	6.3	7.3	7.3	4.9	-0.2	-1.6	7.2	5.5			-0.3	5.6	0.7	0.3	3.8	0.2	0.7	6.9	3.5	5.7
17	HCT	hydroxycinnamoyl-CoA shikimate/quinate hydroxycinnamoyl transferase	3	834951	AT5G48930	7	7.3	10.5	4.9	9	3.7	4.3	8	6.6	7	7	3.2	0.2	0.1	5.3	3.5			0.2	2	0.4	0.9	3.5	0	1.2	5.1	2.6	4.1
18	AT3G02360	6-phosphogluconate dehydrogenase family protein	3	821163	AT3G02360	6.8	8.6	12.9	7.1	10.6	9.1	10.8	3.2	5	6.8	6.8	4.2	0.6	1.9	3.2	6.1	2.5	3.7	0.9	2.6	1.3	1.1	4.6	-0.2	1.1	4.8	1.2	4.5
19	MEE32	dehydroquinate dehydratase: putative / shikimate dehydrogenase	3	819809	AT3G06350	6.8	8.9	10.1	3.5	5.7	4.3	10.6	2.7	4.6	6.8	6.8	2	2.6	0.8	4.2	8	5.2	4.9	1.7	1.6	-0.1	-0.2	2.4	-0.1	2.7	3.9	0.8	3.2
20	LysoPL2	lysophospholipase 2	3	841709	AT1G52760	6.5	6.9	9.5	6	5.2	5	7.8	-2	6.1	6.5	6.5	4.6	-0.8	0.1	3.9	4	3.5	6.8	-1.2	4	1.9	-0.5	7	0.8	0.9	-0.5
21	UGD3	UDP-glucose 6-dehydrogenase family protein	3	831402	AT5G15490	6.5	5.6	7.3	2.8	5	3.6	8.7	0.2	7.4	6.5	6.5	3.2	-0.3	0.2	3	2.1	4.9	3.2	0.9	3.5	-0.2	-0.9	2.4	-1.6	-1.2	6.2	1.8	4.4
22	AT1G55210	Disease resistance-responsive (dirigent-like protein) family protein	3	841964	AT1G55210	6.5	5.8	11.3	3	8.1	6.3	4.3	4.3	7.1	6.5	6.5	1.7	0.2	-0.2	2.6	2.5	1.4	2.7	0.5	2.2	0.3	0.7	2.2	-0.4	0.2	2	2.1	2.1
23	TRA2	Aldolase-type TIM barrel family protein	3	831183	AT5G13420	6.5	7	8	4.4	10.6	3.8	7.4	2.3	6	6.5	6.5	6.2	-0.8	-0.8	2.8	3.6	0.8	2.5	1	4.9	-0.7	0.1	2.8	-0.5	1.3	2.9	0.4	3.4
24	4CL5	4-coumarate:CoA ligase 5	3	821677	AT3G21230	6.2	7.2	7.1	2.6	7.4	7.3	4.8	3.8	5.2	6.2	6.2
25	AT5G66120	3-dehydroquinate synthase	3	836744	AT5G66120	6.2	8.2	9.5	6.8	10.2	2.2	8.3	2.6	4.2	6.2	6.2	2.9	1.1	-0.3	5.1	6			2	4.8	0.5	2	2.5	0	0.9	5.8	1.3	5.3
26	AT1G76550	Phosphofructokinase family protein	3	843988	AT1G76550	5.9	5.4	6.3	5.2	6	-1.7	5.3	-3.2	6.4	5.9	5.9	2.4	-0.9	0.5	1.3	3.6	2.1	3.6	-1.1	2	-0.3	0.4	2.4	1.5	1.2	1.9	1.4	1.5
27	AT1G06550	ATP-dependent caseinolytic (Clp) protease/crotonase family protein	3	837166	AT1G06550	5.8	6.5	10	6.5	9.3	4.4	4.2	5.2	5.2	5.8	5.8	0.5	-0.2	-0.9	5.7	9.6	4.1	4.4	0.2	2	-0.9	-0.1	4.7	-0.8	-0.4	5.1	1.3	4
28	FBA8	Aldolase superfamily protein	3	824459	AT3G52930	5.8	5.6	4.1	5.9	4.9	5.7	6.3	-3.3	6	5.8	5.8	4.1	0.9	1.6	1.4	2.4	3.2	4.8	3.1	3	1.7	0.9	2.4	-0.2	1.6	2	1.1	2.8
29	UXS6	UDP-XYL synthase 6	3	817426	AT2G28760	5.6	4.3	8.4	4.8	6.6	-0.4	2.8	0.4	6.9	5.6	5.6	1.6	1.2	-0.6	2.1	1.9	-0.2	-0.3	-0.5	2.9	0	-0.3	1.9	-1.7	-2	3.9	1.6	3.2
30	PGK	phosphoglycerate kinase	3	844293	AT1G79550	5.6	5	1.3	7.8	1.3	3.6	2.2	-2.8	6.1	5.6	5.6	2.4	1.6	3	1.1	2.2	2.4	3	3.5	2	2.1	1	0.7	1.5	2.1	0.8	0.4	1.7
31	SHM4	serine hydroxymethyltransferase 4	2	827027	AT4G13930	5.5								6.7	5.5	5.5	5.2	-0.7	-0.6	4.1	3.7			1.3	4.3	0.4	-0.8	2	0.5	3.3	6.2	1.3	5.8
32	ADT5	arogenate dehydratase 5	3	832326	AT5G22630	5.5	6.5	7.2	10.7	7	4.2	3.1	1.5	4.6	5.5	5.5
33	LOS2	Enolase	3	818226	AT2G36530	5.5	4.7	3.7	3.6	2.9	2.2	3.6	-4.9	6.4	5.5	5.5	2.9	-0.1	0.3	1.5	2.9	0.8	1	0.3	1.4	0.8	-0.4	1.9	1.4	2.7	1.8	-0.2	1.6
34	IDH-VI	isocitrate dehydrogenase VI	3	820139	AT3G09810	5.5	5	4.5	2	5.5	4.3	3.4	2.3	6	5.5	5.5	2.3	0.1	-0.2	1.2	2.4			0.2	2.2	-0.1	0.7	2	-0.2	1.7	1.8	1.3	1.4
35	AT5G47730	Sec14p-like phosphatidylinositol transfer family protein	3	834824	AT5G47730	5.5	5.9	9	6.9	8.3	7.3	6.2	5.4	5	5.5	5.5	0.8	0.2	-0.7	2.8	1.3	3	3.2	-0.1	0.3	0	-0.1	1.9	0.1	1.2	1.4	-0.3	2.4
36	ENO1	enolase 1	3	843741	AT1G74030	5.5	5.5	6.2	3	6.7	2.9	6.3	2.5	5.4	5.5	5.5	2	-1.1	-1.4	4.3	5.8	4.6	5	-0.1	0.6	-0.8	-1.1	4.1	-1.2	-1.3	3.1	0.9	4.7
37	ATMS1	Cobalamin-independent synthase family protein	2	831660	AT5G17920	5.5								6.5	5.5	5.5	3.9	1.1	-0.7	4.7	2.5	3.8	5.3	1.9	4	1.1	1.8	3.6	-0.5	0.4	5.3	3.2	5.1
38	DHS1	3-deoxy-D-arabino-heptulosonate 7-phosphate synthase 1	3	830159	AT4G39980	5.4	7.5	6.9	0.9	7.6	6.9	4.1	4	3.3	5.4	5.4	-0.3	-0.3	-1.1	7.8	7.8	5.8	5.8	-0.1	-0.1	1.7	1.7	1.4	0.4	0.4	8.2	1.6	11
39	RGP1	reversibly glycosylated polypeptide 1	1	821233	AT3G02230	5.4								6	5.4	5.4	1.8	0.4	-0.3	2.5	3.3	2.6	1.5	0.2	2.1	1.2	-0.3	3	-1.6	-0.6	5.3	1.3	2.7
40	RHM1	rhamnose biosynthesis 1	3	844193	AT1G78570	5.4	5.5	8.2	1.9	7	6.4	3.9	2.6	5.2	5.4	5.4	1.4	-0.4	-0.5	1	1.1			1.4	0.9	0.6	0.7	2.3	-1.2	-0.5	4	0.4	3.4
41	RAD52-2	cobalt ion-binding protein	3	834838	AT5G47870	5.3	5.9	10.3	1.5	7	2.4	6	4.3	4.7	5.3	5.3	1.9	-0.3	0.2	2.6	2.2			2	0.4	-0.8	0.8	0.9	0.5	-0.4	1.9	0.9	3.5
42	AT3G52470	Late embryogenesis abundant (LEA) hydroxyproline-rich glycoprotein family	3	824412	AT3G52470	5.3	4.5	5.7	4.8	4.6	10.1	2.1	-1.3	6	5.3	5.3	2.8	1.6	0.2	2.4	0.7	1	2.7	0.3	2.8	0.7	0.8	3	-0.5	0.8	2.3	2.4	2.5
43	EDA9	D-3-phosphoglycerate dehydrogenase	3	829568	AT4G34200	5.2	5.2	5.9	1.7	4.9	10.5	5.2	-4.4	5.2	5.2	5.2	2.2	0.8	3.7	1.9	2.4	4.1	2.9	0.8	1.6	1.1	0.9	2	0.2	2.8	2.4	2.6	4.1
44	PAL4	phenylalanine ammonia-lyase 4	3	820196	AT3G10340	5.2	5.3	3.9	6.4	6.4	0.1	4.5	2.5	5.2	5.2	5.2	4	-0.3	-0.8	7.1	6.7	4.8	8.5	-0.6	5.6	1.9	0.8	2.9	0.4	0.5	6.4	4.1	5.9
45	GAPC1	glyceraldehyde-3-phosphate dehydrogenase C subunit 1	3	819567	AT3G04120	5.2	4.2	3	3.6	2.4	0.9	4.6	-1	6.3	5.2	5.2	3	0.2	0	1.3	1.8	1.7	1.8	0.6	2.2	0.3	1.9	2	0.6	1.7	0.6	0.6	2.9
46	CBR	NADH:cytochrome B5 reductase 1	3	831645	AT5G17770	5.2	5.4	5.1	3.6	2.9	3.4	7.7	-2.4	5	5.2	5.2	3.8	-0.4	0.4	3.9	6.4	3.9	7.2	0.7	4.6	-0.5	-0.3	3.7	-0.1	-0.1	4	0.6	2.3
47	PHF1	phosphate transporter traffic facilitator1	3	824384	AT3G52190	5.2	4.2	8	1.4	3.8	7.4	5.5	1.8	6.1	5.2	5.2	-0.3	0.7	0.7	-1.5	-2	0.4	0.9	0.7	2.7	-0.1	0.3	0	0.8	2.2	-0.5	-1.1	0.7
48	SDH1-1	succinate dehydrogenase 1-1	3	836809	AT5G66760	5.1	4.7	5.8	4.2	6.7	6.5	4.3	2.4	5.6	5.1	5.1	2.8	0.6	1.2	1.4	2.3	2.6	1.4	1.7	0.3	0.7	1.6	1.2	0.7	0.3	1	-1	1.1
49	ATCS	Citrate synthase family protein	3	819042	AT2G44350	5.1	5.2	6.4	1.8	6.1	5.3	4.5	0.3	5	5.1	5.1	1.8	0.4	-0.1	1.8	3.6			0.8	2.6	-1	-0.8	2.3	1.1	0.2	2.2	0.9	0.7
50	SAHH2	S-adenosyl-l-homocysteine (SAH) hydrolase 2	3	821964	AT3G23810	5.1	4.9	5.4	2.5	11	3.4	-1	3.2	5.3	5.1	5.1	3.5	0	1.6	4.3	4	3.4	5.1	1.4	4	0.9	0.3	3.3	-1.2	-0.1	4.7	1.1	3.6
51	BIP2	Heat shock protein 70 (Hsp 70) family protein	3	834207	AT5G42020	5.1								5.6	5.1	5.1	2.7	-0.3	0.4	1.9	2.1	2.2	1.3	0.5	0.7	-1	0.3	4.5	-0.6	-0.6	0.5	-0.1	1.3
52	P58IPK	DnaJ P58IPK-like protein	3	831917	AT5G03160	5	4.2	4.7	-1.1	3.5	4	4.3	4	5.9	5	5	2.5	-0.1	-0.6	0.5	1.9			0.1	1	-0.3	-0.6	1.8	1	1	-0.4	0.3	0.2
53	AT5G54100	SPFH/Band 7/PHB domain-containing membrane-associated protein family	0	835497	AT5G54100	5								6	5	5	2.1	0	1.4	0.7	1.9			1	1.9	-0.7	-0.2	1.6	-0.7	0.6	2.1	0	0.3
54	CNX1	calnexin 1	3	836301	AT5G61790	5	4.3	3.4	0.1	0.6	3.2	3.6	0.8	5.8	5	5	3.1	-0.2	1.9	1.4	1.8	2	1.2	0.9	2.1	-0.2	-0.1	2.8	-0.5	-0.2	0.6	-0.1	0.5
55	iPGAM1	Phosphoglycerate mutase: 2:3-bisphosphoglycerate-independent	3	837507	AT1G09780	5	4.9	5.4	3.4	7.1	8.9	4.2	3.8	5.1	5	5	2.8	-0.3	0.3	0.1	1.6			1.5	2.2	1.8	1.7	2.3	-0.7	1	2	0.4	1.4
56	TSA1	tryptophan synthase alpha chain	3	824629	AT3G54640	4.9	6.1	9.4	1.1	10.1	8.1	7.7	0.6	3.7	4.9	4.9	2	-1.3	0.5	1.1	0.9	-1.1	0.5	1.6	1.6	0.1	0	0.7	0.6	1.8	2.7	0.1	0.6
57	AT2G36580	Pyruvate kinase family protein	0	818231	AT2G36580	4.9								5.1	4.9	4.9	3.1	0.3	0.4	2.9	2.2	1.5	1.5	0.2	1.5	4.6	0.6	1	1.2	0.8	1.9	0	1
58	AT3G47540	Chitinase family protein	3	823908	AT3G47540	4.9	5.2	5.7	2.2	5	6.7	5.3	2.8	4.6	4.9	4.9
59	MUR1	NAD(P)-binding Rossmann-fold superfamily protein	3	824280	AT3G51160	4.9	4	7	2.4	5.2	3.8	5.8	0.3	5.7	4.9	4.9	2.3	0	-0.4	0.9	1.1	3.2	2.2	0.2	1.7	0.1	-0.7	2.1	-1.2	-1.4	2.5	0.5	2.1
60	AT5G03610	GDSL-like Lipase/Acylhydrolase superfamily protein	3	831778	AT5G03610	4.8	4.7	9	2	7.9	6.5	10.1	1.2	4.9	4.8	4.8	1.4	-0.1	0.9	1.2	2.1			0	2.2	-0.2	-1.2	0.9	-1.2	-0.3	0.4	0.2	0.8
61	SOT16	sulfotransferase 16	3	843750	AT1G74100	4.7	5.5	7.3	3.5	9.2	5.8	4.3	3.3	4	4.7	4.7										0.1	0.4	-0.7
62	PPC1	phosphoenolpyruvate carboxylase 1	3	841765	AT1G53310	4.7	5.3	5.4	6.6	5.3	10.2	2.5	-0.5	4.2	4.7	4.7	1.6	1	1.4	2.1	2.1	1.2	0.7	3	1.1	3.9	2.7	2.5	1.1	4.5	1.3	0.7	3.2
63	AT3G05050	Protein kinase superfamily protein	3	819667	AT3G05050	4.7	4.7	5.6	2.4	7.8	5	7.5	2.1	4.6	4.7	4.7
64	UGD2	UDP-glucose 6-dehydrogenase family protein	3	822594	AT3G29360	4.7	4.2	5.4	2.6	4.6	2.4	4.4	-3	5.2	4.7	4.7	3.2	-0.3	0.2	3	2.1	4.9	3.2	0.9	3.5	-0.2	-0.9	2.4	-1.6	-1.2	6.2	1.8	4.4
65	PAO4	polyamine oxidase 4	3	842894	AT1G65840	4.7	4.5	6.8	0.5	3.7	6.3	3	0.5	4.8	4.7	4.7	1	0.8	-0.2	1	2	0.7	0.6	0.9	2	-0.6	0.3	0.8	0.4	0.7	2.3	0.2	-0.2
66	Tudor1	TUDOR-SN protein 1	2	830626	AT5G07350	4.6								5	4.6	4.6	3.4	0.5	0.9	0.3	1	0.7	0.8	1.1	1.9	0.2	0.8	2.6	-0.4	0	1	-0.1	0.1
67	AT1G29310	SecY protein transport family protein	3	839805	AT1G29310	4.6	4	4.7	-0.6	2.5	4.8	6.5	-1.2	5.2	4.6	4.6	4.4	0.2	0.3	0	1.9			1.4	3.6	0.2	0.1	2.6	-0.4	0.3	1.6	0.4	0.9
68	AT3G13930	Dihydrolipoamide acetyltransferase: long form protein	3	820606	AT3G13930	4.6	3.7	1.8	4.1	3.9	3.7	-0.1	2.8	5.5	4.6	4.6	3.7	-0.4	0.6	2.3	3.1	1.5	1.8	1	3	-1.1	-0.4	2.8	1	1.5	1.3	0.7	1.8
69	ADK2	adenosine kinase 2	3	831882	AT5G03300	4.5	4.4	2.6	1.3	3.3	-0.4	1.1	5.3	4.7	4.5	4.5	1.6	-1.4	0	3.5	2.6	3.6	4.9	0.4	1.8	0.1	-1.6	5.4	2	1.5	4.4	1.4	5.3
70	MTHFR1	methylenetetrahydrofolate reductase 1	1	825167	AT3G59970	4.5								5.5	4.5	4.5	2.7	-1.2	-0.1	4.7	3.1			1	2.2	0.6	-0.9	3.4	-1.1	-0.2	5.1	1.7	5.6
71	UBA1	ubiquitin-activating enzyme 1	3	817562	AT2G30110	4.5	4.6	5.4	4.3	6.9	4.8	4.5	0.4	4.5	4.5	4.5	1	0.9	0.8	1.9	2.3	0.7	1.1	1	0.7	1	0.6	2.1	0.4	0.5	1.4	0.4	0.6
72	AT3G13650	Disease resistance-responsive (dirigent-like protein) family protein	3	820569	AT3G13650	4.5	4.7	9.7	7.5	7.6	6.2	5.5	-4	4.3	4.5	4.5	1.7	0.2	-0.2	2.6	2.5	1.4	2.7	0.5	2.2	0.3	0.7	2.2	-0.4	0.2	2	2.1	2.1
73	ADT4	arogenate dehydratase 4	3	823601	AT3G44720	4.5	6	9	1.8	8.8	7.9	6.2	4.5	2.9	4.5	4.5
74	AT3G60450	Phosphoglycerate mutase family protein	3	825216	AT3G60450	4.5	4.4	6.4	2.9	7.7	7.2	4.5	-3.6	4.5	4.5	4.5	1.2	1	-0.1	1.5	2.8	1.5	1.1	-0.7	2.6	-0.6	-1.2	3.5	0.2	-1.4	0.4	0.7	0.4
75	TAAC	thylakoid ATP/ADP carrier	3	831861	AT5G01500	4.4	4.9	5.9	0.2	10.4	4.8	4.6	-0.5	4	4.4	4.4	0.9	0.1	1	-0.4	1.5	0.5	0	1.7	-0.9	0.1	0.1	-1.6	-0.7	1.8	-1.5	0.8	-1.1
76	G6PD6	glucose-6-phosphate dehydrogenase 6	3	834076	AT5G40760	4.4	5.8	8	6.1	3.9	7.1	8.1	2.2	3.1	4.4	4.4	2.6	1.9	-1	4	3.4	1.6	2.9	0.5	5.4	-0.3	1.6	3.9	-0.3	0.4	3	1.1	3.3
77	SAM1	S-adenosylmethionine synthetase 1	3	839501	AT1G02500	4.4	5.8	8.7	5.6	7	1.1	6	-1.4	3.1	4.4	4.4	3.5	0.6	1.5	3.5	2.8	3.4	5	0.3	3.6	2.5	1.4	5.1	0.7	-0.1	5.9	2.5	9
78	APX1	ascorbate peroxidase 1	3	837304	AT1G07890	4.4	6.3	4.4	3	2.1	9.4	4.8	3	2.6	4.4	4.4	2	-0.9	1.5	0.1	0.7	1.8	2.5	-0.2	0.2	0.1	0.6	1.8	0.8	0.2	2.4	0.1	2.5
79	PPa4	pyrophosphorylase 4	3	824530	AT3G53620	4.4	3.9	2.8	6.4	2.2	4.9	0.2	0.8	4.9	4.4	4.4	2.3	0.8	0.5	1.9	3.6	2.4	2.9	3.1	4.2	0.2	0.1	2.8	0.8	1.3	4.5	0.7	2.7
80	CCR2	cinnamoyl coa reductase	3	844421	AT1G80820	4.4	4.8	7.6	1.3	4.8	5.7	5.7	3.5	4	4.4	4.4	3.4	0.3	-1.4	4.2	2.4	1.1	2.6	0.2	1.7	0.3	1.1	0.7	0.1	-0.1	4.9	2.7	2.9
81	AT4G39230	NmrA-like negative transcriptional regulator family protein	3	830078	AT4G39230	4.4	5.6	9.6	-0.3	9.7	9.3	6.7	0.3	3.2	4.4	4.4	2.3	0.6	1.5	2.1	1.8	0.8	2.7	1	3.8	1.1	0.7	1.8	2.7	2.6	2.6	2.5	3.7
82	GPK1	glyoxysomal protein kinase 1	3	821006	AT3G17420	4.4	4.3	7.8	3.4	5.4	7.1	5.9	2.8	4.5	4.4	4.4
83	AT3G02880	Leucine-rich repeat protein kinase family protein	3	821198	AT3G02880	4.3	4	5.3	4.2	2.9	3.5	4.2	-2.6	4.6	4.3	4.3
84	HOG1	S-adenosyl-L-homocysteine hydrolase	3	827028	AT4G13940	4.3	4.1	4.9	4.4	4.9	2.5	5.8	-4.9	4.5	4.3	4.3	3.5	0	1.6	4.3	4	3.4	5.1	1.4	4	0.9	0.3	3.3	-1.2	-0.1	4.7	1.1	3.6
85	PRA1.B4	prenylated RAB acceptor 1.B4	3	818416	AT2G38360	4.3	3.4	5.9	1	2.6	3.8	3.7	-3	5.3	4.3	4.3	3.8	0.3	0.4	2.7	1.6	3.3	3.8	-0.2	2.3	0.6	-0.4	1.9	-1.4	-1.2	3.6	1.2	1.3
86	CYP79B2	cytochrome P450: family 79: subfamily B: polypeptide 2	3	830154	AT4G39950	4.3	4.5	6.6	0.9	8.8	6.1	5.1	4.9	4.1	4.3	4.3	0.4	-0.7	-0.2	0.7	0.9								-0.1	-0.4	-0.9	-1	-0.2
87	NEK5	Serine/Threonine kinase catalytic domain protein	3	821634	AT3G20860	4.2	4.2	8.6	3.4	5.6	6	7.8	1.4	4.3	4.2	4.2	1.4	-1.1	-0.5	1.2	1.3	0.5	2.1	-1.2	3	0.8	0.4	0.3	-1.1	0.3	2.2	0.8	0
88	CRT1a	calreticulin 1a	3	842087	AT1G56340	4.2	3.4	2.4	0.9	0.8	0.5	3.5	2.2	5.1	4.2	4.2	2.1	0	0.9	2	3.3	1.5	2.3	1.3	1.6	-0.6	0.2	2.7	-0.4	-0.4	1	0.8	0.8
89	DIR6	Disease resistance-responsive (dirigent-like protein) family protein	3	828469	AT4G23690	4.2	4.5	5.5	8.1	6.3	6.8	0.2	0.2	3.9	4.2	4.2			-1.4	2.4	1.9	0.3	1.6	-0.8	2.3	0.8	0.2	-0.7	-0.3	-0.6	1.9
90	Fh5	formin homology5	3	835554	AT5G54650	4.2	4	6.1	-0.8	1.9	6	6.5	0.5	4.5	4.2	4.2	0.6	0.5	-0.5	0.4	0.4	-1.2	-0.6	0.4	1.1	1.1	0.3	1.9	0.6	-0.3	-0.3	0.7	-0.1
91	AT5G56350	Pyruvate kinase family protein	3	835735	AT5G56350	4.2	4.8	5	6.7	5.1	5.5	6.8	0	3.7	4.2	4.2	2.6	1.9	0.9	3.5	3.7	1.9	2.1	1.3	2.5	2.3	0.6	2.6	0.7	0.3	3.8	0.9	2.9
92	ATP3	gamma subunit of Mt ATP synthase	3	817866	AT2G33040	4.2	3.7	1.4	4.5	2.5	1.8	0	-1.7	4.8	4.2	4.2	3.5	0.2	0.3	0.9	1.9			1	0.8	-0.6	-0.5	1.4	-0.3	0.2	1.3	0.3	0.4
93	AT5G55070	Dihydrolipoamide succinyltransferase	3	835598	AT5G55070	4.2	4	5.1	-0.1	7.5	4.1	5.7	0	4.3	4.2	4.2	2.4	0.7	0.1	1.1	1.6	0.8	0.2	1.4	3.1	-1	0.1	2.7	0.3	0.4	1.7	0.5	1.4
94	mtLPD2	lipoamide dehydrogenase 2	3	820984	AT3G17240	4.2	4.5	5.9	2.5	8.3	8.2	5	0.2	3.8	4.2	4.2	1.5	1.7	1.2	0.5	1.8	2.8	0.9	3.1	1.6	0.8	0.3	4	0.2	2.2	0.9	0.6	1
95	AT5G08300	Succinyl-CoA ligase: alpha subunit	3	830726	AT5G08300	4.2	3.9	4.7	3.7	5.9	1.6	5.8	1.4	4.4	4.2	4.2	2.1	0.8	0.8	0.9	2			1.1	3.3	-0.2	0.5	3.8	-0.7	0.6	1.7	0.3	1.6
96	BIP1	heat shock protein 70 (Hsp 70) family protein	3	832950	AT5G28540	4.1								4.5	4.1	4.1	2.7	-0.3	0.4	1.9	2.1	2.2	1.3	0.5	0.7	-1	0.3	4.5	-0.6	-0.6	0.5	-0.1	1.3
97	PYR6	P-loop containing nucleoside triphosphate hydrolases superfamily protein	2	832710	AT5G26667	4.1								4.4	4.1	4.1	2.8	-1.2	0.5	0.8	1.2	3	2.3	0.1	1.6	-0.1	0.9	2	0.8	-0.2	4.1	1.3	1.5
98	AT2G21160	Translocon-associated protein (TRAP): alpha subunit	3	816651	AT2G21160	4.1	3.2	3.4	1.1	3.6	2.4	4.3	-3.4	5	4.1	4.1	3.2	-0.5	0.9	0.5	1.6	0.7	1.8	1.3	2.5	-0.1	-1.2	2	-0.7	0.1	1	-0.5	0.1
99	AT2G24170	Endomembrane protein 70 protein family	3	816951	AT2G24170	4.1	3.5	3	1.6	1.5	2.9	0.9	-5.9	4.7	4.1	4.1	2.2	2.4	-0.2	2.5	2.5	3	3.9	1.4	2.2	1.2	1.1	1.8	-0.6	1	2.4	1.6	2.5
100	AT3G08630	alphavirus core family protein (DUF3411)	3	820010	AT3G08630	4.1	3.1	6.5	2.7	3.7	3.2	4.3	-2.5	5.1	4.1	4.1	2	-0.4	0.3	0.5	-0.1	2.4	0.9	1.1	0.5	1.6	-0.1	2	1	0.6	1.4	0.9	2.4
101	AT5G63680	Pyruvate kinase family protein	3	836488	AT5G63680	4.1	4.7	6.4	5.1	8.3	9.7	5.3	-3.3	3.5	4.1	4.1	2.6	1.9	0.9	3.5	3.7	1.9	2.1	1.3	2.5	2.3	0.6	2.6	0.7	0.3	3.8	0.9	2.9
102	AT2G20760	Clathrin light chain protein	3	816605	AT2G20760	4.1	3.4	6.5	2.8	5.3	2	8.7	-1.7	4.7	4.1	4.1	2.4	0.7	0.1	2.6	3.3	1.6	1.1	1.2	3.2	1	1.9	1.7	-0.4	0.3	2.1	0.9	1.3
103	MPPBETA	Insulinase (Peptidase family M16) protein	3	821084	AT3G02090	4	3.6	2.8	4.5	6.5	2.5	1.6	1	4.5	4	4	2.2	0.6	1.4	1.3	2.2	2.4	2.3	1.3	1.7	-0.3	0	1.6	0.1	0.1	0.3	0.9	1.3
104	EDS5	MATE efflux family protein	3	830058	AT4G39030	4	4.9	8.2	0.9	7.6	6.2	5.9	6.2	3.1	4	4	0.8	1.9	-0.2	2.8	4	1.4	1.3	3.2	1.2	0.8	0.8	-0.3	1.7	1.7	-0.4	0.5	0.3
105	AT3G09440	Heat shock protein 70 (Hsp 70) family protein	3	820102	AT3G09440	4	3.9	3.4	5.4	1.8	5.6	4.7	-1.7	4.2	4	4	1.5	0.4	1.2	1.5	1.9	1.4	0.2	1.3	1.9	4.5	0.8	4.2	1.4	1.5	2	0.5	2.4
106	CB5-B	cytochrome B5	3	817832	AT2G32720	4	4.1	3.8	4.1	4.6	1.1	0.7	2.9	4	4	4	3.6	-0.6	0.1	2.9	5.2	3	6.2	-0.3	6.7	1	0.6	3.3	-0.2	0	2.7	0.3	5.1
107	NAD-ME2	NAD-dependent malic enzyme 2	3	828222	AT4G00570	4	4	6.3	0.4	8.4	4.9	4.5	2.1	4	4	4	0.6	-0.7	-0.3	0.9	1.2	2	1.7	2	2.5	-0.1	-0.1	2.3	0.7	-0.3	0.4	0.1	1.4
108	AT3G22600	Bifunctional inhibitor/lipid-transfer protein/seed storage 2S albumin superfamily protein	3	821832	AT3G22600	4	4.7	6.9	0.6	5.7	4.8	5.4	3.1	3.4	4	4	1	-0.3	-1.2	1.4	0.8			-0.2	2.5	1.6	0.4	4.2	-0.4	-0.2	2.2	1.8	1.3
109	AT3G55410	2-oxoglutarate dehydrogenase: E1 component	3	824707	AT3G55410	4	4	6.7	1.8	8.3	7	7	-1.1	4	4	4	3.3	0.4	0.3	1.5	1.9	1.3	1.7	2.2	4	-0.9	0	2.2	1	1.1	1.5	0.9	1.2
110	ADK1	adenosine kinase 1	3	820140	AT3G09820	4	3.7	1.7	2.3	4.2	0.2	-2.7	-1.7	4.3	4	4	1.6	-1.4	0	3.5	2.6	3.6	4.9	0.4	1.8	0.1	-1.6	5.4	2	1.5	4.4	1.4	5.3
111	AT2G17760	Eukaryotic aspartyl protease family protein	3	816285	AT2G17760	4	4.5	7.4	4.5	5.9	6	6.7	-0.2	3.5	4	4	1.2	0.6	0.2	1.6	0.5	0.8	2.8	-0.4	3.2	0.9	0.1	2.6	1.1	1.7	1.3	0.7	0.6
112	ADT1	arogenate dehydratase 1	3	837725	AT1G11790	4	4.1	4.4	-0.9	8	2.2	0.8	3.3	3.9	4	4	1.2	-0.3	0.1	1.7	2.7			-0.1	2.5	0.7	-1.8	1.4
113	ATCAD4	GroES-like zinc-binding alcohol dehydrogenase family protein	3	821479	AT3G19450	4	4.2	3.1	3.7	2.8	2.8	0.3	4.4	3.8	4	4	2.1	0.8	-0.3	1.5	-0.2	-1.3	1.1	-0.8	0.5	0.6	-0.9	1.4	-0.3	-0.7	6.2	2.4	4.3
114	FMO GS-OX5	flavin-monooxygenase glucosinolate S-oxygenase 5	3	837766	AT1G12140	4	4.3	7.8	3.4	10.2	6.1	1.1	4.7	3.7	4	4
115	PDIL2-2	PDI-like 2-2	3	839355	AT1G04980	4	3.6	3.6	0.7	-0.8	8	3.6	-1.1	4.3	4	4	2.6	-0.2	0.5	1	2.1	1.4	1.6	0.6	1.8	-1.3	-0.9	1.6	-0.7	-0.9	0.4	0.1	0.8
116	CRT1b	calreticulin 1b	3	837441	AT1G09210	4	3.7	2.7	0.4	1.7	1.7	3.1	2.1	4.2	4	4	2.1	0	0.9	2	3.3	1.5	2.3	1.3	1.6	-0.6	0.2	2.7	-0.4	-0.4	1	0.8	0.8
117	ECA2	ER-type Ca2+-ATPase 2	3	827984	AT4G00900	4	4	5.7	4.9	4.2	2.8	2.7	2.1	4	4	4	0.2	0.1	0.1	0.1	0.4	1.1	-0.6	-0.5	2.7	0.7	-1.4	1.6
118	GFAT	putative glucosamine-fructose-6-phosphate aminotransferase	3	821995	AT3G24090	4	3.4	7.4	-2.9	3.7	5.4	5.6	-2.6	4.5	4	4	2.3	-0.4	-1.3	4.3	1.9	2.2	0.6	0.9	4.3	-0.5	0	2.9	-0.5	0.1	3.4	0.4	2.4
119	SDF2	stromal cell-derived factor 2-like protein precursor	3	817049	AT2G25110	3.9	3.9	3	0.6	-1.7	4.3	3.2	3.6	4	3.9	3.9	1.6	-0.8	0.4	0.5	1.3	2.6	1.5	1.3	2.2	0	-0.2	3.2	-0.5	0	2	0.1	1.3
120	AT1G20950	Phosphofructokinase family protein	3	838689	AT1G20950	3.9	3.2	2.1	2.5	3.6	-1.1	-2.3	-2.9	4.6	3.9	3.9	2.4	-0.9	0.5	1.3	3.6	2.1	3.6	-1.1	2	-0.3	0.4	2.4	1.5	1.2	1.9	1.4	1.5
121	PSAT	phosphoserine aminotransferase	3	829715	AT4G35630	3.9	4.4	5.7	4.2	5.6	8.6	5.1	-3.5	3.5	3.9	3.9	2.7	-0.3	-0.3	1.7	3	2.8	3.1	0.2	3	-0.4	-1.7	2.8	-0.8	1.4	3.1	0.5	3.6
122	VDAC2	voltage dependent anion channel 2	3	836886	AT5G67500	3.9	3.5	3.9	2.4	4.6	4.2	3.9	1.1	4.3	3.9	3.9	1.9	-0.8	0.4	0	0.3	1.2	1	1.4	1.2	1.1	0.9	2.3	-0.2	-0.8	1.5	0.4	0.7
123	UNE5	thioredoxin family protein	3	819360	AT2G47470	3.9	3.7	3.1	2.1	2.3	4.6	2.9	-3.8	4.2	3.9	3.9	1.3	0.4	0.5	0.8	2.1	1.4	1.3	0.2	1.9	-0.6	0.8	2.2	-0.6	1	0.6	0.8	1.8
124	AT3G16330	Avr9/Cf-9 rapidly elicited protein	3	820880	AT3G16330	3.9	3.8	5.5	1.5	7.9	5.7	4.6	0.1	4	3.9	3.9	1	0.9	0.5	2.5	1.9	1.3	2.1	0.5	2.7	0.8	1	0.4	0.8	0.2	1.2	2.6	1.4
125	GUS3	glucuronidase 3	3	833437	AT5G34940	3.9	4.3	3.1	14.5	1.8	0.8	2.5	2.1	3.5	3.9	3.9	1.4	0.1	-0.3	1.2	0.6			0.9	0.9	0.6	-0.6	1.3	-0.3	0	1.9	0.7	0.7
126	RBOH F	respiratory burst oxidase protein F	3	842710	AT1G64060	3.9	3.9	8.3	2.9	5.1	5.1	6.5	1.5	3.9	3.9	3.9	1	-0.1	-0.7	1.9	0.9			-0.9	0.6	-1	0.3	1.4	-0.4	-1.1	4.3	1.4	1.7
127	PGM3	Phosphoglucomutase/phosphomannomutase family protein	3	838927	AT1G23190	3.9	3.7	4	4.5	6.1	4.2	-0.1	2.8	4	3.9	3.9	2.9	-0.5	0.8	-0.2	-0.3			0	0.8	1.3	0.8	0.4	1	0.1	0.8	-0.2	0.5
128	CCR1	cinnamoyl coa reductase 1	3	838165	AT1G15950	3.9	4.7	5.7	3.9	5	4.1	2.8	7.7	3	3.9	3.9	3.4	0.3	-1.4	4.2	2.4	1.1	2.6	0.2	1.7	0.3	1.1	0.7	0.1	-0.1	4.9	2.7	2.9
129	IRX15-L	IRREGULAR XYLEM protein (DUF579)	3	836856	AT5G67210	3.9	3.8	3.2	5.6	3.5	1.8	2.2	4.7	4	3.9	3.9	3.4	1	-0.4	2.1	1	0.3	2.2	-0.1	1.6	1.4	-0.1	1.3	-0.1	-0.2	2.2	1.9	3
130	AT3G07720	Galactose oxidase/kelch repeat superfamily protein	3	819963	AT3G07720	3.8	3.9	4.9	2.3	2.7	3.6	4.1	1.5	3.8	3.8	3.8	0.2	-0.8	1.3	-1.1	-1.7	-0.1	-0.1	-0.6	0.4	0	1.3	1.4	-0.5	-1.9	1.3	-0.4	0
131	TRP1	tryptophan biosynthesis 1	3	831666	AT5G17990	3.8	4.1	9.7	0.2	9.6	7.5	6.7	0.8	3.5	3.8	3.8	0.3	-0.5	0.9	1.7	0.7	2.2	1.2	0.6	-1	0.8	-0.3	1.6	-0.1	2.8	2.6	-0.2	4.6
132	AT1G51980	Insulinase (Peptidase family M16) protein	3	841627	AT1G51980	3.8	2.9	3.1	2.8	3	5.4	2.8	-1	4.8	3.8	3.8	2.3	1.2	1.1	1.8	3.1	1.3	0.8	0.9	2.5	-0.3	0.1	1.9	0.1	0.2	-0.2	-0.4	0.2
133	RGP2	reversibly glycosylated polypeptide 2	2	831419	AT5G15650	3.8								3.7	3.8	3.8	1.8	0.4	-0.3	2.5	3.3	2.6	1.5	0.2	2.1	1.2	-0.3	3	-1.6	-0.6	5.3	1.3	2.7
134	AT3G27240	Cytochrome C1 family	3	822343	AT3G27240	3.8	3.6	2.2	3.7	3.7	4.8	1.2	3.6	4	3.8	3.8	1.4	0.7	3.3	1.2	2.7	2.3	1.4	2.5	1.6	0.7	0.8	1.6	0.7	0.7	1.1	0.9	1.3
135	AT5G55610	isopentenyl-diphosphate delta-isomerase	3	835655	AT5G55610	3.8	4.2	5	3.6	7.7	4	6	1.8	3.4	3.8	3.8	1	1.9	0.7	0	0.7	2.4	1.4	2.1	0.9	-1.4	-0.3	0.6	-0.1	-0.5	0.6	0	0.3
136	AAC1	ADP/ATP carrier 1	3	820005	AT3G08580	3.8	3.5	3.3	2.7	5.4	0.7	3.9	-3.8	4.1	3.8	3.8	2.6	0.3	0.9	1.3	1.8	2.2	1.6	1.8	3.7	1.4	1	2.6	-1	0.4	2.8	1	1.7
137	AT5G39990	Core-2/I-branching beta-1:6-N-acetylglucosaminyltransferase family protein	3	833996	AT5G39990	3.8	3.2	5	2.2	4.9	3.7	5.2	0.1	4.4	3.8	3.8	3	0.2	0.7	3.8	2.9	0.8	2.5	-0.4	3.1	1.4	0.8	2.4	0.7	-0.7	0.9	0.4	0.8
138	AT4G26940	Galactosyltransferase family protein	3	828801	AT4G26940	3.8	3.6	8.7	5.6	8.8	7.3	7.7	-1.8	4	3.8	3.8	1.4	0.7	0.2	1.6	2.1	1.9	2.7	1.9	0.6	0.2	1.1	1.2	-1.2	-0.9	3.1	1.8	2.3
139	MS2	methionine synthase 2	2	821147	AT3G03780	3.8								4.4	3.8	3.8	3.9	1.1	-0.7	4.7	2.5	3.8	5.3	1.9	4	1.1	1.8	3.6	-0.5	0.4	5.3	3.2	5.1
140	EMB1467	NADH-ubiquinone dehydrogenase	3	833729	AT5G37510	3.8	3.8	2.4	5.5	5.4	0.5	1.6	2.1	3.7	3.8	3.8	2.3	1.2	0.8	0.5	2.2			0.6	1.2	1.9	1.3	0.2	0.3	0	0.7	0	1
141	EMP1	Endomembrane protein 70 protein family	3	830951	AT5G10840	3.8	3.7	4.1	1.5	3.6	3.2	4.3	-5.3	3.9	3.8	3.8	2.2	2.4	-0.2	2.5	2.5	3	3.9	1.4	2.2	1.2	1.1	1.8	-0.6	1	2.4	1.6	2.5
142	IAR4	Thiamin diphosphate-binding fold (THDP-binding) superfamily protein	3	839031	AT1G24180	3.8	3.3	6	2.8	4.3	5.7	7.4	2.2	4.2	3.8	3.8	2.3	0.6	0.7	3.5	4	3	3.4	0.6	2.3	0.7	0.5	3.3	2.4	1.1	2.5	0.3	2.2
143	IDH1	isocitrate dehydrogenase 1	3	829679	AT4G35260	3.8	4.2	3.8	4.5	5.2	4.1	3.8	2.8	3.3	3.8	3.8	2.5	1	0.9	0.7	2.2	1.1	0.2	1.4	1.3	-0.2	0.5	2.1	0.9	0.7	2.6	2.3	2.5
144	TPPD	Haloacid dehalogenase-like hydrolase (HAD) superfamily protein	3	840493	AT1G35910	3.7	3.8	4.9	4.6	5.5	5.1	1.5	-1.1	3.7	3.7	3.7	0.1	-1	-0.1	0.2	1.1	0.1	0.3	-1	0.8	-0.3	-0.1	1.3	0.7	-0.4	1.9	1.4	0.7
145	MYB4	myb domain protein 4	3	830018	AT4G38620	3.7	3.5	6.2	8	5.6	3.1	4.8	3.8	4	3.7	3.7	1.4	2	0.7	3.2	2.9	1.5	2.1	-0.8	1.8	0.3	0.5	1.4	0.3	0.9	3.3	1.6	3.8
146	ATERDJ3B	DNAJ heat shock family protein	3	825434	AT3G62600	3.7	3.8	3.8	-0.5	-0.2	3.2	4.1	1.1	3.7	3.7	3.7	2.3	0.1	0.1	0.6	1.9	2.5	0.9	0.1	1.4	-1.3	-1.8	3.7	0	0.3	0.3	0.4	-0.4
147	NDB2	NAD(P)H dehydrogenase B2	3	825844	AT4G05020	3.7	3.7	5.9	0.2	3.8	5.2	7.6	-5	3.8	3.7	3.7	1.3	1.5	0.7	-0.1	0.7	-0.4	-0.2	1.1	4.6	1.3	1.2	1.4	2.1	0.9	3.6	1.7	2.5
148	AT1G08050	Zinc finger (C3HC4-type RING finger) family protein	3	837321	AT1G08050	3.7	4	7.3	-0.9	4.5	6.7	9.7	1.8	3.4	3.7	3.7	2.6	1.4	0.7	1.8	1.6			0.7	2.5	1.4	1.9	1.4	0.7	0.4	2.7	1.3	2.4
149	AT4G35080	high-affinity nickel-transport family protein	0	829660	AT4G35080	3.7								4.1	3.7	3.7	1.9	1.1	1.2	0.5	0.2	1.7	0.7	1.1	1	0.9	0.6	1.7	0	2.4	2.3	0.1	1
150	PDIL1-3	PDI-like 1-3	3	824661	AT3G54960	3.7	3.7	3.8	2.5	3	3	3.1	-5.6	3.8	3.7	3.7	3.2	0.6	0.7	0.8	1.2	1.9	2.4	0.6	2.2	1.5	0	1.1	-0.9	-0.6	1.2	-0.1	1.2
151	UNE1	intracellular protein transporter: putative (DUF641)	0	839804	AT1G29300	3.7								3.7	3.7	3.7	0.3	-1.4	-0.9	0	-0.8	-0.6	-0.3	-1.8	1.9	0.7	0	-0.5
152	WRKY17	WRKY DNA-binding protein 17	3	816993	AT2G24570	3.7	3	7.1	3.3	3	3.5	7.2	-0.7	4.4	3.7	3.7	1.5	0.4	-0.8	2.2	2.2	0.7	0.9	-0.1	2.8	-0.1	0.6	2.2	-0.1	0.7	3.1	0.4	0.6
153	AT2G31390	pfkB-like carbohydrate kinase family protein	3	817697	AT2G31390	3.7	4.5	5.8	6	3.8	2.8	4.4	6	2.9	3.7	3.7	4	0	-0.5	2.7	3.6	-0.2	1.3	-0.2	2.9	0.8	0.2	2.1	0.5	0.2	1.9	0.2	2.2
154	EMB2719	PAM domain (PCI/PINT associated module) protein	3	838609	AT1G20200	3.7	3.9	3.4	4.3	6.6	2.5	3.9	1.1	3.5	3.7	3.7	2.1	0.9	0.5	1.2	2.3	1.3	0.2	1.8	1.5	-0.6	0.6	0.8	-0.6	0.7	2	-0.6	0.2
155	AT5G53590	SAUR-like auxin-responsive protein family	0	835441	AT5G53590	3.7		3.4						3.8	3.7	3.7	1.6	2.4	1	0.6	1.1	0.1	1	0.3	-0.3	0.2	1.6	0.5	1.6	0.8	2.8	1.2	1.1
156	HSF4	heat shock factor 4	2	829853	AT4G36990	3.7		4.7						3.5	3.7	3.7	2.1	0.1	-0.5	1.2	0.8			-1.6	3.4	-1	-0.4	1.5	-0.4	-0.6	2.9	0.8	1.9
157	AT2G46140	Late embryogenesis abundant protein	3	819221	AT2G46140	3.7	3.2	7.5	0.2	3.9	6.6	8.8	-5.6	4.2	3.7	3.7	0.7	0.5	0.3	-0.4	-0.1	-1.1	-1	-1.8	2	-0.8	-1.2	2.6	1.9	0.8	3	1.1	0.7
158	AT2G04400	Aldolase-type TIM barrel family protein	3	814980	AT2G04400	3.7	4.6	8.7	-0.2	10.8	7.6	7.6	2.7	2.7	3.7	3.7
159	AT1G23170	transmembrane protein (Protein of unknown function DUF2359: transmembrane)	1	838925	AT1G23170	3.7								4.1	3.7	3.7	3.4	1.2	0.5	1.1	1.3	1.1	0.5			0.1	-0.1	2.7	-0.7	-0.1	1.7	-0.3	0.5
160	CAD5	cinnamyl alcohol dehydrogenase 5	3	829572	AT4G34230	3.7	5	6.8	6.3	4.3	3.9	6.3	-1.3	2.3	3.7	3.7	2.1	0.8	-0.3	1.5	-0.2	-1.3	1.1	-0.8	0.5	0.6	-0.9	1.4	-0.3	-0.7	6.2	2.4	4.3
161	AUD1	NAD(P)-binding Rossmann-fold superfamily protein	2	825458	AT3G62830	3.6								3.2	3.6	3.6	2.2	-0.2	-1.1	1.8	4.2	3.1	2.6	0.9	4.6	-0.1	-0.3	3.5	-0.3	2	4.5	1.9	4.7
162	P4H5	2-oxoglutarate (2OG) and Fe(II)-dependent oxygenase superfamily protein	3	816281	AT2G17720	3.6	4.2	9.6	3.3	5.8	10.4	8.5	-4.1	3.1	3.6	3.6
163	HSP81-3	heat shock protein 81-3	0	835699	AT5G56010	3.6								4.1	3.6	3.6	1.6	0.2	0.7	-0.6	-0.1	0.9	0.6	1.5	1.3	4.2	0.8	1.8	0.9	0.7	0.9	0.2	1
164	AT5G09800	ARM repeat superfamily protein	3	830840	AT5G09800	3.6	3.4	7.5	-1.1	7.3	5.6	10	0.1	3.9	3.6	3.6	1.9	0.9	-0.7	1.7	3.2			-0.2	2.8	-1.1	-0.2	1.7	0.1	0.9	1.9	-0.1	1.1
165	AT1G30630	Coatomer epsilon subunit	3	839943	AT1G30630	3.6	3.5	3.9	4.2	3.3	3.6	6.1	-0.4	3.7	3.6	3.6	3.6	0.8	0.7	0.5	1.5	1.7	2.2	1.3	1.7	-0.7	-0.3	1.5	-0.9	0	2.7	0.4	1.9
166	AT2G44300	Bifunctional inhibitor/lipid-transfer protein/seed storage 2S albumin superfamily protein	3	819038	AT2G44300	3.6	3.5	3.5	2.9	4.3	1.3	-1.7	2.8	3.7	3.6	3.6	1	0.7	0	0.4	1.3	-0.1	0.2	1.5	1.5	1.5	-1.3	0.7	0.5	0.8	0.4	2.1	1.6
167	IQD23	IQ-domain 23	3	836327	AT5G62070	3.6	3.9	4.8	-0.8	7.5	4.9	0.4	3.1	3.3	3.6	3.6
168	ACS	acetyl-CoA synthetase	3	833655	AT5G36880	3.6	3.5	7.1	2.4	4.2	4.6	6	-3.6	3.7	3.6	3.6	2	-0.1	0.1	1.5	1.6	1	0.4	2.1	2.6	2.4	2	1.9	1.7	1.6	2.1	0.5	2.8
169	AT2G20010	Gls protein (DUF810)	3	816520	AT2G20010	3.6	4.6	7	5.9	2.6	5.8	10.5	1.4	2.6	3.6	3.6	2.1	3.3	-0.4	0.3	0	0.7	1.7	1.3	1.8	1	0.7	1.9	-0.9	-0.9	1.4	0	0
170	AT2G25737	Sulfite exporter TauE/SafE family protein	0	817116	AT2G25737	3.6								3.5	3.6	3.6	0.3	0.2	0.2	0.5	0.5	1.1	2.1	0.5	0.8	0.1	-0.5	1.4	0.4	1.1	0.1	-0.7	-0.2
171	AT2G34250	SecY protein transport family protein	3	817986	AT2G34250	3.6	3.8	5.4	-0.3	3.1	6.7	6.5	-5.8	3.3	3.6	3.6	4.4	0.2	0.3	0	1.9			1.4	3.6	0.2	0.1	2.6	-0.4	0.3	1.6	0.4	0.9
172	AT5G17380	Thiamine pyrophosphate dependent pyruvate decarboxylase family protein	3	831604	AT5G17380	3.6	4.2	5.3	2.1	4.2	9.3	5.4	1.1	2.9	3.6	3.6	2.1	2.9	-0.4	0.9	2	2.5	1.3	-0.2	3.9	-1.4	0.9	2.2	0.7	2.9	0.9	0.7	3.2
173	AT3G52870	IQ calmodulin-binding motif family protein	3	824453	AT3G52870	3.6	3.2	5.1	3.5	3.9	5.9	3.4	4.3	3.9	3.6	3.6	2.1	0.3	0.2	-0.6	-0.6	-0.9	0	0.4	3.4	1.2	1.4	2.1	0.3	-0.3	4.7	-0.3	0
174	AT3G18280	Bifunctional inhibitor/lipid-transfer protein/seed storage 2S albumin superfamily protein	3	821356	AT3G18280	3.6	3.7	3.1	2.1	4.3	2.7	2.3	0.6	3.4	3.6	3.6	0.7	0.2	1	1.5	0.1	0.7	0.8	-0.9	1.9	-0.2	-0.4	1.7	0.3	0.9	1.1	1.1	1.8
175	AT1G74640	alpha/beta-Hydrolases superfamily protein	3	843803	AT1G74640	3.5	3.8	7.9	0.5	8.9	3.2	3.2	2.5	3.3	3.5	3.5	1.1	0.5	1.9	0.4	-0.2			3.2	0.2	0.4	1	0.2	0.6	1.3	1.2	-0.4	1.2
176	Prx37	Peroxidase superfamily protein	3	826447	AT4G08770	3.5	4.7	7.6	2.6	6.5	7.8	5.3	1.1	2.4	3.5	3.5	1.7	0.5	-0.2	1.3	1.3	0.4	-0.2	0	4.5	0	0.2	1.9	-1.5	0.4	1.2	1.3	2.6
177	LAP1	Cytosol aminopeptidase family protein	3	816954	AT2G24200	3.5	4.2	4.7	6.2	7.2	4.5	3	-4.6	2.8	3.5	3.5	2.9	0.9	1.2	1.8	2.3	-0.1	0.1	3.7	-0.2	-0.1	1.4	1.7	1.5	2.1	-0.4	0.2	0.5
178	ATS9	non-ATPase subunit 9	3	839789	AT1G29150	3.5	4.2	1.5	4.8	-1.1	1.6	3.9	0.4	2.8	3.5	3.5	1.3	1.1	1.2	0.5	2.3	-0.5	0.5	1.5	1.2	0.2	-0.5	2.4	-0.8	-0.3	-0.4	-0.2	-0.2
179	YLS5	Class I glutamine amidotransferase-like superfamily protein	3	818470	AT2G38860	3.5	4.5	8.9	0.4	7.4	7	6.4	1.1	2.5	3.5	3.5													-1.5	0	0.4
180	GER2	NAD(P)-binding Rossmann-fold superfamily protein	3	838368	AT1G17890	3.5	3.9	6	1.7	3.4	8.5	6.3	-2.4	3.1	3.5	3.5	2	0.9	1	0.2	0.1	0.8	1.7	1.3	2.1	-0.7	-1.4	1.3	-0.9	-0.9	1.1	0.9	1.3
181	AT5G42740	Sugar isomerase (SIS) family protein	3	834283	AT5G42740	3.5	3.4	3.4	-1.1	3.7	4.1	-0.4	3.9	3.6	3.5	3.5	2.7	0.7	0.2	-0.1	-0.5	0	-0.2	0.7	1.8	2.5	2.3	0.5	0.3	1.1	0.6	-0.3	-0.6
182	PFK5	phosphofructokinase 5	3	816781	AT2G22480	3.5	4	6.1	5.2	5.1	4.5	3.4	-1.2	2.9	3.5	3.5	2.2	-0.4	0.5	1.1	1.2	3.2	2.3	1.3	0.9	1.2	0.6	2.2	1	0.6	1.4	0.3	0.6
183	PRA1.B5	prenylated RAB acceptor 1.B5	1	831708	AT5G01640	3.5								3.3	3.5	3.5
184	PHT1;4	phosphate transporter 1;4	0	818479	AT2G38940	3.5								3.5	3.5	3.5	0.9	1.8	0.5	1.1	-0.3			0.4	2.6	0	0.4	3	1.8	0.2	2.5	0.8	1.4
185	ARF1A1C	Ras-related small GTP-binding family protein	3	819330	AT2G47170	3.5	3.4	3.8	2.9	4.8	8.2	4.5	4.5	3.6	3.5	3.5	2.9	2.9	0.9	0.8	1.2	0.9	1.8	0.3	2.8	1.9	1.4	2.3	0.4	1.8	3.4	1.6	3.7
186	ABCA7	ABC2 homolog 6	3	823932	AT3G47780	3.5	3.2	5.9	-0.8	4.2	7.4	6.5	0.3	3.7	3.5	3.5	1.6	0.2	1.2	0.1	-0.7	-0.4	-0.1	1.9	1.3	1.8	0	2	0.6	1.1	0.5	0.2	0.2
187	SHD	Chaperone protein htpG family protein	3	828520	AT4G24190	3.5	3.2	2.8	0.9	0.4	4.2	2.9	-1.9	3.8	3.5	3.5	2.1	0.3	0.1	1.1	1.8	1.3	1.3	0.8	2.1	-1.4	-0.8	1.9	-0.7	-0.2	0.5	-0.2	0.5
188	PIRL9	plant intracellular ras group-related LRR 9	3	820306	AT3G11330	3.5	3.4	4.9	1.7	2.1	7	5	0.4	3.6	3.5	3.5	0.1	5.8	0.9	-0.5	-1.4	-1.6	0	1.2	-0.1	1.5	1.2	0.3	0.8	0.9	0.5	0.2	1.1
189	AT5G57480	P-loop containing nucleoside triphosphate hydrolases superfamily protein	3	835852	AT5G57480	3.5	3.3	6.8	3.2	0.7	5.5	7.6	-4.7	3.6	3.5	3.5	-0.5	-1.3	-0.1	1.2	0.7	-1.1	0.1	0.1	0.9	-0.5	-1.2	1	0.3	-0.1	-0.1	-1.1	0.1
190	MTHFR2	methylenetetrahydrofolate reductase 2	2	819022	AT2G44160	3.5								4.1	3.5	3.5	2.7	-1.2	-0.1	4.7	3.1			1	2.2	0.6	-0.9	3.4	-1.1	-0.2	5.1	1.7	5.6
191	TPI	triosephosphate isomerase	3	824710	AT3G55440	3.5	2.6	2.2	3.3	3.4	3.2	-2.4	-2.3	4.3	3.5	3.5	2.6	-0.2	0.9	1.9	1.1	1.6	1.9	1.6	0.3	0.6	0.9	0.5	-0.4	1.8	1	0.5	1.7
192	AT2G17190	ubiquitin family protein	0	816224	AT2G17190	3.5								3.4	3.5	3.5	1.2	3.1	-0.4	1.1	0.6	-0.1	1.3	0.9	1.5	0.8	1.4	2	1.2	0.2	1.7	0	0.9
193	AT2G20420	ATP citrate lyase (ACL) family protein	3	816561	AT2G20420	3.5	2.7	3.5	3.3	5.9	4.8	3.6	0.8	4.3	3.5	3.5	2.3	0.7	0.3	-0.1	1.2	1.2	0.6	1	1.4	-1.7	-1.5	3	-0.3	0.1	1.9	0.7	1.5
194	DL1B	DYNAMIN-like 1B	3	825349	AT3G61760	3.4	3	5.9	-1.1	4.6	2.6	5.1	-1.5	3.9	3.4	3.4	1.1	1.4	-0.3	2	2	0.9	0.6	1.2	2	-1.5	-0.8	2.4	0.1	0.6	2.5	0	1.4
195	SAPX	stromal ascorbate peroxidase	3	826396	AT4G08390	3.4	4	4.6	2	5.7	3.9	3.7	2.3	2.8	3.4	3.4	2.5	0	2	0.4	-0.4			3.2	1.8	3	0.6	0.2	0.4	2.4	3.5	1	1.3
196	AT2G41770	transmembrane protein: putative (DUF288)	3	818776	AT2G41770	3.4	3.2	2.2	6	1.7	1.2	1.1	3.9	3.6	3.4	3.4	2.6	0.9	0.9	2.4	1	1.5	2.7	0.2	1.4	-0.2	-0.2	0.9	-1.3	-0.3	3.6	1.4	2.3
197	URH1	uridine-ribohydrolase 1	3	818204	AT2G36310	3.4	4	4.3	8.3	6.2	0.2	3.2	3.9	2.9	3.4	3.4	0.7	1.9	-0.7	0.8	1.8	1.8	1.5	0.5	-0.4	0.2	0.1	1.7	0.1	1.3	1.9	1	0.5
198	XEG113	xyloglucanase 113	3	818128	AT2G35610	3.4	3.8	5.7	3.4	4.9	7.2	3.5	-4.6	3.1	3.4	3.4	1.3	0	0.1	1.7	1.7			1.4	2.7	-0.1	-0.2	2.5	-0.6	-0.6	-0.2	-0.5	-0.8
199	AT5G04860	splicing factor 3A subunit	0	830365	AT5G04860	3.4								3.3	3.4	3.4	1	1.6	-0.6	0.7	0.8	1	1.4	0.4	0.4	1	0.8	2.8	-0.7	0	1.7	0.2	0.1
200	PGDH	D-3-phosphoglycerate dehydrogenase	3	838352	AT1G17745	3.4	4.6	5.7	4.2	6	10.5	3.2	-1.8	2.2	3.4	3.4	2.2	0.8	3.7	1.9	2.4	4.1	2.9	0.8	1.6	1.1	0.9	2	0.2	2.8	2.4	2.6	4.1
201	mtHsc70-1	mitochondrial heat shock protein 70-1	3	829947	AT4G37910	3.4	2.6	3.3	1.7	4.3	3.2	4.7	1.2	4.3	3.4	3.4	1	1.2	1.2	0.4	2.1	0.6	0.1	1.1	1.2	-0.5	0.7	1.9	1.6	1.3	0.4	0.3	1.1
202	AT3G07090	PPPDE putative thiol peptidase family protein	3	819895	AT3G07090	3.4	3.5	3	2.4	-0.4	5.6	5	-3.1	3.3	3.4	3.4	0.6	0.6	-0.1	-0.1	1.1	0.7	0.2	-0.6	3.1	-0.8	0	1.8	0.7	-0.4	2.1	1.1	1.9
203	CM1	chorismate mutase 1	3	822573	AT3G29200	3.4	3.3	5.4	5.3	4.7	3.4	3.4	1.2	3.5	3.4	3.4	4	-0.3	-1.2	5	2.9	1.3	0.9	0.4	2.4	-2	-0.9	3.8	0	0.2	4.6	0.3	3.3
204	MGE1	Co-chaperone GrpE family protein	3	835613	AT5G55200	3.4	2.9	3.8	3.2	4.5	6.7	5.7	1.4	4	3.4	3.4	0.8	0.3	0.7	-0.3	1.1	1.2	0.7	0.7	1.1	-1.1	0.3	0.8	0.3	1	0.2	-0.3	0.5
205	AT1G78850	D-mannose binding lectin protein with Apple-like carbohydrate-binding domain-containing protein	2	844222	AT1G78850	3.4								3.5	3.4	3.4	1.2	1.8	0.6	1.7	3			-0.8	1.9	-1.3	-0.5	2.4
206	AT4G26910	Dihydrolipoamide succinyltransferase	3	828798	AT4G26910	3.4	4.5	6.8	1.3	6.4	7.6	7.2	0.4	2.3	3.4	3.4	2.4	0.7	0.1	1.1	1.6	0.8	0.2	1.4	3.1	-1	0.1	2.7	0.3	0.4	1.7	0.5	1.4
207	AT1G43690	ubiquitin interaction motif-containing protein	3	840956	AT1G43690	3.4	3.4	3.2	0	4.2	1.8	4.1	3.7	3.4	3.4	3.4	-0.1	3.1	0.5	-0.5	-0.3	0	-1	2.6	-0.6	-0.4	0.3	1.2	0.8	1.3	0	-0.1	-0.8
208	PDE345	Aldolase superfamily protein	3	814643	AT2G01140	3.4	3.8	4.1	4.4	5.8	1.4	3	-3.6	3	3.4	3.4	2	0.2	-0.3	2.7	3.5	2.1	2.6	0.5	2	-0.4	0.2	3.6	-0.8	-0.4	3.1	0.9	2.9
209	ABCI20	non-intrinsic ABC protein 9	3	831709	AT5G02270	3.4	3	5.1	2.5	5.8	2.1	5	-2	3.8	3.4	3.4	1	-0.7	0	2.2	1.1			1.3	-0.1	-0.3	-0.6	1.9	-0.6	2.4	2	0.8	1.2
210	RWA4	O-acetyltransferase family protein	0	839867	AT1G29890	3.4								3.9	3.4	3.4	3.1	0.3	-0.7	3.1	2.3	2.1	2.6	0.3	2.3	1	-0.7	2.3	-0.6	-0.9	3.4	1.6	3.3
211	ACBP4	acyl-CoA binding protein 4	3	819707	AT3G05420	3.4	2.8	3.8	1.5	3.1	0.4	5.5	-0.5	4	3.4	3.4	2.1	-0.2	0.1	0.7	1.6	2	1.5	1.3	1.6	-0.6	0	2.2	0.4	-0.8	1.7	0.7	0.6
212	TPPG	Haloacid dehalogenase-like hydrolase (HAD) superfamily protein	2	828355	AT4G22590	3.4		4.1						3	3.4	3.4	2.5	0	-0.7	2.1	2.8	1.3	0	0.1	1.5	-0.6	0	1.4	0	-0.9	3	0.7	0
213	AT4G15120	VQ motif-containing protein	3	827178	AT4G15120	3.4	3.8	6.5	-1.2	3	4.2	7.7	-2.7	3	3.4	3.4
214	AT5G08680	ATP synthase alpha/beta family protein	2	830769	AT5G08680	3.4								3.3	3.4	3.4	3.2	0.1	0.9	1.5	2.2	2.2	1.8	0.8	2	0.2	0.1	2.4	-0.2	0.4	1.1	0.4	1.9
215	UDG4	UDP-glucose 6-dehydrogenase family protein	3	833928	AT5G39320	3.4	2.8	3.7	2.8	2.4	2.8	1	-4.5	4	3.4	3.4	3.2	-0.3	0.2	3	2.1	4.9	3.2	0.9	3.5	-0.2	-0.9	2.4	-1.6	-1.2	6.2	1.8	4.4
216	VIK	VH1-interacting kinase	3	837960	AT1G14000	3.4	2.9	7.5	3	6.1	7	6.9	1.3	3.8	3.4	3.4	1.4	3.6	0.1	-0.2	-0.9	2.4	1.1	1.9	1.5	1.1	0.8	2.4	-1.3	-1.5	1.6	0.6	-0.5
217	NANA	Eukaryotic aspartyl protease family protein	3	820452	AT3G12700	3.4	4.3	2.4	2.6	0.5	3.8	0.1	9.2	2.5	3.4	3.4	0.5	-0.5	-0.5	-0.1	-0.6			0	0.6				1.1	-1.2	0.7	0.2	0.8
218	SAR1B	secretion-associated RAS 1B	3	842086	AT1G56330	3.4	2.9	2.4	2.1	-0.3	-1.3	2.6	-2.3	3.9	3.4	3.4	2.2	-0.2	0.6	0.9	2.2	2.8	2.2	0.1	2	2	1.5	2.9	1	-0.2	2.7	0.8	1.5
219	CYTC-1	CYTOCHROME C-1	3	838889	AT1G22840	3.4	3.4	3.1	6.6	2.2	3.4	4.7	-1.9	3.4	3.4	3.4	2	-0.2	0.6	1.2	2.4			0.2	1.5	0.8	1.4	1.9	-0.6	0	2.6	0.8	2.3
220	ABC1	ABC transporter 1	3	828127	AT4G01660	3.4	3.1	3.5	-0.1	2.1	2.6	6.3	2.3	3.7	3.4	3.4	0.2	0.7	0.5	0.5	0.9	1	-1	1.1	-0.3	-1.1	-0.7	1.4	0.7	1.3	-0.4	-0.5	-1
221	OASC	O-acetylserine (thiol) lyase	3	825145	AT3G59760	3.4	3	3.5	1.3	5	4.4	2.5	4	3.7	3.4	3.4	2.9	2.5	3.1	0.2	-0.1			3.5	1.2	3.2	0.6	1.8	0.2	2.2	1.9	0.1	1.4
222	AGP2	arabinogalactan protein 2	3	816779	AT2G22470	3.4	2.8	5.8	2.3	1.2	9	5.3	-5.7	3.9	3.4	3.4
223	AAC2	ADP/ATP carrier 2	3	831193	AT5G13490	3.4	3.1	6.2	-0.8	5.1	8.2	8.9	-5.5	3.6	3.4	3.4	2.6	0.3	0.9	1.3	1.8	2.2	1.6	1.8	3.7	1.4	1	2.6	-1	0.4	2.8	1	1.7
224	iPGAM2	Phosphoglycerate mutase: 2:3-bisphosphoglycerate-independent	3	820006	AT3G08590	3.4	2.9	1.3	2.3	1	2.4	0.8	-1	3.8	3.4	3.4	2.8	-0.3	0.3	0.1	1.6			1.5	2.2	1.8	1.7	2.3	-0.7	1	2	0.4	1.4
225	AT4G29520	nucleophosmin	3	829073	AT4G29520	3.4	2.8	3.2	1	-1.5	2.2	3.6	-0.5	3.9	3.4	3.4	1.4	-0.1	0.3	0.4	1.7			0.6	0.9	-1.9	-1	0.7	-0.6	-0.3	-0.2	0	0.7
226	Plsp2A	Peptidase S24/S26A/S26B/S26C family protein	1	837198	AT1G06870	3.4								3.3	3.4	3.4	1.5	0.4	-0.1	1.4	1.7			0.2	2.9	-0.3	0.1	2.1	-0.1	0.1	2.9	0.4	1.9
227	AT4G02940	oxidoreductase: 2OG-Fe(II) oxygenase family protein	3	828132	AT4G02940	3.4	3.2	6	2.5	8.8	6.5	4	-5.6	3.5	3.4	3.4	1.4	0.2	-0.4	3.6	3.9	1.9	0.5	1.5	0.9	0.5	0.4	2.8	0.3	0.3	1	0.5	1.1
228	FAH1	ferulic acid 5-hydroxylase 1	3	829779	AT4G36220	3.4	3.3	5.2	0.6	2.7	12.4	4.7	5.5	3.4	3.4	3.4	2.7	-0.8	-0.4	3.1	2.5	-0.2	2.5	0.1	1.1	0.1	0.9	0.8	-0.4	-0.3	3	2	2.1
229	AT1G04200	dyggve-melchior-clausen syndrome protein	3	839439	AT1G04200	3.4	3.3	4.7	3.2	6.4	2.6	2.9	0.9	3.4	3.4	3.4	1.6	0.7	-0.6	1.8	1.6	0.4	1.6	1.3	1.4	-0.1	0.7	0.7	-0.8	-0.2	2.6	0	1.8
230	Hsp70-2	Heat shock protein 70 (Hsp 70) family protein	3	831856	AT5G02490	3.4	3.8	5.5	1.3	1.3	4.5	8.4	1.2	2.9	3.4	3.4	1.5	0.4	1.2	1.5	1.9	1.4	0.2	1.3	1.9	4.5	0.8	4.2	1.4	1.5	2	0.5	2.4
231	AT4G12650	Endomembrane protein 70 protein family	3	826878	AT4G12650	3.4	2.9	2.3	3.8	2.3	4.4	0.9	-2.8	3.8	3.4	3.4	1.5	1.5	-0.8	1	1.5	1.9	2.5	1.1	1.2	-0.5	-1.2	1.2	0.1	-0.7	3.4	1.5	3.1
232	AT4G01700	Chitinase family protein	3	828131	AT4G01700	3.3	4.2	9.5	0.7	6.2	12.8	6.9	-0.2	2.4	3.3	3.3	1.6	-0.7				-0.6	0	-1.1	2				-0.6	-0.4	0.8	1.6	0.2
233	ATMDAR2	Pyridine nucleotide-disulfide oxidoreductase family protein	3	831774	AT5G03630	3.3	4.8	7.3	3.4	5.9	8.4	6.7	-0.1	1.8	3.3	3.3	3.4	0.4	0.4	1.3	0.2			1.5	0.5	-1.1	0.2	1.6	1.2	1	3.6	0.5	2.9
234	AT4G28550	Ypt/Rab-GAP domain of gyp1p superfamily protein	3	828973	AT4G28550	3.3	3.4	6	0.2	5.7	4.8	4.7	3.7	3.2	3.3	3.3	-1	0.9	0.7	-0.5	0.1	0.2	0.1	-0.1	-1.5	0.2	0.5	0.4	-0.5	-0.7	1.6	-0.5	-0.1
235	MUR3	Exostosin family protein	3	816556	AT2G20370	3.3	3	3	2.1	1.8	2.4	1.8	1.7	3.6	3.3	3.3	1.4	0.7	-1.2	2.3	1.6	2.8	1.3	-0.1	0.5	-0.9	-1.2	1.1	-0.9	-0.9	3.5	0	1.3
236	RHM3	rhamnose biosynthesis 3	3	820707	AT3G14790	3.3	2.7	4.2	0.1	4.6	2.2	4	1.9	4	3.3	3.3	1.4	-0.4	-0.5	1	1.1			1.4	0.9	0.6	0.7	2.3	-1.2	-0.5	4	0.4	3.4
237	AT2G43120	RmlC-like cupins superfamily protein	1	818914	AT2G43120	3.3								3.6	3.3	3.3	2.4	1.5	0.6	1.8	1.5	1.3	2.4	-0.9	3.1	-0.1	-0.3	2.7	0.8	0.5	4.6	1.4	1.5
238	PD1	prephenate dehydratase 1	3	817329	AT2G27820	3.3	3.8	3.1	3.8	1.8	4	-1.3	0.9	2.8	3.3	3.3	2.9	-0.1	-0.8	4.9	4.8	5	6.7	-0.4	9.7	-0.1	0.8	3.8	0	0.6	9.1	1.6	4.8
239	GAUT14	galacturonosyltransferase 14	3	831400	AT5G15470	3.3	2.2	4.9	1.3	4.7	2	2.6	2.7	4.4	3.3	3.3	1	0.3	-0.9	0.5	1.3	1	0.5	0.5	0.6	1.3	-0.4	2.1	-1.2	-0.7	1.5	0.9	0.6
240	ABCC7	multidrug resistance-associated protein 7	3	820498	AT3G13100	3.3	3.6	5.5	1.1	6.7	8.4	4.1	4.3	3	3.3	3.3	0.6	-0.3	0	1	0.8	0.1	0.1	2.6	0.7	0.2	-0.4	1.2	0.7	3.1	1.3	0	0.6
241	J2	DNAJ homologue 2	3	832267	AT5G22060	3.3	3.1	3.9	1.4	-0.4	8.9	6	-0.3	3.5	3.3	3.3	1.3	3.5	0.9	2.5	2.3	1.4	0.5	1.2	0.9	3.9	2.4	0.8	1.3	1.5	1.6	0.2	0.8
242	ACO2	aconitase 2	3	828805	AT4G26970	3.3	4.3	6.3	2.1	6.3	7	5.3	-4.5	2.3	3.3	3.3	2.2	2.2	0.8	1.7	3.2			2.8	3.5	0.3	1	2.9	0.7	1.8	1.8	1.4	2.7
243	AT5G12300	Calcium-dependent lipid-binding (CaLB domain) family protein	2	831105	AT5G12300	3.3								3.6	3.3	3.3	0.8	-0.4	-1.6	2.9	3	0.7	2.4	-0.3	0.4	0.1	-0.4	-0.5	0.9	-0.6	1.8	0.7	2.7
244	AT1G80360	Pyridoxal phosphate (PLP)-dependent transferases superfamily protein	3	844376	AT1G80360	3.3	4.1	5.6	7.6	5.5	1.3	4	2.6	2.5	3.3	3.3	1.2	1.1	-0.1	0.9	1.1	2	2.8	1.1	-0.3	-0.1	-0.3	2.1	2.2	2.2	-0.2	0.1	2.5
245	AT5G05010	clathrin adaptor complexes medium subunit family protein	3	830383	AT5G05010	3.3	3.1	2.8	1.9	2.4	2.2	1.8	-2.4	3.5	3.3	3.3	2	0.4	0	1	1.7	0.6	0.8	-0.1	2.9	-0.1	0.9	1.9	0.4	0.2	0.9	0.1	0.4
246	PEPR2	PEP1 receptor 2	3	838353	AT1G17750	3.3	3.7	4.6	1.9	4.4	4.8	4.8	-0.2	2.9	3.3	3.3	1	0.1	0.2	-0.1	0.6			-0.1	2.7	-0.3	-1.4	1.6	-0.4	-0.5	3.3	0.4	1.2
247	GPP1	glycerol-3-phosphatase 1	3	828690	AT4G25840	3.3	3.6	3.4	7.6	5.5	4.8	2.5	0.9	3	3.3	3.3	0.7	-1.9	0.9	-0.1	0.7	0.9	1	0.7	2.5	-0.9	-2.3	1.1	-1.1	-0.4	1.6	0	0.9
248	RPN10	regulatory particle non-ATPase 10	3	830019	AT4G38630	3.3	3.4	3.3	4	5.3	3.8	4.3	2.7	3.1	3.3	3.3	1.1	0.9	0.1	0.6	0.8	1.8	0.8	1.9	-0.1	-1.5	-0.5	0.6	0.6	-0.7	-0.2	-0.3	0.1
249	AT5G19440	NAD(P)-binding Rossmann-fold superfamily protein	3	832064	AT5G19440	3.3	3.6	4.5	-0.3	5.5	5.8	4	-2.4	3	3.3	3.3	1	-0.5	-0.1	1.1	0.4	1.3	0.6	-0.1	1.7	0.7	-0.4	2.2	1.2	0.9	0.8	0.8	2.7
250	RGP5	Alpha-1:4-glucan-protein synthase family protein	3	831513	AT5G16510	3.3	2.9	5.4	0.1	5	4.2	6.5	-1.8	3.6	3.3	3.3	0.6	2.5	-0.6	1.6	0.8			1.1	0.4	-0.1	0.1	2	-0.1	-1.1	0.9	1	2.5
251	PBA1	N-terminal nucleophile aminohydrolases (Ntn hydrolases) superfamily protein	3	829257	AT4G31300	3.3	3.6	2.4	4.7	5.3	7.6	2.7	1.3	2.9	3.3	3.3	1.6	1.1	-0.1	0.6	1.4	0.7	1.8	1.1	1	-0.7	-0.7	1.4	0	0.3	0.9	-0.1	0.4
252	RABA1e	RAB GTPase homolog A1E	3	827574	AT4G18430	3.3	4.2	7.1	2.6	3.7	8.1	7	-3	2.4	3.3	3.3	0.8	0.1	-0.1	1.6	2.2	0.6	-0.4	0.7	3	1	0.6	2.4	0.4	0.2	4.7	1	2
253	GAPCP-2	glyceraldehyde-3-phosphate dehydrogenase of plastid 2	1	838199	AT1G16300	3.3								3.5	3.3	3.3	2.4	-0.4	-1.3	2.1	3.3	1.5	1.9	0.4	1.6	-0.9	-1.4	3.4	0.1	-0.8	2.1	-0.1	2.4
254	LOX5	PLAT/LH2 domain-containing lipoxygenase family protein	2	821808	AT3G22400	3.3	2.8	2.4	1	4.2	0.8	0.5	-2.6	3.8	3.3	3.3	1.1	0	-0.1	2.7	1.4	0.4	-0.2	1.4	1.9	1.6	2	1.8	1.3	-0.3	4	1.1	5.4
255	PHT3;1	phosphate transporter 3;1	3	831252	AT5G14040	3.3	2.8	2.7	2.1	3.9	3.4	3.6	-4.5	3.8	3.3	3.3	2.2	0	1.1	1.8	3.1	2.4	2.2	1.5	2.7	-0.4	0	2.9	0.4	1.6	2.9	0.8	1.9
256	ACLA-1	ATP-citrate lyase A-1	3	837610	AT1G10670	3.2	3	3.5	2.4	4	-0.5	-0.5	-0.2	3.5	3.2	3.2	3.3	0.7	-0.1	4.7	8.3	3.1	4.1	-0.5	6	-0.6	0.4	3.8	-0.9	-0.5	2.5	1.6	3.5
257	SDH2-1	succinate dehydrogenase 2-1	3	822359	AT3G27380	3.2	4.1	4	3.6	4.5	7.1	3.7	1.6	2.4	3.2	3.2	3.2	-0.8	0	1	2.1	1.6	1.1	1.2	1.1	0	0.9	1.9	-0.1	-0.3	1.3	0.1	1
258	RHD4	Phosphoinositide phosphatase family protein	3	824309	AT3G51460	3.2	3.5	4.3	2	1.7	4.5	2.6	-1.3	3	3.2	3.2	0.6	0.2	0.3	-0.5	-0.1	0.8	0.4	-1	-0.3	0.6	0.1	1.6	0	0.9	1.4	0.7	0.3
259	PK3	serine/threonine protein kinase 3	3	830712	AT5G08160	3.2	3.1	4.2	1.9	3.6	3.2	4.3	-2.3	3.4	3.2	3.2	1.9	0.6	-0.5	0.7	1			1.2	-0.4	0.1	-0.1	1.8	0.1	0.3	1.1	0	-0.5
260	AT5G61240	Leucine-rich repeat (LRR) family protein	3	836245	AT5G61240	3.2	3.2	5	4.7	4.8	4	5.1	3.5	3.3	3.2	3.2	2.6	0.5	0.2	0.7	0.8	1	0.8	0.2	0.6	-0.4	-2.1	1.8	-2.8	-0.5	1.9	0.6	1.6
261	ABCG29	pleiotropic drug resistance 1	3	820881	AT3G16340	3.2	3.7	8.9	4	8.1	2.9	2.2	6.7	2.8	3.2	3.2	0.6	1	-0.9	2.2	0.1	1.3	2.5	0.3	4.4	0.3	1.7	0.5	2.4	1.2	2.4	3.1	3.4
262	AT1G48860	RNA 3'-terminal phosphate cyclase/enolpyruvate transferase: alpha/beta	0	841308	AT1G48860	3.2								4	3.2	3.2	5.8	-0.2	-0.5	7.5	7.9	5.1	8.4	1.2	6.1	0.9	0.5	5.4	-0.8	1.4	9.1	2	6.9
263	UTR3	UDP-galactose transporter 3	3	837998	AT1G14360	3.2	3.6	3.1	-2.6	-1.4	5.5	3.7	-0.8	2.9	3.2	3.2	2.2	-0.2	1.1	0.1	1.1	2.4	1.4	0.4	1.8	2.4	1.4	2.8	-0.9	-0.7	0.8	0.3	0.1
264	AT1G62790	Bifunctional inhibitor/lipid-transfer protein/seed storage 2S albumin superfamily protein	3	842578	AT1G62790	3.2	4.4	8.7	5.8	7.6	7.2	5.5	0.1	2.1	3.2	3.2	2.5	-0.3	-0.1	2.2	1.8	1.2	0.6	-0.4	5.2	0.4	-0.7	2.1	0.1	0.4	0.5	1	3.6
265	FLDH	NAD(P)-binding Rossmann-fold superfamily protein	3	829473	AT4G33360	3.2	3.5	2.6	4.4	2.4	3.8	1.7	-3.4	2.9	3.2	3.2	0.3	3.8	-0.3	0.7	0			1.1	-0.2	0.2	-0.4	0.8	0.7	1.8	0.8	-0.3	0.1
266	DL1C	DYNAMIN-like 1C	3	838048	AT1G14830	3.2	2.4	4.5	1.9	2.6	2.2	4.4	-2.8	4.1	3.2	3.2	1.3	1	0.8	1.9	2.4	2.1	3.3	0.5	1.7	0.2	0.1	1.5	0.9	2.9	2	0.6	1.6
267	ASP2	aspartate aminotransferase 2	3	832075	AT5G19550	3.2	3.6	3	2.6	3.1	4.9	4.9	0.6	2.8	3.2	3.2	1.9	0.6	-0.7	1.1	1.6	0.4	0.7	-0.1	1.5	-0.4	0.9	0.7	0.1	0.8	1.2	-1	0.7
268	MAB1	Transketolase family protein	3	835157	AT5G50850	3.2	3.3	3.7	4.2	5.9	1.2	2.8	2.8	3.1	3.2	3.2	2.2	-0.3	0	1.5	3.3	0.4	0.4	0.7	3.4	1	0.3	1.3	0.6	2.1	1.1	0.6	1.8
269	GR1	glutathione-disulfide reductase	3	822003	AT3G24170	3.2	3.2	4.2	4.6	6.6	3.3	3	2	3.2	3.2	3.2	1.5	-1.7	0.3	0.7	-0.3	1.4	1.1	1.3	0.7	-0.5	2.2	3	1.4	1.9	1	0.6	1.6
270	MYB63	myb domain protein 63	3	844259	AT1G79180	3.2	4.3	6.6	5.8	5.6	4.7	1.2	-1.4	2.2	3.2	3.2	0.8	-1	-2.1	1.8	1.8	-0.5	0.5	-1.1	1.4
271	MDH	malate dehydrogenase	3	823906	AT3G47520	3.2	2.8	3.2	1.7	3.3	3.1	3.3	-1.2	3.7	3.2	3.2	2.1	0.4	2	0.4	2					1.2	1.1	1.6	0	0.7	2.6	1.4	3.5
272	PDIL1-1	PDI-like 1-1	3	838779	AT1G21750	3.2	3.1	3	-0.2	1.4	4.5	3	-3.4	3.3	3.2	3.2	2.6	-0.3	1.1	1	2	0.5	1.5	0.5	0.6	-1.1	-0.5	1.8	-0.7	0.1	1.9	0.5	1
273	AT5G08690	ATP synthase alpha/beta family protein	1	830770	AT5G08690	3.2								3.8	3.2	3.2	3.2	0.1	0.9	1.5	2.2	2.2	1.8	0.8	2	0.2	0.1	2.4	-0.2	0.4	1.1	0.4	1.9
274	AT3G01720	peptidyl serine alpha-galactosyltransferase	3	821091	AT3G01720	3.2	4.2	7.1	3.8	5.2	7.6	7.1	1.2	2.3	3.2	3.2	2.1	-0.2	-0.1	1.7	2.2	1.6	2	2.1	0.9	0.5	0.2	2.1	-0.2	-0.7	-0.3	-0.7	0
275	RBP45A	RNA-binding protein 45A	3	835581	AT5G54900	3.2	2.6	2.3	3.1	3.8	1.7	2.6	1.9	3.8	3.2	3.2	0.1	2.1	0.7	-1.4	-1.6	0	0.2	0.8	2.3	3.5	1.9	0.9	-0.1	0.9	0.8	-0.5	0
276	AT5G57460	muniscin carboxy-terminal mu-like domain protein	3	835851	AT5G57460	3.2	3	3.2	3.6	2.9	1	2.9	-1.2	3.4	3.2	3.2	2.2	-0.6	0	0.8	0.9			0.7	2	0.8	0.6	1.2	-1	0	1.4	0.6	1.4
277	AT5G52810	NAD(P)-binding Rossmann-fold superfamily protein	3	835358	AT5G52810	3.2	4	6.2	1.5	8.7	9.2	3.5	-3.2	2.5	3.2	3.2	1.6	1.2	0.4	0.3	0.7	0.6	1.1	1.7	0.8	0.7	1.1	1.8	0.5	1.5	0.8	-0.5	-0.3
278	APS1	ATP sulfurylase 1	3	821861	AT3G22890	3.2	4	4.5	1.7	6.6	3.6	3.3	-2.4	2.4	3.2	3.2	0.6	1.2	1.1	1.7	1.4	2.7	1.4	2.7	0.5	0.5	1.2	0.9	0.2	2.6	2.1	0.6	1
279	SAM-2	S-adenosylmethionine synthetase 2	3	826987	AT4G01850	3.2	3.1	4	9.9	2.7	0.6	4.7	-5.1	3.3	3.2	3.2	3.5	0.6	1.5	3.5	2.8	3.4	5	0.3	3.6	2.5	1.4	5.1	0.7	-0.1	5.9	2.5	9
280	LACS3	AMP-dependent synthetase and ligase family protein	3	842748	AT1G64400	3.2	3.7	4.7	1.3	4.4	6	2.8	1.2	2.7	3.2	3.2	1.7	0.7	0.7	-0.1	-0.1			-0.1	0.7	1.2	0.9	2.5	0.1	0.8	0.5	0.4	0
[truncated: 720 more rows]

## Sheet: AthDHS1_enriched
Category	CategoryID	GO	Description	PARENT_GO	LogP	Enrichment	Z-score	#TotalGeneInLibrary	#GeneInGO	#GeneInHitList	#GeneInGOAndHitList	%InGO	STDV %InGO	GeneID	Hits	Log(q-value)	GeneList
[truncated: 426 more rows]

[truncated: 2 more sheets: AthDHS2_enriched, AthDHS3_enriched]
