# Supplementary material for: The entry reaction of the plant shikimate pathway is subjected to highly complex metabolite-mediated regulation
Source: Plant Cell. 2021 Jan 7;33(3):671–96. doi: 10.1093/plcell/koaa042 (PMC8136874; doi:10.1093/plcell/koaa042)
Supplement: koaa042_Supplementary_Data [file koaa042_supplementary_data.zip › tpc.00840.2020-s04.xlsx]

## Sheet: Sheet1
Supplemental Data Set 2. Plasmids, PCR fragments and constructs used for GoldenGate cloning
Plasmids
Name	Laboratory ID	Description	Level	5'Overhang (4bp)	3'Overhang (4bp	Vector backbone	Antibiotic resistance	Module sequence	Full sequence
AthDHS1_Pro_5U	bHM0805	AthDHS1 promoter plus 5'-UTR	0	GGAG	AATG	pTwist Kan High Copy	Kanamycin	GGAGGCTATAATTTGCGAAAACCTAATTTTCTTTACAAATAACGGTCAATAACTAACTTTTACCGCTCCATTTTTGTATTTTTGTTCAAATAATTAGTTGATGAATATTATAGGATTTTGAATAAGATTCTGTAAAATAATACTTTTTTGCAGATATAAAAAACTATCATCATCCAATAAAGACAGATTTTTTATAAGAAAAAAATCAAGCAATCAAGCATTTCCAAAACTATGATCCATTAAATGCTCTAAACTTATTGTAATGATTTTGGTAGGGGTTGATATTCGATTTTCTATCACATTAATTTTATTTAAAATCCTTGTGTTTCATATATATAAAGGGAAGTTAGTATAAGATGGTGACAAATATTAAAAGGGCGTGGTCCATGAATTCATCAT…	GGTACCGGTCTCAGGAGGCTATAATTTGCGAAAACCTAATTTTCTTTACAAATAACGGTCAATAACTAACTTTTACCGCTCCATTTTTGTATTTTTGTTCAAATAATTAGTTGATGAATATTATAGGATTTTGAATAAGATTCTGTAAAATAATACTTTTTTGCAGATATAAAAAACTATCATCATCCAATAAAGACAGATTTTTTATAAGAAAAAAATCAAGCAATCAAGCATTTCCAAAACTATGATCCATTAAATGCTCTAAACTTATTGTAATGATTTTGGTAGGGGTTGATATTCGATTTTCTATCACATTAATTTTATTTAAAATCCTTGTGTTTCATATATATAAAGGGAAGTTAGTATAAGATGGTGACAAATATTAAAAGGGCGTGGTCC…
AthDHS1_CDS	bHM0806	AthDHS1 CDS with STOP codon	0	AATG	GCTT	pTwist Kan High Copy	Kanamycin	AATGGCTCTTTCCAACGCCTCCTCTCTCTCCACCAGATCTATCTACGGCGGTGATCTTTCTCACCGTCCAAGCAACCGTCAATCATCCTTCACATTTCATCCCGCCGTCAACACCAAGCCTAAATCCGTTAACCTCGTCACGGCTGTACACGCGGCTGAGCCAGCTAGAAACGCTGTTTCAGTCAAAGAATCCGTTGCATCATCTTCGTCTGGTGCATTGAAATGGACTCCAGAGAGCTGGAAACTGAAGAAGGCTCTGCAACTTCCTGATTATCCTAACGCCAATGAGCTTGAGTCTGTGCTTAAAACGATAGAGGCTTTTCCTCCGATTGTGTTCGCCGGAGAAGCTAGGAATCTTGAAGAGAGATTGGCTGATGCTGCTGTTGGTAAAGCTTTTCT…	GAATTCGGTCTCAAATGGCTCTTTCCAACGCCTCCTCTCTCTCCACCAGATCTATCTACGGCGGTGATCTTTCTCACCGTCCAAGCAACCGTCAATCATCCTTCACATTTCATCCCGCCGTCAACACCAAGCCTAAATCCGTTAACCTCGTCACGGCTGTACACGCGGCTGAGCCAGCTAGAAACGCTGTTTCAGTCAAAGAATCCGTTGCATCATCTTCGTCTGGTGCATTGAAATGGACTCCAGAGAGCTGGAAACTGAAGAAGGCTCTGCAACTTCCTGATTATCCTAACGCCAATGAGCTTGAGTCTGTGCTTAAAACGATAGAGGCTTTTCCTCCGATTGTGTTCGCCGGAGAAGCTAGGAATCTTGAAGAGAGATTGGCTGATGCTGCTGTTG…
AthDHS1_3U	bHM0807	AthDHS1 3'-UTR	0	GCTT	CGCT	pTwist Kan High Copy	Kanamycin	GCTTGTCCGGTTCTTCCCTTTTATACACTTTTTGATTCCAAACAAATCTTTTCTCTTTGTCCTGTGACTGTGAGTTGGTGTCTTTATGACCTAAGTTAAAAGCCCCAAAAGCCTCTCTAGGAGGAGTAAACCTGTTTCTGCTGTGGACAGACCATGTCATGTCATTGTTCTTTATGTTAACTTTAATGTCAAACCGTGTCACTTACACTAGTGTATATTTCTTTTTACATATCTACACGAACATGAAACTTGTATTCTAGTTAGTACTAAAGATTGATCTTCGTCTTTCGGCTATTCGTAAACTAGAAATGAACAAATCTTTAGAAAACGATCTTCCAAAATCGCT	GAATTCGGTCTCTGCTTGTCCGGTTCTTCCCTTTTATACACTTTTTGATTCCAAACAAATCTTTTCTCTTTGTCCTGTGACTGTGAGTTGGTGTCTTTATGACCTAAGTTAAAAGCCCCAAAAGCCTCTCTAGGAGGAGTAAACCTGTTTCTGCTGTGGACAGACCATGTCATGTCATTGTTCTTTATGTTAACTTTAATGTCAAACCGTGTCACTTACACTAGTGTATATTTCTTTTTACATATCTACACGAACATGAAACTTGTATTCTAGTTAGTACTAAAGATTGATCTTCGTCTTTCGGCTATTCGTAAACTAGAAATGAACAAATCTTTAGAAAACGATCTTCCAAAATCGCTTGAGACCGAGCTCAGGCTAGGTGGAGGCTCAGTGATGATA…
AthDHS2_Pro_5U	bHM0808	AthDHS2 promoter plus 5'-UTR	0	GGAG	AATG	pTwist Kan High Copy	Kanamycin	GGAGCTGCAAGATCCAAACAACTATCAATATAAGAGTATAGCTCAGATTTCAAAGTAAATAACTTTTCTATTCTTAAACTTGAAACTAAAAAATATTTTAGGTTTTGATACTTGAATCCGAAGTAAAATTGGTTACAACCTAGTAATTGAGTGTTCAGACACTTCAAAAATTAGGGAAAAAACTAAAATTCAAAACTTCTCCGGTGAAGGAAGATAAAACAAAAGAAGAAGAGGAAACACGAATACTTACGAGTGCTGGACACGAGATCGAACTTCTCTGGAGCAGAATTCTCCGGTGGAGAAGAAGAGGAAGCTGAATACTTTGAAGGTGAAATGGAATTAGCCAACTGTAGCTGAGAGGACAATCGGAACTCAGGAACGGAATATCTGATTCCACCG…	GGTACCGGTCTCAGGAGCTGCAAGATCCAAACAACTATCAATATAAGAGTATAGCTCAGATTTCAAAGTAAATAACTTTTCTATTCTTAAACTTGAAACTAAAAAATATTTTAGGTTTTGATACTTGAATCCGAAGTAAAATTGGTTACAACCTAGTAATTGAGTGTTCAGACACTTCAAAAATTAGGGAAAAAACTAAAATTCAAAACTTCTCCGGTGAAGGAAGATAAAACAAAAGAAGAAGAGGAAACACGAATACTTACGAGTGCTGGACACGAGATCGAACTTCTCTGGAGCAGAATTCTCCGGTGGAGAAGAAGAGGAAGCTGAATACTTTGAAGGTGAAATGGAATTAGCCAACTGTAGCTGAGAGGACAATCGGAACTCAGGAACGGAATA…
AthDHS2_CDS	bHM0809	AthDHS1 CDS with STOP codon	0	AATG	GCTT	pTwist Kan High Copy	Kanamycin	AATGGTGACTCTAAACGCTTCTTCTCCTCTCACGACCAAGTCGTTCCTCCCCTACCGTCACGCTCCTCGCCGTCCAATCTCTTTCTCCCCTGTTTTTGCCGTTCATTCGACTGACCCCAAGAAATCTACCCAATCAGCCTCCGCTTCGGTTAAATGGAGTCTAGAGAGTTGGAAGTCGAAGAAAGCTTTGCAATTGCCGGATTATCCTGATCAGAAGGATGTTGATTCGGTTCTACAGACGCTTTCTTCTTTTCCTCCTATAGTTTTCGCTGGTGAGGCTAGGAAACTAGAGGATAAGCTTGGTCAAGCGGCTATGGGTCAAGCCTTTATGCTTCAAGGTGGTGATTGTGCTGAGAGTTTCAAGGAATTTAACGCTAATAACATTAGAGACACCTTTAG…	GAATTCGGTCTCAAATGGTGACTCTAAACGCTTCTTCTCCTCTCACGACCAAGTCGTTCCTCCCCTACCGTCACGCTCCTCGCCGTCCAATCTCTTTCTCCCCTGTTTTTGCCGTTCATTCGACTGACCCCAAGAAATCTACCCAATCAGCCTCCGCTTCGGTTAAATGGAGTCTAGAGAGTTGGAAGTCGAAGAAAGCTTTGCAATTGCCGGATTATCCTGATCAGAAGGATGTTGATTCGGTTCTACAGACGCTTTCTTCTTTTCCTCCTATAGTTTTCGCTGGTGAGGCTAGGAAACTAGAGGATAAGCTTGGTCAAGCGGCTATGGGTCAAGCCTTTATGCTTCAAGGTGGTGATTGTGCTGAGAGTTTCAAGGAATTTAACGCTAATAACATTA…
AthDHS2_3U	N/A	AthDHS2 3'-UTR	0	GCTT	CGCT	PCR fragment	N/A	GCTTAGAACAAGAAAATACTTATCCGAGCTAGGATGTGTGTGTATAGAGGCTGATCTCTACTTATTAAGTTGCCAAGTTAAATGAGCTTGTGTACTGTTAAAAGTAAGATATTGTTGTTTTTGTGTGTTGGGTTATGATTTTGTCTGAAATAAGTGGCTGACTTTATAAACCCGTAAATCTCTACGTCACGCTTGCAACAAAAATTCGATATTTGATTCAATCACAGAAAAGTCCTCCCATTAAGGTGTAAATTTTTGACTCAAATACCACAAAGCATAAACCTCGCT	TTCGGTCTCTGCTTAGAACAAGAAAATACTTATCCGAGCTAGGATGTGTGTGTATAGAGGCTGATCTCTACTTATTAAGTTGCCAAGTTAAATGAGCTTGTGTACTGTTAAAAGTAAGATATTGTTGTTTTTGTGTGTTGGGTTATGATTTTGTCTGAAATAAGTGGCTGACTTTATAAACCCGTAAATCTCTACGTCACGCTTGCAACAAAAATTCGATATTTGATTCAATCACAGAAAAGTCCTCCCATTAAGGTGTAAATTTTTGACTCAAATACCACAAAGCATAAACCTCGCTTGAGACCTTC
AthDHS3_Pro_5U	N/A	AthDHS3 promoter plus 5'-UTR	0	GGAG	AATG	PCR fragment	N/A	GGAGAGTCTACAAATATAGAACTAATAATCGTTAATAACACACACGAATGCATTATACCACGGATTGGATGAGATTTAAACAACTCTTACAAATCAATACTAATATAACAAACCAACAAAAAAAGTTTGGTAATAAATAATATGTAGAAATCGAATAGACTTTGAAACCATAAACAATTACAAATGAACAATAAATAAGATTATAACAAATGTGGGAGTTGGCGAAATTAGAAAGGTGGGGTTCCGTCATTTACGACGGGTGTTAGGTGAGATAAGCTAGCTTTACTCAGTCTCATTTAATCTCGATCGGTTATTAACTTATTCTTATCAATCAATCTACTTATAAGTGTAATTAATTTATTACTATTTCAAATATGTACAAATTAATACACCCATGTT…	TTCGGTCTCAGGAGAGTCTACAAATATAGAACTAATAATCGTTAATAACACACACGAATGCATTATACCACGGATTGGATGAGATTTAAACAACTCTTACAAATCAATACTAATATAACAAACCAACAAAAAAAGTTTGGTAATAAATAATATGTAGAAATCGAATAGACTTTGAAACCATAAACAATTACAAATGAACAATAAATAAGATTATAACAAATGTGGGAGTTGGCGAAATTAGAAAGGTGGGGTTCCGTCATTTACGACGGGTGTTAGGTGAGATAAGCTAGCTTTACTCAGTCTCATTTAATCTCGATCGGTTATTAACTTATTCTTATCAATCAATCTACTTATAAGTGTAATTAATTTATTACTATTTCAAATATGTACAAATTAATA…
AthDHS3_gDNA_A	N/A	AthDHS3 gene genomic sequence part A	0	AATG	TACT	PCR fragment	N/A	AATGGCGCTTATGAATGGAAGCATGAATCTATCATCGGTCAAATCATCGATGATCAACCACCGTCAACCAAACTTCTCCTCCGCCGTCTCCAGACCCACTTCTTTCCGGATCTCCGCCGTGCAAACCGACCCAAAAACACCAGCTGCTTCATCGGCGTCGGCGGCGACGACGACTCCGGCAACGTTGACGAAGCCCGTTGGAGTTAATGTGGGTAAAGGAAAATGGGCACCAGAGAGTTGGAGGACGAAGAAAGCTTTACAGCAACCGGACTATCCAGATTTAGCTGCGCTTGAAGCTGTGCTAGAGACGATCGAAGCTTTTCCTCCGATCGTGTTCGCCGGAGAAGCTAGATTGCTTGAGGAACGATTAGGACAAGCAGCGATGGGTGAAGCGTTTCT…	ATCGGTCTCAAATGGCGCTTATGAATGGAAGCATGAATCTATCATCGGTCAAATCATCGATGATCAACCACCGTCAACCAAACTTCTCCTCCGCCGTCTCCAGACCCACTTCTTTCCGGATCTCCGCCGTGCAAACCGACCCAAAAACACCAGCTGCTTCATCGGCGTCGGCGGCGACGACGACTCCGGCAACGTTGACGAAGCCCGTTGGAGTTAATGTGGGTAAAGGAAAATGGGCACCAGAGAGTTGGAGGACGAAGAAAGCTTTACAGCAACCGGACTATCCAGATTTAGCTGCGCTTGAAGCTGTGCTAGAGACGATCGAAGCTTTTCCTCCGATCGTGTTCGCCGGAGAAGCTAGATTGCTTGAGGAACGATTAGGACAAGCAGCGATGGGTG…
AthDHS3_gDNA_B	N/A	AthDHS3 gene genomic sequence part B	0	TACT	CTCG	PCR fragment	N/A	TACTACGATTGTTCTGCCCATATGATTTGGGTCGGTGAGCGAACCAGACAGCTAGATGGTGCCCATGTCGAGTTCTTAAGAGGTGTTGCTAATCCTCTTGGAATCAAGGTGAGTGATAAAATGGATCCAAAGGAGCTAGTGAAGTTGATTGAGATCTTGAATGCTGACAATAAGCCTGGAAGGATTACAATAATCACAAGAATGGGAGCTGAGAATATGAGAGTGAAGCTTCCTCATTTGATCAGAGAAGTGCGACGTGCTGGACAGATTGTGACTTGGGTCAGTGATCCAATGCACGGAAACACCATTAAGGCTCCTTGTGGACTTAAGACTCG	GGGGGTCTCATACTACGATTGTTCTGCCCATATGATTTGGGTCGGTGAGCGAACCAGACAGCTAGATGGTGCCCATGTCGAGTTCTTAAGAGGTGTTGCTAATCCTCTTGGAATCAAGGTGAGTGATAAAATGGATCCAAAGGAGCTAGTGAAGTTGATTGAGATCTTGAATGCTGACAATAAGCCTGGAAGGATTACAATAATCACAAGAATGGGAGCTGAGAATATGAGAGTGAAGCTTCCTCATTTGATCAGAGAAGTGCGACGTGCTGGACAGATTGTGACTTGGGTCAGTGATCCAATGCACGGAAACACCATTAAGGCTCCTTGTGGACTTAAGACTCGAGAGACCGGA
AthDHS3_gDNA_C	N/A	AthDHS3 gene genomic sequence part C with STOP codon	0	CTCG	GCTT	PCR fragment	N/A	CTCGTCCCTTTGACGCCATCTTGGCTGAAGTGAGAGCTTTCTTCGACGTGCACGAGCAAGAAGGTAGCCACCCCGGAGGAATTCACCTAGAAATGACTGGTCAGAACGTGACCGAGTGCATCGGTGGTTCACGCACAGTCACATTCGACGACTTGGGTTCACGTTACCACACGCACTGTGATCCTCGCCTTAATGCTTCACAGTCTCTTGAGCTCTCCTTCATCATCGCCGAACGTCTTAGAAAGAGACGATCAAGTCTCAAAAGGCTTTTGCCCTCTAAGCTT	GTGGGTCTCACTCGTCCCTTTGACGCCATCTTGGCTGAAGTGAGAGCTTTCTTCGACGTGCACGAGCAAGAAGGTAGCCACCCCGGAGGAATTCACCTAGAAATGACTGGTCAGAACGTGACCGAGTGCATCGGTGGTTCACGCACAGTCACATTCGACGACTTGGGTTCACGTTACCACACGCACTGTGATCCTCGCCTTAATGCTTCACAGTCTCTTGAGCTCTCCTTCATCATCGCCGAACGTCTTAGAAAGAGACGATCAAGTCTCAAAAGGCTTTTGCCCTCTAAGCTTAGAGACCCAAG
HygR_CDS_STOP	bHM0765	Hygromycin resistance gene	0	AATG	GCTT	pTwist Kan High Copy	Kanamycin	AATGAAAAAGCCTGAACTCACCGCGACGTCTGTCGAGAAGTTTCTGATCGAAAAGTTCGACAGTGTTTCCGACCTGATGCAGCTCTCGGAGGGCGAAGAATCTCGTGCTTTCAGCTTCGATGTAGGAGGGCGTGGATATGTCCTGCGGGTAAATAGCTGCGCCGATGGTTTCTACAAAGATCGTTATGTTTATCGGCACTTTGCATCGGCCGCGCTCCCGATTCCGGAAGTGCTTGACATTGGGGAGTTTAGCGAGAGCCTGACCTATTGCATCTCCCGCCGTGCACAGGGTGTCACGTTGCAAGACCTGCCTGAAACCGAACTGCCCGCTGTTCTACAACCGGTCGCGGAGGCTATGGATGCGATCGCTGCGGCCGATCTTAGCCAGACGAGCGGGTT…	GAATTCGGTCTCAAATGAAAAAGCCTGAACTCACCGCGACGTCTGTCGAGAAGTTTCTGATCGAAAAGTTCGACAGTGTTTCCGACCTGATGCAGCTCTCGGAGGGCGAAGAATCTCGTGCTTTCAGCTTCGATGTAGGAGGGCGTGGATATGTCCTGCGGGTAAATAGCTGCGCCGATGGTTTCTACAAAGATCGTTATGTTTATCGGCACTTTGCATCGGCCGCGCTCCCGATTCCGGAAGTGCTTGACATTGGGGAGTTTAGCGAGAGCCTGACCTATTGCATCTCCCGCCGTGCACAGGGTGTCACGTTGCAAGACCTGCCTGAAACCGAACTGCCCGCTGTTCTACAACCGGTCGCGGAGGCTATGGATGCGATCGCTGCGGCCGATCTTAGCC…
35S promoter	bHM0677	CaMV35SDouble-5'-TMV-UTR	0	GGAG	AATG	pICH51288	Spectinomycin	GGAGGTCAACATGGTGGAGCACGACACTCTGGTCTACTCCAAAAATGTCAAAGATACAGTCTCAGAAGATCAAAGGGCTATTGAGACTTTTCAACAAAGGATAATTTCGGGAAACCTCCTCGGATTCCATTGCCCAGCTATCTGTCACTTCATCGAAAGGACAGTAGAAAAGGAAGGTGGCTCCTACAAATGCCATCATTGCGATAAAGGAAAGGCTATCATTCAAGATCTCTCTGCCGACAGTGGTCCCAAAGATGGACCCCCACCCACGAGGAGCATCGTGGAAAAAGAAGAGGTTCCAACCACGTCTACAAAGCAAGTGGATTGATGTGATAACATGGTGGAGCACGACACTCTGGTCTACTCCAAAAATGTCAAAGATACAGTCTCAGAAGATCA…	ACGAAGTGGCTCTTCAGTGGACGAAAGGGCCTCGTGATACGCCTATTTTTATAGGTTAATGTCATGATAATAATGGTTTCTTAGACGTCAGGTGGCACTTTTCGGGGAAATGTGCGCGGAACCCCTATTTGTTTATTTTTCTAAATACATTCAAATATGTATCCGCTCATGAGACAATAACCCTGATAAATGCTTCAATAATATTGAAAAAGGAAGAGTATGCGCTCACGCAACTGGTCCAGAACCTTGACCGAACGCAGCGGTGGTAACGGCGCAGTGGCGGTTTTCATGGCTTGTTATGACTGTTTTTTTGGGGTACAGTCTATGCCTCGGGCATCCAAGCAGCAAGCGCGTTACGCCGTGGGTCGATGTTTGATGTTATGGAGCAGCAACGATGTT…
NOS Terminator	bHM0746	3'UTR, polyadenylation signal/terminator, nos	0	GCTT	CGCT	pICH41421	Spectinomycin	GCTTGTCAAGCAGATCGTTCAAACATTTGGCAATAAAGTTTCTTAAGATTGAATCCTGTTGCCGGTCTTGCGATGATTATCATATAATTTCTGTTGAATTACGTTAAGCATGTAATAATTAACATGTAATGCATGACGTTATTTATGAGATGGGTTTTTATGATTAGAGTCCCGCAATTATACATTTAATACGCGATAGAAAACAAAATATAGCGCGCAAACTAGGATAAATTATCGCGCGCGGTGTCATCTATGTTACTAGATCGACGCT	TCTCCGCGCTGTAGAAGTCACCATTGTTGTGCACGACGACATCATTCCGTGGCGTTATCCAGCTAAGCGCGAACTGCAATTTGGAGAATGGCAGCGCAATGACATTCTTGCAGGTATCTTCGAGCCAGCCACGATCGACATTGATCTGGCTATCTTGCTGACAAAAGCAAGAGAACATAGCGTTGCCTTGGTAGGTCCAGCGGCGGAGGAACTCTTTGATCCGGTTCCTGAACAGGATCTATTTGAGGCGCTAAATGAAACCTTAACGCTATGGAACTCGCCGCCCGACTGGGCTGGCGATGAGCGAAATGTAGTGCTTACGTTGTCCCGCATTTGGTACAGCGCAGTAACCGGCAAAATCGCGCCGAAGGATGTCGCTGCCGACTGGGCAATGGAGCG…
ST1594-8 TBS insulator	bHM0766	Gene insulator	0	GGAG	CGCT	pUC57-Kan	Kanamycin	GGAGAAGTTGTAATGAGTTGCTGGCCTCTCTTGGGATTGTTCATCAAAGTAGCTGTCCCTACACACCACAACAGAATGGTGTTGTGGAGAGAAAGCACAGACACATCCTTGAGATGGCAAGGGCACTTAAGTTTCAGAGTGGTGTACCTACCAGGTTTTGGGGAGACTGTGTCAAGACTGTTGTATACCTGATCAATAGACTCCCTACTCCAATCTTACAAGGCAAATGTCCATATGAACTACTCTATCAGAAACATGCCAAGCTTGATCACTTGAGAGTGTTTGGGTGTCTTGCTTTTGCAGCAACACTGCCCAAAGGTGACAAACTTGCACCTAGAGCCAAGCGAACCATCTTCATTGGTTATTCTGAGACTCAAAAGGGTTACAGGTTGTATGACT…	TCGCGCGTTTCGGTGATGACGGTGAAAACCTCTGACACATGCAGCTCCCGGAGACGGTCACAGCTTGTCTGTAAGCGGATGCCGGGAGCAGACAAGCCCGTCAGGGCGCGTCAGCGGGTGTTGGCGGGTGTCGGGGCTGGCTTAACTATGCGGCATCAGAGCAGATTGTACTGAGAGTGCACCAGATGCGGTGTGAAATACCGCACAGATGCGTAAGGAGAAAATACCGCATCAGGCGCCATTCGCCATTCAGGCTGCGCAACTGTTGGGAAGGGCGATCGGTGCGGGCCTCTTCGCTATTACGCCAGCTGGCGAAAGGGGGATGTGCTGCAAGGCGATTAAGTTGGGTAACGCCAGGGTTTTCCCAGTCACGACGTTGTAAAACGACGGCCAGTTTCG…
AthOLE1-RFP	bHM0743	pFAST-R selection cassette (monomeric tagRFP from E. quadricolor fused to the coding sequence of OLE1 (A. thaliana)	0	GGAG	CGCT	pICSL70008	Spectinomycin	GGAGTTCTAGAATGTCGCGGAACAAATTTTAAAACTAAATCCTAAATTTTTCTAATTTTGTTGCCAATAGTGGATATGTGGGCCGTATAGAAGGAATCTATTGAAGGCCCAAACCCATACTGACGAGCCCAAAGGTTCGTTTTGCGTTTTATGTTTCGGTTCGATGCCAACGCCACATTCTGAGCTAGGCAAAAAACAAACGTGTCTTTGAATAGACTCCTCTCGTTAACACATGCAGCGGCTGCATGGTGACGCCATTAACACGTGGCCTACAATTGCATGATGTCTCCATTGACACGTGACTTCTCGTCTCCTTTCTTAATATATCTAACAAACACTCCTACCTCTTCCAAAATATATACACATCTTTTTGATCAATCTCTCATTCAAAATCTCATT…	ACGAAGTGGCTCTTCAGTGGACGAAAGGGCCTCGTGATACGCCTATTTTTATAGGTTAATGTCATGATAATAATGGTTTCTTAGACGTCAGGTGGCACTTTTCGGGGAAATGTGCGCGGAACCCCTATTTGTTTATTTTTCTAAATACATTCAAATATGTATCCGCTCATGAGACAATAACCCTGATAAATGCTTCAATAATATTGAAAAAGGAAGAGTATGCGCTCACGCAACTGGTCCAGAACCTTGACCGAACGCAGCGGTGGTAACGGCGCAGTGGCGGTTTTCATGGCTTGTTATGACTGTTTTTTTGGGGTACAGTCTATGCCTCGGGCATCCAAGCAGCAAGCGCGTTACGCCGTGGGTCGATGTTTGATGTTATGGAGCAGCAACGATGTT…
dummy3	bHM0649	15bp sequence to replace TU at position 3	1	ACTA	TTAC	pICH54033	Ampicillin	AACTAGCAACATACGCTGGATTAC	GAAGACAAACTAGCAACATACGCTGGATTACTTGTCTTCACGAAGTGGTTTAAACTATCAGTGTTTGACAGGATATATTGGCGGGTAAACCTAAGAGAAAAGAGCGTTTATTAGAATAATCGGATATTTAAAAGGGCGTGAAAAGGTTTATCCGTTCGTCCATTTGTATGTGCATGCCAACCACAGGGTTCCCCAGATCAGGCGCTGGCTGCTGAACCCCCAGCCGGAACTGACCCCACAAGGCCCTAGCGTTTGCAATGCACCAGGTCATCATTGACCCAGGCGTGTTCCACCAGGCCGCTGCCTCGCAACTCTTCGCAGGCTTCGCCGACCTGCTCGCGCCACTTCTTCACGCGGGTGGAATCCGATCCGCACATGAGGCGGAAGGTTTCCAGCTTG…
pL1R-1	bHM0589	Level 1 acceptor vector position 1 reverse	1	TGCC	GCAA	pICH47802	Ampicillin/Carbenicillin	CGCTGGATCCGAATTCGGCATTGTCTTCACAGAGTGGGGCCCACTGCATCCACCCCAGTACATTAAAAACGTCCGCAATGTGTTATTAAGTTGTCTAAGCGTCAATTTGTTTACACCACAATATATCCTGCCACCAGCCAGCCAACAGCTCCCCGACCGGCAGCTCGGCACAAAATCACCACTCGATACAGGCAGCCCATCAGTCAGATCAGGATCTCCTTTGCGACGCTCACCGGGCTGGTTGCCCTCGCCGCTGGGCTGGCGGCCGTCTATGGCCCTGCAAACGCGCCAGAAACGCCGTCGAAGCCGTGTGCGAGACACCGCGGCCGCCGGCGTTGTGGATACCTCGCGGAAAACTTGGCCCTCACTGACAGATGAGGGGCGGACGTTGACACTTGA…	GGTCTCACGCTGGATCCGAATTCGGCATTGTCTTCACAGAGTGGGGCCCACTGCATCCACCCCAGTACATTAAAAACGTCCGCAATGTGTTATTAAGTTGTCTAAGCGTCAATTTGTTTACACCACAATATATCCTGCCACCAGCCAGCCAACAGCTCCCCGACCGGCAGCTCGGCACAAAATCACCACTCGATACAGGCAGCCCATCAGTCAGATCAGGATCTCCTTTGCGACGCTCACCGGGCTGGTTGCCCTCGCCGCTGGGCTGGCGGCCGTCTATGGCCCTGCAAACGCGCCAGAAACGCCGTCGAAGCCGTGTGCGAGACACCGCGGCCGCCGGCGTTGTGGATACCTCGCGGAAAACTTGGCCCTCACTGACAGATGAGGGGCGGACGTTGA…
pL1R-2	bHM0590	Level 1 acceptor vector position 2 reverse	1	GCAA	ACTA	pICH47811	Ampicillin/Carbenicillin	CGCTAAGCTTGAATTCTTGCTTGTCTTCACAGAGTGGGGCCCACTGCATCCACCCCAGTACATTAAAAACGTCCGCAATGTGTTATTAAGTTGTCTAAGCGTCAATTTGTTTACACCACAATATATCCTGCCACCAGCCAGCCAACAGCTCCCCGACCGGCAGCTCGGCACAAAATCACCACTCGATACAGGCAGCCCATCAGTCAGATCAGGATCTCCTTTGCGACGCTCACCGGGCTGGTTGCCCTCGCCGCTGGGCTGGCGGCCGTCTATGGCCCTGCAAACGCGCCAGAAACGCCGTCGAAGCCGTGTGCGAGACACCGCGGCCGCCGGCGTTGTGGATACCTCGCGGAAAACTTGGCCCTCACTGACAGATGAGGGGCGGACGTTGACACTTGA…	GGTCTCACGCTAAGCTTGAATTCTTGCTTGTCTTCACAGAGTGGGGCCCACTGCATCCACCCCAGTACATTAAAAACGTCCGCAATGTGTTATTAAGTTGTCTAAGCGTCAATTTGTTTACACCACAATATATCCTGCCACCAGCCAGCCAACAGCTCCCCGACCGGCAGCTCGGCACAAAATCACCACTCGATACAGGCAGCCCATCAGTCAGATCAGGATCTCCTTTGCGACGCTCACCGGGCTGGTTGCCCTCGCCGCTGGGCTGGCGGCCGTCTATGGCCCTGCAAACGCGCCAGAAACGCCGTCGAAGCCGTGTGCGAGACACCGCGGCCGCCGGCGTTGTGGATACCTCGCGGAAAACTTGGCCCTCACTGACAGATGAGGGGCGGACGTTGA…
pL1R-3	bHM0591	Level 1 acceptor vector position 3 reverse	1	ACTA	TTAC	pICH47822	Ampicillin/Carbenicillin	CGCTGAGCTCGAATTCTAGTTTGTCTTCACAGAGTGGGGCCCACTGCATCCACCCCAGTACATTAAAAACGTCCGCAATGTGTTATTAAGTTGTCTAAGCGTCAATTTGTTTACACCACAATATATCCTGCCACCAGCCAGCCAACAGCTCCCCGACCGGCAGCTCGGCACAAAATCACCACTCGATACAGGCAGCCCATCAGTCAGATCAGGATCTCCTTTGCGACGCTCACCGGGCTGGTTGCCCTCGCCGCTGGGCTGGCGGCCGTCTATGGCCCTGCAAACGCGCCAGAAACGCCGTCGAAGCCGTGTGCGAGACACCGCGGCCGCCGGCGTTGTGGATACCTCGCGGAAAACTTGGCCCTCACTGACAGATGAGGGGCGGACGTTGACACTTGA…	GGTCTCACGCTGAGCTCGAATTCTAGTTTGTCTTCACAGAGTGGGGCCCACTGCATCCACCCCAGTACATTAAAAACGTCCGCAATGTGTTATTAAGTTGTCTAAGCGTCAATTTGTTTACACCACAATATATCCTGCCACCAGCCAGCCAACAGCTCCCCGACCGGCAGCTCGGCACAAAATCACCACTCGATACAGGCAGCCCATCAGTCAGATCAGGATCTCCTTTGCGACGCTCACCGGGCTGGTTGCCCTCGCCGCTGGGCTGGCGGCCGTCTATGGCCCTGCAAACGCGCCAGAAACGCCGTCGAAGCCGTGTGCGAGACACCGCGGCCGCCGGCGTTGTGGATACCTCGCGGAAAACTTGGCCCTCACTGACAGATGAGGGGCGGACGTTGA…
pL1R-4	bHM0592	Level 1 acceptor vector position 4 reverse	1	TTAC	CAGA	pICH47831	Ampicillin/Carbenicillin	CGCTCCATGGGAATTCGTAATTGTCTTCACAGAGTGGGGCCCACTGCATCCACCCCAGTACATTAAAAACGTCCGCAATGTGTTATTAAGTTGTCTAAGCGTCAATTTGTTTACACCACAATATATCCTGCCACCAGCCAGCCAACAGCTCCCCGACCGGCAGCTCGGCACAAAATCACCACTCGATACAGGCAGCCCATCAGTCAGATCAGGATCTCCTTTGCGACGCTCACCGGGCTGGTTGCCCTCGCCGCTGGGCTGGCGGCCGTCTATGGCCCTGCAAACGCGCCAGAAACGCCGTCGAAGCCGTGTGCGAGACACCGCGGCCGCCGGCGTTGTGGATACCTCGCGGAAAACTTGGCCCTCACTGACAGATGAGGGGCGGACGTTGACACTTGA…	GGTCTCACGCTCCATGGGAATTCGTAATTGTCTTCACAGAGTGGGGCCCACTGCATCCACCCCAGTACATTAAAAACGTCCGCAATGTGTTATTAAGTTGTCTAAGCGTCAATTTGTTTACACCACAATATATCCTGCCACCAGCCAGCCAACAGCTCCCCGACCGGCAGCTCGGCACAAAATCACCACTCGATACAGGCAGCCCATCAGTCAGATCAGGATCTCCTTTGCGACGCTCACCGGGCTGGTTGCCCTCGCCGCTGGGCTGGCGGCCGTCTATGGCCCTGCAAACGCGCCAGAAACGCCGTCGAAGCCGTGTGCGAGACACCGCGGCCGCCGGCGTTGTGGATACCTCGCGGAAAACTTGGCCCTCACTGACAGATGAGGGGCGGACGTTGA…
End-link L4E	bHM0601	End-link 4 (for assembling four level 1 parts into a level 2 acceptor)	1	CAGA	GGGA	pICH41780		CAGAGAGGATGCACATGTGACCGAGGGA	GAAGACAACAGAGAGGATGCACATGTGACCGAGGGATTGTCTTCGTGGAAACTTGGGACTTCAGATTCCACCCCTTGCAAGCGTGGAAAGCCTTCCGACCAAGGGAAGTGTCGGATGTAGAGGAAATGGAAAGTTTGTTCTCAGATGGGGACTTGCTTGATTGCTTCACAAGAATGCCAGCTTATGCGGTAAACGCAGAGGAAGATTTAGCTGCAATCAGGAAAACGCCCGAGATGGATGTCGGTCAAGAAGTTAAAGAACCTGCAGGAGACAGAAATCAATACTCAAACCCTGCAGAAACTTTCCTCAACAAGCTCCACAGGAAACACAGTAGGGAGGTGAAACACCAGGCCGCAAAGAAAGCTAAACGCCTAGCTGAAATCCAGGAGTCAATGAGAG…
Level 2 acceptor vector		Level 2 acceptor	2	TGCC	GGGA	pAGM4673		GGGACACGAAGTGATCCGTTTAAACTATCAGTGTTTGACAGGATATATTGGCGGGTAAACCTAAGAGAAAAGAGCGTTTATTAGAATAATCGGATATTTAAAAGGGCGTGAAAAGGTTTATCCGTTCGTCCATTTGTATGTGCCAGCCGCCTTTGCGACGCTCACCGGGCTGGTTGCCCTCGCCGCTGGGCTGGCGGCCGTCTATGGCCCTGCAAACGCGCCAGAAACGCCGTCGAAGCCGTGTGCGAGACACCGCGGCCGCCGGCGTTGTGGATACCTCGCGGAAAACTTGGCCCTCACTGACAGATGAGGGGCGGACGTTGACACTTGAGGGGCCGACTCACCCGGCGCGGCGTTGACAGATGAGGGGCAGGCTCGATTTCGGCCGGCGACGTGGAG…	GAAGACAAGGGACACGAAGTGATCCGTTTAAACTATCAGTGTTTGACAGGATATATTGGCGGGTAAACCTAAGAGAAAAGAGCGTTTATTAGAATAATCGGATATTTAAAAGGGCGTGAAAAGGTTTATCCGTTCGTCCATTTGTATGTGCCAGCCGCCTTTGCGACGCTCACCGGGCTGGTTGCCCTCGCCGCTGGGCTGGCGGCCGTCTATGGCCCTGCAAACGCGCCAGAAACGCCGTCGAAGCCGTGTGCGAGACACCGCGGCCGCCGGCGTTGTGGATACCTCGCGGAAAACTTGGCCCTCACTGACAGATGAGGGGCGGACGTTGACACTTGAGGGGCCGACTCACCCGGCGCGGCGTTGACAGATGAGGGGCAGGCTCGATTTCGGCCGGCG…
Assembled constructs
Description	Laboratory ID	Composition	Level			Vector backbone	Plasmid sequence
Overexpression of Hygromycin Resistence	bHM0767	35S::HygR-NOS	1-1R			pICH47802
Insulator	bHM0768	TBS insulator	1-2R			pICH47811
AthDHS1_WT	bHM0941	Native DHS1 expression	1-3R			pICH47822
AthDHS2_WT	bHM0942	Native DHS2 expression	1-3R			pICH47822
AthDHS3_WT	bHM0943	Native DHS3 expression	1-3R			pICH47822
AthOle1-RFP	bHM0771	AtOLE1pro::OLE1-RFP	1-4R			pICH47831
Empty Vector Control	bHM0818	LB-<HygR-<Insulator-<dummy3-<AtOle1-RFP-RB	2			pAGM4673	CCATCAACCATGACTACTGTCCGGTCCAACAGATCCGAGCAGGGGCTGCTGAACCCCCAGCCGGAACTGACCCCACAAGGCCCTAGCGTTTGCAATGCACCAGGTCATCATTGACCCAGGCGTGTTCCACCAGGCCGCTGCCTCGCAACTCTTCGCAGGCTTCGCCGACCTGCTCGCGCCACTTCTTCACGCGGGTGGAATCCGATCCGCACATGAGGCGGAAGGTTTCCAGCTTGAGCGGGTACGGCTCCCGGTGCGAGCTGAAATAGTCGAACATCCGTCGGGCCGTCGGCGACAGCTTGCGGTACTTCTCCCATATGAATTTCGTGTAGTGGTCGCCAGCAAACAGCACGACGATTTCCTCGTCGATCAGGACCTGGCAACGGGACGTTTTCTTGC…
AthDHS1_WT complementation	bHM0824	LB-<HygR-<Insulator-<AthDHS1-<AtOle1-RFP-RB	2			pAGM4673	CCATCAACCATGACTACTGTCCGGTCCAACAGATCCGAGCAGGGGCTGCTGAACCCCCAGCCGGAACTGACCCCACAAGGCCCTAGCGTTTGCAATGCACCAGGTCATCATTGACCCAGGCGTGTTCCACCAGGCCGCTGCCTCGCAACTCTTCGCAGGCTTCGCCGACCTGCTCGCGCCACTTCTTCACGCGGGTGGAATCCGATCCGCACATGAGGCGGAAGGTTTCCAGCTTGAGCGGGTACGGCTCCCGGTGCGAGCTGAAATAGTCGAACATCCGTCGGGCCGTCGGCGACAGCTTGCGGTACTTCTCCCATATGAATTTCGTGTAGTGGTCGCCAGCAAACAGCACGACGATTTCCTCGTCGATCAGGACCTGGCAACGGGACGTTTTCTTGC…
AthDHS2_WT complementation	bHM0826	LB-<HygR-<Insulator-<AthDHS2-<AtOle1-RFP-RB	2			pAGM4673	CCATCAACCATGACTACTGTCCGGTCCAACAGATCCGAGCAGGGGCTGCTGAACCCCCAGCCGGAACTGACCCCACAAGGCCCTAGCGTTTGCAATGCACCAGGTCATCATTGACCCAGGCGTGTTCCACCAGGCCGCTGCCTCGCAACTCTTCGCAGGCTTCGCCGACCTGCTCGCGCCACTTCTTCACGCGGGTGGAATCCGATCCGCACATGAGGCGGAAGGTTTCCAGCTTGAGCGGGTACGGCTCCCGGTGCGAGCTGAAATAGTCGAACATCCGTCGGGCCGTCGGCGACAGCTTGCGGTACTTCTCCCATATGAATTTCGTGTAGTGGTCGCCAGCAAACAGCACGACGATTTCCTCGTCGATCAGGACCTGGCAACGGGACGTTTTCTTGC…
AthDHS3_WT complementation	bHM0846	LB-<HygR-<Insulator-<AthDHS3-<AtOle1-RFP-RB	2			pAGM4673	CCATCAACCATGACTACTGTCCGGTCCAACAGATCCGAGCAGGGGCTGCTGAACCCCCAGCCGGAACTGACCCCACAAGGCCCTAGCGTTTGCAATGCACCAGGTCATCATTGACCCAGGCGTGTTCCACCAGGCCGCTGCCTCGCAACTCTTCGCAGGCTTCGCCGACCTGCTCGCGCCACTTCTTCACGCGGGTGGAATCCGATCCGCACATGAGGCGGAAGGTTTCCAGCTTGAGCGGGTACGGCTCCCGGTGCGAGCTGAAATAGTCGAACATCCGTCGGGCCGTCGGCGACAGCTTGCGGTACTTCTCCCATATGAATTTCGTGTAGTGGTCGCCAGCAAACAGCACGACGATTTCCTCGTCGATCAGGACCTGGCAACGGGACGTTTTCTTGC…
