# Supplementary material for: The entry reaction of the plant shikimate pathway is subjected to highly complex metabolite-mediated regulation
Source: Plant Cell. 2021 Jan 7;33(3):671–96. doi: 10.1093/plcell/koaa042 (PMC8136874; doi:10.1093/plcell/koaa042)
Supplement: koaa042_Supplementary_Data [file koaa042_supplementary_data.zip › tpc.00840.2020-s05.unk]

>Mycobacterium_tuberculosis_Type2_DHS
MNWTVDIPIDQLPSLPPLPTDLRTRLDAALAKPAAQQPTWPADQALAMRTVLESVPPVTVPSEIVRLQEQLAQVAKGEAFLLQGGDCAETFMDNTEPHIRGNVRALLQMAVVLTYGASMPVVKVARIAGQYAKPRSADIDALGLRSYRGDMINGFAPDAAAREHDPSRLVRAYANASAAMNLVRALTSSGLASLHLVHDWNREFVRTSPAGARYEALATEIDRGLRFMSACGVADRNLQTAEIYASHEALVLDYERAMLRLSDGDDGEPQLFDLSAHTVWIGERTRQIDGAHIAFAQVIANPVGVKLGPNMTPELAVEYVERLDPHNKPGRLTLVSRMGNHKVRDLLPPIVEKVQATGHQVIWQCDPMHGNTHESSTGFKTRHFDRIVDEVQGFFEVHRALGTHPGGIHVEITGENVTECLGGAQDISETDLAGRYETACDPRLNTQQSLELAFLVAEMLRD
>Arabidopsis_thaliana_DHS1
MALSNASSLSTRSIYGGDLSHRPSNRQSSFTFHPAVNTKPKSVNLVTAVHAAEPARNAVSVKESVASSSSGALKWTPESWKLKKALQLPDYPNANELESVLKTIEAFPPIVFAGEARNLEERLADAAVGKAFLLQGGDCAESFKEFNATNIRDTFRVLLQMSIVLTFGGQVPVIKVGRMAGQFAKPRSDAFEEKDGVKLPSYKGDNINGDTFDEKSRIPDPNRMIRAYTQSAATLNLLRAFATGGYAAIQRVTQWNLDFVEQSEQADRYQELANRVDEALGFMSACGLGTDHPLMTTTDFYTSHECLLLPYEQSLTRLDSTSGLYYDCSAHMVWCGERTRQLDGAHVEFLRGIANPLGIKVSNKMDPFELVKLVEILNPNNKPGRITVIVRMGAENMRVKLPHLIRAVRRSGQIVTWVCDPMHGNTIKAPCGLKTRAFDSILAEVRAFLDVHEQEGSHAGGIHLEMTGQNVTECIGGSRTVTYDDLSSRYHTHCDPRLNASQSLELAFIVAERLRKRRTGSQRVS
>Arabidopsis_thaliana_DHS2
MVTLNASSPLTTKSFLPYRHAPRRPISFSPVFAVHSTDPKKSTQSASASVKWSLESWKSKKALQLPDYPDQKDVDSVLQTLSSFPPIVFAGEARKLEDKLGQAAMGQAFMLQGGDCAESFKEFNANNIRDTFRVLLQMGVVLMFGGQLPVIKVGRMAGQFAKPRSDPFEEKDGVKLPSYRGDNINGDAFDEKSRIPDPHRMVRAYTQSVATLNLLRAFATGGYAAMQRVSQWNLDFTQHSEQGDRYRELANRVDEALGFMGAAGLTSAHPIMTTTEFWTSHECLLLPYEQALTREDSTSGLYYDCSAHMLWVGERTRQLDGAHVEFLRGIANPLGIKVSDKMVPSELVKLIEILNPQNKPGRITVIVRMGAENMRVKLPNLIRAVRGAGQIVTWVSDPMHGNTIMAPGGLKTRSFDAIRAELRAFFDVHDQEGSFPGGVHLEMTGQNVTECVGGSRTITYNDLSSRYHTHCDPRLNASQSLELAFIIAERLRKRRLGSGNLPSSIGV
>Amborella_trichopoda_AmTr_v1.0_scaffold00008.219
MALAGSSFSGTSLIHSSSSQGENQRGLIFAAESLGLSTIPKRSSKQKAISAVHAAEPLKAPQKPAEKASKAAPLRWSPDSWRSKKALQLPEYPNKEELDSVLNTLESFPPIVFAGEARHLEEKLAEAAMGRAFLLQGGDCAESFKEFNANNIRDTFRILLQMGVVLMFGGQMPVIKVGRMAGQFAKPRSDPFEEKNGLKLPSYRGDNINGDAFDEKSRIPDPQRMIRAYCQAAATLNLLRAFATGGYAAMQRVTQWNLDFTEHSEQGDRYRELANRVDEALGFMTAAGLTVDHPIMTTTEFWTSHECLLLPYEQALTRKDSTSGRYYDCSAHMLWAGERTRQLDGAHVEFLRGVANPLGIKVSDKMDPNELVKLCEILNPENKAGRITVVTRMGAENMRVKLPHLIRAVRRAGLVVTWVSDPMHGNTIKAPCGLKTRPFDSIRAEVRAFFDVHDQEGSHPGGVHLEMTGQNVTECIGGSRTVTFDDLSSRYHTHCDPRLNASQSLELAFIIAERLRRRRIDSTPLPL
>Amborella_trichopoda_AmTr_v1.0_scaffold00002.141
MAMAASVAGGSNIVTKPNHPFLQRRSPVPIKYSNTRICAVHAAEPAKGAEKLGFMDVKRKEEWRLDSWRSKKAVQLPEYPDQGSVESVLKTLESFPPIVFAGEARNLEEKIAEAAVGKAFLLQGGDCAESFKEFNANNIRDTFRVLLQMSVVLMFGGQMPVVKVGRMAGQFAKPRSDNFETKNGVKLPSYRGDNINGDSFDEKARIPDPERMIRAYTQSAATLNLLRAFATGGYAAMQRVSQWNLDFTEHSEQGDRYMELAQRVDEALGFMAAAGLTVDHPIMTTTDFWTSHECLLLPYEQALTREDSTSGLYYDCSAHMVWVGERTRQLDGAHVEFLRGVANPLGIKASDKMDPSELVKLCEILNPHNKPGRLTIITRMGAENMRVKLPHLIRAVRQAGLIVTWVSDPMHGNTIKAPCGLKTRPFDSIRAELRAFFDVHEQEGSHPGGVHLEMTGQNVTECIGGARTVTFDDLGSRYHTHCDPRLNASQSLELAFAIAERLRKRRIRSNKQEVPPPISHLSMGL
>Oryza_sativa_LOC_Os03g27230.1
MSLATSSSMAGGAAVVPRSATATTASAFVTMKRRATAVRAVHAAEPSKNPPVGVPSAAKTSSPSVAAPEKAPVAAAPAPVAPAPAATKQVAPARWAVDSWRTKKALQLPEYPNAAELEAVLKTIEAFPPIVFAGEARHLEERLADAAMGRAFLLQGGDCAESFKEFNGNNIRDTFRVLLQMSAVLTFGGQMPVIKVGRMAGQFAKPRSEAFEERDGVKLPSYRGDNINGDAFNEKSRIPDPQRMVRAYAQSAATLNLLRAFATGGYAAMQRVTQWNLDFTQHSEQGDRYRELAHRVDEALGFMSAAGLTVDHPLMTSTDFWTSHECLLLPYEQSLTRQDSTTGHFYDCSAHMLWVGERTRQLDGAHVEFLRGVANPLGIKVSDKMNPTELVKLIEILNPSNKPGRITIITRMGAENMRVKLPHLIRAVRHAGQIVTWITDPMHGNTIKAPCGLKTRPFDSILAEVRAFFDVHDQEGSHPGGVHLEMTGQNVTECIGGSRTVTFDDLGDRYHTHCDPRLNASQSLELSFIIAERLRRKRIRSSKLNNMLPLPPFGV
>Oryza_sativa_LOC_Os07g42960.1
MALATNSAAVSGGAAAAASSAPQPRLAATFLPMRRRTVSAVHAADPAKSNGPVQAAAKASSPSTVAAPEKKPVGLGKWTVDSWKAKKALQLPEYPSQEELDSVLKTIETFPPVVFAGEARHLEERLADAAMGRAFVLQGGDCAESFKEFNANNIRDTFRILLQMGAVLMFGGQMPVVKVGRMAGQFAKPRSDSFEERDGVKLPSYRGDNINGDTFDEKSRVPDPQRMIRAYAQSVATLNLLRAFATGGYAAMQRVTQWNLDFMDHSEQGDRYRELAHRVDEALGFMTAAGLTVDHPIMTTTDFWTSHECLLLPYEQSLTREDSTSGLFYDCSAHMLWVGERTRQLDGAHVEFLRGVANPLGIKVSDKMNPRDLVKLIEILNPSNKPGRITIITRMGAENMRVKLPHLIRAVRNSGQIVTWITDPMHGNTIKAPCGLKTRPFDSILAEVRAFFDVHDQEGSHPGGIHLEMTGQNVTECIGGSRTVTFDDLSDRYHTHCDPRLNASQSLELAFIIAERLRRRRMRSGVNSNLPLPPLAF
>Oryza_sativa_LOC_Os08g37790.1
MPLAPCPSPPLPSSPWPARAPRRGGLLRARAVRAAPRPPSKWSLGSWRSLTALQQPEYPDKAELDEVLRTVEAFPPIVFAGEARKLEERLAEAAVGRAFLLQGGDCAESFKEFNANNIRDTFRVLLQMSVVLMFGGQMPIIKVGRMAGQFAKPRSDGFEERDGVKLPSYRGDNINGDSFDEKSRLPDPHRMIRAYSQSAATLNLLRAFATGGYAAMQRVTQWNLDFTEHSEQGDRYMELAHRVDEALGFMAAAGLTMDHPIMTTTEFWTSHECLLLPYEQALTREDSTSGLYYDCSAHFLWVGERTRQLDCAHVEFLRGIANPLGIKVSDKMDPKELVKLIDILNPQNKPGRITIITRMGPENMRVKLPHLIRAVRGAGQIVTWVTDPMHGNTMKAPCGLKTRSFDRILAEVRAFFDVHEQEGSHPGGVHLEMTGQNVTECIGGSRTVTFDDLGSRYHTHCDPRLNASQSLELAFIIAERLRKRRIASWQLNKNSHLGNIPSLGL
>Oryza_sativa_LOC_Os10g41480.1
MTCHSAMAALTVGHAAIVHATTRLEDARSTGRRRRRRGMITVRAAAAATSGWEPGSWRARPARQIPEYPDAAALEGAERELASFPPLVFAGEARKLEERLGDAAMGRAFLLQGGDCAESFKEFAANNIRDTFRLMLQMAVVLTFGGQMPTIKVGRMAGQFAKPRSNPTETIDGVTLPSYRGDIINSDGFDEKSRAPDPERLIRAYSQSASTLNLLRGFAHGGYADLQRVTQWNLDFLRDSTQGDRYMELSERVHDAIGFMVAAGLTPQHPIMTTAEFWTSHECLHLPYEQALTRVDSISGLYYDCSAHMLWVGERTRQLDGAHVEFLRGISNPLGVKVSDKLEPSELVKLCEILNPHNKPGRLTIITRMGAENTRVKLPHMIRAVRQAGLIVTWVSDPMHGNTISAPCGLKTRSFDAIRCELRAFFDVHEQEGSYPGGIHLEMTGQNVTECIGGSKTVTLDDLSSRYRTHCDPRLNASQSLELAFAIADRLRKKRDRAWNRLVYRAVA
>Oryza_sativa_LOC_Os07g45430.1
MAGQFAKPRSDSFEERDGVKLPSYRGDNINGDTFDEKSRVPDPQRMIRAYAQSVATLNLLRAFATGGYAAMQRVTQWNLDFMDHSEQGDRYRELAHRVDEALGFMTAAGLTVDHPIMTTTDFWTSHECLLLPYEQSLTREDSTSGLFYDCSAHMLWVGERTRQLDGAHVEFLRGVANPLGIKVSDKMNPRDLVKLIEILNPSNKPGRITIITRMGAENMRVKLPHLIRAVRNSGQIVTWITDPMHGNTIKAPCGLKTRPFDSILAEVRAFFDVHDQEGSHPGGIHLEMTGQNVTECIGGSRTVTFDDLSDRYHTHCDPRLNASQSLELAFIIAERLRRRRMRSGVNSNLPLPPLAF
>Solanum_lycopersicum_Solyc11g009080.1.1
MALSNTLSLSSSKSLVQSHLLHNPTPQPRFSLFPTTQHGRRHPISAVHAAEPSKTAVKQGKWSLDSWKTKKALQLPEYPDEKELESVLKTLEMNPPLVFAGEARSLEEKLGEAALGKAFLLQGGDCAESFKEFNANNIRDTFRILLQMSVVLMFGGQVPVIKVGRMAGQFAKPRSDPFEEINGVKLPSYKGDNINGDTFDEKSRIPDPHRLIRAYMQSAATLNLLRAFATGGYAAMQRVTEWNLDFVENSEQGDRYQELAHRVDEALGFMAAAGLTVDHPIMSTTDFWTSHECLLLPYEQALTREDSTSGLFYDCSAHMVWVGERTRQLDGAHVEFLRGVANPLGIKVSQKMDPKELIKLIDILNPANKPGRITVIVRMGAENMRVKLSHLVRAVRGAGQIVTWVCDPMHGNTIKAPCGLKTRAFDSILAEVRAFFDVHEQEGSHPGGIHLEMTGQNVTECIGGSRTVTYDDLGSRYHTHCDPRLNASQSLELSFIVAERLRRRRMSSQRL
>Solanum_lycopersicum_Solyc04g074480.2.1
MALSTNTTTNSLLSNKSLLQNQPLLSSPSKNAFFSNKSTKTVRFVQPIAAVHSSDSNKNPIVSDKPSKSSPPAATATTAPAPAVTKTEWAVDSWKSKKALQLPEYPDQEELRSVLKTIDEFPPIVFAGEARSLEERLGEAAMGRAFLLQGGDCAESFKEFNANNIRDTFRILLQMGAVLMFGGQMPVIKVGRMAGQFAKPRSDSFEEKDGVKLPSYRGDNVNGDAFDVKSRTPDPQRLIRAYCQSAATLNLLRAFATGGYAAMQRINQWNLDFTEHSEQGDRYRELASRVDEALGFMTAAGLTMDHPIMKTTEFWTSHECLLLPYEQSLTRRDSTSGLHYDCSAHFLWVGERTRQLDGAHVEFLRGIANPLGIKVSDKMDPSALVKLIEILNPQNKAGRITIITRMGAENMRVKLPHLIRAVRRAGQIVTWVSDPMHGNTIKAPCGLKTRPFDSIRAEVRAFFDVHDQEGSHPGGVHLEMTGQNVTECIGGSRTVTFDDLSSRYHTHCDPRLNASQSLELSFIIAERLRKRRLGSQSTLGQ
>Medicago_truncatula_Medtr5g064500.1
MSLSSTSSTSLIPTKSLLQPTKPNPPSFPIGLKPMPKPKPGSILAVHAAEPAKNPVLTEKPSKPQPTTIPRNASTKWTIDSWKSKKALQLPEYPSQEDLEAVLKTLDAFPPIVFAGEARTLEEHLGEAAMGNAFLLQGGDCAESFKEFNANNIRDTFRIILQMSVVMMFGGQMPVIKVGRMAGQFAKPRSDNFEEKNGVKLPSYRGDNINGDAFDEKSRTPDPQRMIRAYCQAAATLNLLRAFATGGYAAMQRVTQWNLDFTEQSEQGDRYRELANRVDEALGFMAAAGLTVDHPIMRTTDFWTSHECLLLPYEQSLTRLDSTSGLYYDCSAHMIWVGERTRQLDGAHVEFLRGVANPLGIKVSDKMDPNELVKLIEILNPQNKPGRITIITRMGAENMRVKLPHLIRAVRRAGQIVTWVSDPMHGNTIKAPCGLKTRPFDAIRAEVRAFFDVHEQEGSHPGGVHLEMTGQNVTECIGGSKIVTFDDLSSRYHTHCDPRLNASQSLELAFIIAERLRKSRIRSQPPLESTGF
>Medicago_truncatula_Medtr2g009080.1
MSAISASLIGFTPSLSIPHPPRHHQRRSITVPNSSSSDAKNSVATTSPLSTTPWNIDSWRKKKALQLPEYPDQEQLDEVLQTLSSFPPIVFAGEARNLEDKLSQASMGNAFLLMGGDCAESFKEFSANNIRDTFRVILQMGVVLMFGAQMPVIKVGRMAGQFAKPRSDSFEEKNGVKLPSYRGDNVNGDAFDAASRIPDPQRMVRAYCQSVATLNLLRAFATGGYAAMQRVNQWNLDFMEQSEQGDRYRELAHRVDEALGFMSVAGITSDHPIMTTTDFWTSHECLLLPYEQALTREDSTSGLHYDCSAHMLWVGERTRQLDGAHVEFLRGVANPLGIKVSDKMDPKELVKLIDILNPNNKPGRITVIVRMGAENMRVKLPHLIRAVRNAGQIVAWVSDPMHGNTIKAPSGLKTRSFDSIRAELRAFFDVHEQEGSYPGGVHLEMTGQNVTECVGGSRTITFDDLSSRYHTHCDPRLNASQSLELAFAIAERLRKRRLNSTQSLSSAVRI
>Chlamydomonas_reinhardtii_Cre17.g726750.t1.2
MKLQTSQGQALRTSRPAVRGLPALSRRPVRVSAIAAPEKQSTPASLNGTSNWQPTSWRSKPVVQQPEYLDKQEVVKACEEIARMPPLIFAGECRTLQSRLAKASTGDAFVLFGGDCAEAFSQFSANRIRDLYRLLLQMSIVLAFGGGVPIVKLGRIAGQFAKPRSASTETIGGVTLPAYRGDIINGPEFTEEARRCDPWRLVRAYNQSAATLNLLRGFSYGGYAGLSRVSQWELEFMKNTPEGHAYMDIAKRVDEAIQFMIACGMDTNMPFMRETEFYTCHECLLLDYEEALTRLDSTTDKWYGCSAHFLWCGERTRQLDHAHVEFLRGVNNPIGVKVSDKMDPNDIVSLIASVNPSNTPGRLSIIVRMGAKALRAKLPALIEAVQRSGQVVTWVCDPMHGNTETVSGFKTRRYENIRSEIEAFFDVHEKMGTVPGGVHLEMTGDNVTECIGGGASISEDDLNSRYHTHCDPRLNAEQSLEIAFYVAQRLRQRRENLAAKTA
>Arabidopsis_thaliana_DHS3
MALMNGSMNLSSVKSSMINHRQPNFSSAVSRPTSFRISAVQTDPKTPAASSASAATTTPATLTKPVGVNVGKGKWAPESWRTKKALQQPDYPDLAALEAVLETIEAFPPIVFAGEARLLEERLGQAAMGEAFLLQGGDCAESFKEFNANNIRDTFRILLQMGAVLMFGGQVPVVKVGRMAGQFAKPRSDSFEEKDGVKLPSYRGDNINGDAFDSKSRIPDPQRMIRAYCQSAATLNLLRAFATGGYAAMQRVTQWNLDFTERSEQGDRYRELANRVDEALGFMHAAGLTLDHPIMQTTDFWTSHECLLLPYEQSLTRLDSTSGLYYDCSAHMIWVGERTRQLDGAHVEFLRGVANPLGIKVSDKMDPKELVKLIEILNADNKPGRITIITRMGAENMRVKLPHLIREVRRAGQIVTWVSDPMHGNTIKAPCGLKTRPFDAILAEVRAFFDVHEQEGSHPGGIHLEMTGQNVTECIGGSRTVTFDDLGSRYHTHCDPRLNASQSLELSFIIAERLRKRRIKSQKAFAL
>Sorghum_bicolor_Sobic.001G351000.1
MALSTNAAAAAAAISGGSASASQPARRTPSSLLPLTRRRRAVVRAVHAAEPSKNPGVVVPAAAKASSPTTVAPENDAAPAPAPARAPAKWAVDSWRTKKALQLPEYPNPAELEAVLKTIEAFPPIVFAGEARHLEERLADAAMGRAFLLQGGDCAESFKEFNSNNIRDTFRVLLQMSAVLMFGAQMPVVKVGRMAGQFAKPRSDPFEVRDGVKLPSYRGDNINGEAFDEKSRVPDPQRMIRAYAQSAATLNLLRAFATGGYAAMQRVTQWNLDFTEHSEQGDRYRELAHRVDEALGFMSAAGLTPDHPLTTTTEFWTSHECLLLPYEQALTRQDSTSGLFYDCSAHMLWVGERTRQLDGAHVEFLRGIANPLGIKVSDKMNPSDLVKLIDILNPTNKPGRITVITRMGAENMRVKLPHLIRAVRQAGQIVTWITDPMHGNTIKAPCGLKTRPFDNILAEVRAFFDVHEQEGSHPGGVHLEMTGQNVTECIGGSRTVTFDDLSDRYHTHCDPRLNASQSLELAFIIAERLRKRRIRSSSGLNNILPLPPFGF
>Sorghum_bicolor_Sobic.002G379600.1
MALATNSAAAAAAAAAVSGGASSQPRRAAVFLPLKRRTISAIHAADPSKNNGPAVPAAAAAKSSASAVATPEKKPAAPGKWAVDSWKSKKALQLPEYPNQEELDTVLKTIETFPPVVFAGEARHLEERMAEAAMGRAFVLQGGDCAESFKEFHANNIRDTFRILLQMGAVLMFGGQVPVVKVGRMAGQFAKPRSEPFEERDGVKLPSYRGDNVNGDDFTEKSRVPDPQRMIRAYAQSVATLNLLRAFATGGYAAMQRVTQWNLDFMDHSEQGDRYRELAHRVDEALGFMTAAGLTVDHPIMTTTDFWTSHECLLLPYEQALTREDSTSGLFYDCSAHMLWVGERTRQLDGAHVEFLRGVANPLGIKVSDKMNPSDLVKLIEILNPSNKPGRITIITRMGAENMRVKLPHLIRAVRNAGLIVTWITDPMHGNTIKAPCGLKTRPFDSILAEVRAFFDVHDQEGSHPGGIHLEMTGQNVTECIGGSRTVTFDDLSDRYHTHCDPRLNASQSLELAFIIAERLRKRRMRSGLNNSLPLPPLAF
>Sorghum_bicolor_Sobic.007G225700.1
MPLAPSTPALPPNPALPSPCRGQGRGRPGRGALLRARAVRAAPRPPSQWSVGSWRGRPALQQPEYPDKADLNEVLRTVEAFPPIVFAGEARTLEERLAEAAVGRAFLLQGGDCAESFKEFNANNIRDTFRVLLQMSVVLMFGGQMPVVKVGRMAGQFAKPRSDGFEERDGVKLPSYRGDNINGDAFDEKSRLPDPHRMISAYSQSAATLNLLRAFATGGYAAMQRVTQWNLDFTEHSEQGDRYMELAHRVDEALGFMSAAGLTLDHPIMTTTEFWTSHECLLLPYEQALTREDSTSGLYYDCSAHFLWVGERTRQLDGAHVEFLRGIANPLGIKVSDKMDPAELVRLIDILNPENRAGRITIIARMGPENMRVKLPHLIRAVRGAGQIVTWVTDPMHGNTMKAPCGLKTRSFDRILAEVRAFFDVHEQEGSHPGGVHLEMTGQNVTECIGGSRTVTFDDLGSRYHTHCDPRLNASQSLEMAFIIAERLRKRRIASSPLYTNQLGSIRL
>Sorghum_bicolor_Sobic.001G294500.1
MAPLATAPPPTPHAPRSLVPRVRPRRGLTAVRAASQGRTTDGWTPGSWRARPARQIPEYPDTAALEATERTLAEFPPLVFTGEVRKLEERLGEAAMGRAFLLQGGDCAESFREFNAQKIRDTFRLILQMAVVLTFGGQMPTIKVGRMGGQFAKPRSNPTETVDGVTLPSYRGDIINDQAFDEKSRVPDPERLIRAYTQSASTLNLLRAFAHGGFADLQRVTQWNLDFLRHSTQGDRYLELSQRVHEAIGFMVAAGLTPQHPIMTTAELWTSHESLHLPYEQALTREDSISGRYYDCSAHMLWVGERTRQLDGAHVEFLRGISNPLGIKVSDKLDPSELVKLCETLNPHNKPGRLTIITRMGAENMRVKLPQMIRAVRQAGMIVTWVSDPMHGNTISAPCGLKTRSFDSIMAELRAFFDVHGLEGSYPGGVHLEMTGQNVTECIGGSKAVTFDDLSARYHTHCDPRLNASQSLELAFAIADRLRNKRDKTWHNLTSRVVA
>Sorghum_bicolor_Sobic.001G295300.1
MAPLATAPPPTPHAPRSLVPRVRPRRGLTAVRAASQGRTTDGWTPGSWRARPARQIPEYPDTAALEATERTLAEFPPLVFTGEVRKLEERLGEAAMGRAFLLQGGDCAESFREFNAQKIRDTFRLILQMAVVLTFGGQMPTIKVGRMGGQFAKPRSNPTETVDGVTLPSYRGDIINDQAFDEKSRVPDPERLIRAYTQSASTLNLLRAFAHGGFADLQRVTQWNLDFLRHSTQGDRYLELSQRVHEAIGFMVAAGLTPQHPIMTTAELWTSHESLHLPYEQALTREDSISGRYYDCSAHMLWVGERTRQLDGAHVEFLRGISNPLGIKVSDKLDPSELVKLCETLNPHNKPGRLTIITRMGAENMRVKLPQMIRAVRQAGMIVTWVSDPMHGNTISAPCGLKTRSFDSIMAELRAFFDVHGLEGSYPGGVHLEMTGQNVTECIGGSKAVTFDDLSARYHTHCDPRLNASQSLELAFAIADSPDLKMVKRSVQPSK
>Marchantia_polymorpha_Mapoly0008s0188.1
MAMAGVAAGGVGALTLPRAGAGSNKRLASSRGGLRGVRLVAAGKNGGVGEVVKVDGLCVSAVHAIEPSVEAIEAPQSHRKTWKVDSWKQKKALQLPMYPDAEELARVTEALADYPPLVFAGEARNLEEKLGEAALGKAFLLQGGDCAESFKEFNANNIRDTFRVLLQMGVVLMFGGQMPVVKLGRMAGQFAKPRSANDETFDGVSLPAYRGDIINGDVFDEKSRIPDPHRMVRAYSQAAATLNLLRAFATGGYAAMQRVTQWNLDFMHNEQGDRYRELANRVDEALGFMSACGLTLDHPIMKSTEFWTSHECLLLPYEQALTREDSTSGLFYDCSAHFLWIGERTRQLDGAHVEFLKGVSNPIGVKVSDKMDPAELVRLCEILNPSNKPGRLTVIVRMGAAKLRAHLPALIRAVRQAGIIVTWVSDPMHGNTIKAPGHGLKTRPFDDIRAELRAFFDVHEQEGTHAGGVHLEMTGQNVTECIGGANNLLFEDLSSRYHTHCDPRLNASQSLELAFIIAERLRKSRLTKKEDVKSILPF
>Volvox_carteri_Vocar.0001s1356.1
MKLQMSQPQALRARPRAGALRALPRRHTVSVSAVASEPRLVVPSSLQGGSSWSPNSWRSKPALQQPEYQDQAEVVKACEEIARMPPLIFAGECRTLQERLAKAATGEAFVLFGGDCAEAFSQFSANRIRDLYRLLLQMSTVLAFGGGVPIVKLGRIAGQFAKPRSAPTETINGVTLPAYRGDIINGPEFTPEARRCDPWRLVRAYNQSAATLNLLRGFSYGGYAGLSRVSQWNLDFMKNTAEGHAYMDIAKRVDEAIQFMIACGMDTNMPFMRETEFYTCHECLLLDYEEALTRMDSTTDRWYGCSSHFLWCGERTRQLDHAHVEFMRGVNNPIGVKVSDKMDPNDIVTLIAMLNPSNKPGRLSIIVRMGARKLREKMPALIEAVQRSGQVVTWVCDPMHGNTETVSGYKTRRYENIRSEIEAFFDVHEQMGTVPGGVHLEMTGDNVTECIGGGASISEDDLNSRYHTHCDPRLNAEQSLEIAFYVAQRLRQRRENLAAKTPAAAAASS
>Selaginella_moellendorffii_174150
MAIISKAVLPSAVLPQLENKKTQLLVGSSSGISYGGRSRRAGLKIQAVHAVEPITEAPTVAAPIPKGWSKDSWKSKKALQLPTYPSQEELEVVIKTLENFPPLVFAGEARSLEEKLGEAALGRAFLLQGGDCAESFKEFNANNIRDTFRVILQMGAVLMFGGQMPVIKVGRMAGQFAKPRSSDFEEKDGIRLPCYRGDNINGDAFDTKSRTPNPERMTRAYCQAAATLNLLRSFATGGYAAMQRVTQWNLDFTSDSEQGGRYKELANRVDEALGFMSACGLTIDHPIMTSTEFWTSHECLLLPYEEALTRQDSTSGLWYDCSAHMLWIGERTRQLDGAHIEFLRGVANPIGVKVSDKMDPNELVKLIDILNPQNKPGRLTVVVRMGAEKLRMKLPHLIRAVRTAGQIVTWVSDPMHGNTIKTPSGLKTRPFDSIRAELKAFFDVHDQEGSHPGGVHLEMTGQNVTECIGGSKSVLLENLSDRYHTHCDPRLNASQSLELAFIIAERLRKRRLGL
>Populus_trichocarpa_Potri.005G073300.1
MALSTLSSKSLYSNANNLFQQNQQQQSPTFSLVPGSKTLKSKSNLSISAVHAAEPTKNSVSVKESAAPVAAPGTGKWSLESWKTKKALQLPEYPDANELETVLKTIETFPPIVFAGEARSLEENLAEAAMGNAFLLQGGDCAESFKEFSANNIRDTFRILLQMGVVLMFGGQVPVIKVGRMAGQFAKPRSDPFEEKDGVKLPSYKGDNINGDAFNEKSRIPDPQRLIRAYCQSAATLNLLRAFATGGYAAMQRVTQWNLDFAQHSEQGDRYQELANRVDEALGFMAAAGLTVDHPIMTTTEFWTSHECLHLPYEQSLTRLDSTSGLYYDCSAHMLWCGERTRQLDGAHVEFLRGISNPIGIKVSNKMDPNELVKLIEIFNSNNKPGRITIIVRMGAENMRVKFPHLIRAVRRAGQIVTWVCDPMHGNTIKAPCGLKTRPFDAILAEVRAFFDVHEQEGSHPGGIHLEMTGQNVTECIGGSRTVTFDDLSSRYHTHCDPRLNASQSLELAFIIAERLRKRRIGTQRLFSLGQ
>Populus_trichocarpa_Potri.002G099200.1
MSLTSSSVIPTKSLIPSNKPHHPCFFTTKPSRSILHISAVHSADPSKSPSPIKTPAATSTKAATVAPTTNVGTGKWTVESWKSKKALQLPEYPNKEDLDSVLETLDAFPPIVFAGEARNLEERLAEAAMGNAFLLQGGDCAESFKEFNANNIRDTFRILLQMGAVLMFGGQMPVIKVGRMAGQFAKPRSDPLEEKNGVKLPSYRGDNVNGDAFDEKSRIPDPQRMIRAYCQSAATLNLLRAFATGGYAAMQRVTQWNLDFTEHSEQGDRYRELAHRVDEALGFMAAAGLTVDHPIMTTTEFWTSHECLLLPYEQSLTRLDSTSGLYYDCSAHFLWAGERTRQLDGAHVEFLRGVANPLGIKVSDKMDPNELVKLIEILNPQNKPGRITIITRMGAENMRVKLPHLIRAVRRAGQIVTWVSDPMHGNTIKAPCGLKTRPFDAIRAEVRAFFDVHEQEGSHPGGVHLEMTGQNVTECIGGSRPVTFDDLSSRYHTHCDPRLNASQSLELAFIIAERLRKRRIGLQPSIAPALL
>Populus_trichocarpa_Potri.005G162800.1
MSLTSSSIIPSKSLIPSNKPHQPCFFTTKPSRSTLRISAVHSADPSKSPPPIKTPAATSTKATTVAPTVNVGAGKWTVESWKSKKALQLPEYPDKEDFDSVLKTLDAFPPIVFAGEARSLEEKLAEAAMGNAFLLQGGDCAESFKEFNANNIRDTFRILLQMGVVLMFGGQMPVIKVGRLAGQFAKPRSDPFEEKDGVKLPSYRGDNVNGDAFDEKSRIPDPQRMIRAYCQSAATLNLLRAFATGGYAAMQRVTQWNLDFTEHSEQGDRYRELAHRVDEALGFMAAAGLTVDHPIMTTTEFWTSHECLLLPYEQSLTRLDSTSGLYYDCSAHFLWVGERTRQLDGAHVEFLRGVANPLGIKVSDKMNPNELVKLIEIFNPQNKPGRITIITRMGAENMRVKLPHLIRAVRRAGQIVTWVSDPMHGNTIKAPCGLKTRPFDSIRAEVRAFFDVHEQEGSHPGGVHLEMTGQNVTECIGGSRTVTFDDLSSRYHTHCDPRLNASQSLELAFIIAERLRRRRIGSQSTVAPALL
>Populus_trichocarpa_Potri.001G150500.1
MALSTTLSTARPSISPLKPQNFTSTTRNPNLKPKTTSVFASLRSTPTSKPTISSNWALDSWKSKPARQLPDYPDPVELHSVLQTLTNFPPIVFAGEARKLEERIASAAVGGAFLLQGGDCAESFKEFNANNIRDTFRVLLQMGVVLTFGAQMPIIKVGRMAGQFAKPRSDPFEEKDGVKLPSYRGDNINADAFDKKSRTPDPQRLIRAYLQSVGTLNLLRAFATGGYAAMQRVSQWNLDFVEHSEQGDRFMELARRVDEALGFMAAAGLTIDHPVMNTTEFWTSHECLHLPYEQALTREDSTTGLYYDCSAHMLWVGERTRQLDGAHVEFLRGVSNPLGIKVSDKMDPKELVKLCEILNPHNRPGRLTIITRMGADNMRIKLPHLIRAVRHAGLIVTWVSDPMHGNTIKAPCGLKTRPFDSIRAELRAFFDVHDQEGSYPGGVHLEMTGQNVTECVGGSKTITFDDLNSRYHTHCDPRLNASQSLELAFAISERLRKKRLRAGDGILSGHNTGSVAHTLGGFELETVAKSSAEQKLI
>Populus_trichocarpa_Potri.007G095700.1
MALSTLSSKSLYSNANNLLKQNQQQPPTFSFVPGNKTHMSKSHLSISAVAAEPTKNSVAVKEYAAPGTGKWSLESWKTKKALQLPEYPDANELQSVLKTIEAFPPIVFAGEARSLEERLAEAAMGNAFLLQGGDCAESFKEFSAINIRDTFRIMLQMSVVLMFGGQMPIIKKSRIPDPQRLIRAYNQSAATLNLLRAFATGGYAAMQRVTQWNLDFAQHSEQGDRYQELAHRVDEALGFMAAAGLTVDHPIMTTTEFWTSHECLHLPYEQSLTRLDSTSGLYYDCSAHMLWCGERTRQLDGAHVEFLRGISNPIGIKVSNKMDPNELVKLIEILNSNNKPGRISIIVRMGAENMRVKLPHLIRAVRRAGQIVTWICDPIHGNTIKAPCGLKTRPFDAILAEGRAFFDVHEQEGSHPGGIHLEMTGQNVTECI
>Brassica_rapa_Brara.A00086.1
MALSNAASSSLSTRSLYTGLSHRHSHSNRQSSIPFHRSVSLVTALHAADPSRNAAVSVKESVSCALEWTPESWKLKKALQLPDYPDAGELDSVLKTIEAFPPIVFAGEARNLEERLADAAVGKAFLLQGGDCAESFKEFNATNIRDTFRVLLQMSIVLTFGGQVPVIKVGRMAGQFAKPRSDPFEEKDGVKLPSYKGDNINGDTFDEKSRIPDPNRMIRAYTQSAATLNLLRAFATGGYAAIQRVTQWNLDFVEESEQADRYQELANRVDEALGFMSACGLTTDHPLMTTTDFYTSHECLLLPYEQSLTRLDSTSGLYYDCSAHMVWCGERTRQLDGAHVEFLRGIANPLGIKVSNKMDPNELVKLVEILNPNNKPGRITVIVRMGAENMRVKLPHLIRAVRRSGQIVTWVCDPMHGNTIKAPCGLKTRAFDSILAEVRAFLDVHEQEGSHAGGIHLEMTGQNVTECIGGSRTVTYDDLSSRYHTHCDPRLNASQSLELAFIVAERLRKRRTATQRLS
>Brassica_rapa_Brara.I03314.1
MALMNGSLNLPSIYTHRQSTFSSAAPRTTSLRISAVQTDPKPPSSSVTTPATATKTVGVNVGKSKWSPESWKTKTALQQPEYPDLAELEAVLETIEAFPPIVFAGEARLLEERLGQAAMGEAFLLQGGDCAESFKEFNANNIRDTFRILLQMGAVLMFGGQVPVVKVGRMAGQFAKPRSDSFEERNGVKLPSYRGDNINGDAFDSKSRIPDPQRMIRAYCQSAATLNLLRAFATGGYAAMQRVTQWNLDFTEKSEQGDRYRELANRVDEALGFMHAAGLTLDHPIMQTTDFWTSHECLLLPYEQSLTRLDSTSGLYYDCSAHMIWVGERTRQLDGAHVEFLRGVANPLGIKVSDKMDPKELVKLIEILNADNKPGRITIITRMGAENMRVKLPHLIRAVRRAGQIVTWVSDPMHGNTIKAPCGLKTRPFDSILAEVRAFFDVHEQEGSHPGGVHLEMTGQNVTECIGGSRTVTFDDLGSRYHTHCDPRLNASQSLELSFIIAERLRKRRIKSQQAFSI
>Brassica_rapa_Brara.G03573.1
MALMYGGLNLPSTKPAIRHRQPFSSSASRPAFLRISAGIDPKNESITSKTQAVKNPVGVSLSKSKWSPETWKAKTALQQPEYPDQKELDSVLKTIEAFPPIVFAGEARLLEERLGQAAMGEAFLLQGGDCAESFKEFNANNIRDTFRIILQMGAVLMFGGQVPVIKVGRMAGQFAKPRSDSFEERDGVKLPSYRGDNINGDAFDAKSRIPDPQRMVSAYCQSAATLNLLRAFATGGYAAMQRVTQWNLDFAEHSEQGDRYRELANRVDEALGFMHAAGLTLDHPIMQTTDFWTSHECLLLPYEQSLTRLDSTSGLYYDCSAHMVWVGERTRQLDGAHVEFLRGIANPLGIKVSNKMDPAELVKLIEILNPDNKPGRITIITRMGAENMRVKLPHLIRAVRGAGQIVTWVSDPMHGNTIKAPCGLKTRPFDSILAEVRAFFDVHDQEGSHPGGIHLEMTGQNVTECIGGSRTVTFDDLGSRYHTHCDPRLNASQSLELSFVIAERLRKRRIKSQQAFAV
>Brassica_rapa_Brara.A00448.1
MMTTLNVYSPLPTKSFLPHRPPPRRPTSFSPVFAVHSTDPEKSPQPPSRPAKWSLDSWKSMKALQLPEYPDQKDLDSVLKTLSSYPPIVFAGEARKLEEKLGQAAMGQAFMLQGGDCAESFKEFNADNIRDTFRVLLQMGVVLMFGGQMPVIKVGRMAGQFAKPRSDPFEEKNGVKLPSYRGDNINGDAFDEKSRIPDPHRMVRAYTQSVGTLNLLRAFATGGYAAMERVSEWNLDFSQHSEQGDRYRELANRVDEALGFMDAAGLTNAHPIMTTTEFWTSHECLLLPYEQVLTREDSTSGLYYDCSAHMVWVGERTRQLDGAHVEFLRGIANPLGIKASDKMVPSELVELIEILNPQNKPGRITVIVRMGAENMRVKLPHLIRAVRGAGQIVTWVSDPMHGNTIMAPSGLKTRSFDAIRAELRAFFDVHDQEGSFPGGVHLEMTGQNVTECVGGSRTITYNDLSSRYHTHCDPRLNASQSLELAFVIAERLRKRRLSSGSLLSSIGL
>Gossypium_raimondii_Gorai.009G235000.1
MALTNSSILPTNSILQSQPSTPFSKAKPLSVLRISAVHSSDSPKNPVVSDKSVKQPATAPLAATKSATAPTTAPPKNAVPGKWTVDSWKSKKALQLPEYPDQAELESVLKTLDAFPPIVFAGEARSLEEKLGEAAMGNAFLLQGGDCAESFKEFNANNIRDTFRILLQMGAVLMFGGQMPVIKVGRMAGQFAKPRSDPFEEKNGVKLPSYRGDNVNGDSFDEKSRIPDPQRMIRAYCQSAATLNLLRAFATGGYAAMQRVTQWNLDFTEHSEQGDRYRELASRVDEALGFMAAAGLTVDHPIMTTTEFWTSHECLLLPYEQSLTRLDSTSGRYYDCSAHFLWAGERTRQLDGAHVEFLRGVANPLGIKVSDKMDPNELVKLIEILNPQNKAGRITVITRMGAENMRVKLPHLIRAVRRAGQIVTWVSDPMHGNTIKAPCGLKTRPFDSIRAEVRAFFDVHEQEGSHPGGVHLEMTGQNVTECIGGSRTVTFDDLGSRYHTHCDPRLNASQSLELAFIIAERLRKRRINSPQLQPLITGL
>Gossypium_raimondii_Gorai.013G060200.1
MALTSPSFLASKSPLLPRRHLLPPSLKPITAVHSADPTKSTKSMAAAASTSSPSIPTQWSLESWKSKKALQLPEYPDQNDLVSVLETLSTFPPVVFAGEARSLEEKLGQAALGNAFLLQGGDCAESFKEFDANNIRDTFRVLLQMGVVLMFGGQMPIIKVGRMAGQFAKPRSDPFEEKDGVKLPSYRGDNINGDSFDEKERVPDPHRMIRAYCQSVATLNLLRAFATGGYAAIQRVTQWNLDFTEHSEQGDRYCELAHRVDEAMGFMAAAGLSVGHPVMTTTDFWTSHECLLLPYEQALTREDSTTGLYYDCSAHMLWVGERTRQLDGAHVEFLRGVANPLGIKVSDKMDPSELVRLIEILNPRNKPGRITVIVRMGAENMRVKLPHLIRAVRGAGQVVTWVSDPMHGNTIKAPCGLKTRSFDAIRAEVRAFFDVHDDEGSHPGGIHLEMTGQNVTECLGGSRTITYNDLGSRYHTHCDPRLNASQSLELAFIIAERLRRRRLASRNPLASSRSSI
>Gossypium_raimondii_Gorai.006G214500.1
MVVAIPGSANLTASKPSLGLGGTTTRLSLSRPIPNLHVTKKPNSFIVASVSASSSPSTGQTNWSLDSWKSKPAQQLPEYPDADELDSVLKTIGSFPPIVFAGEARRLEDKLASAAVGKAFLLQGGDCAESFKEFNGTNIRDTFRVLLQMGIVLTFGAQMPVITVGRMAGQFAKPRSDPFEIKDGVKLPSYRGDNINGDAFDEKSRVPDPQRLIRAYLQSVGTLNLLRAFATGGYAAMQRVSQWNLDFVRNSEQGDRYMELAQRVDEALGFMAAAGITIGDPQMNTVDFWTSHECLHLPYEQALTREDSTTGLYYDCSAHLLWVGERTRQLDGAHVEFLRGISNPLGIKVSDKMDPKDLVKLCEILNPRNKPGRLTIITRMGADNMRIKLPHLIRAVRQAGLIVTWVSDPMHGNTIKAPCGLKTRPFDAIRSELRAFFDVHEQEGSYPGGVHLEMTGQNVTECIGGSNTVTFDDLNSRYHTHCDPRLNASQSLELAFAISERLRKRRLKSAKELCNDN
>Theobroma_cacao_Thecc1EG034869t1
MALTNSSILPTKSLLQSQPSTPFSKTKPFSVVRISAVHSSDSPKNPIVSDKSAKQPATAPLAATKSATAASPTAAPSQNAVPGKWTVDSWKSKKALQLPEYPDQTELESVLRTLEDFPPIVFAGEARSLEEKLGEAALGNAFLLQGGDCAESFKEFNANNIRDTFRILLQMGAVLMFGGQMPVIKVGRMAGQFAKPRSQPFEEKNGVKLPSYRGDNINGDAFDAKARIPDPQRMIRAYCQAAATLNLLRAFATGGYAAMQRVTQWNLDFTEHSEQGDRYRELAHRVDEALGFMSAAGLTVDHPIMTTTEFWTSHECLLLPYEQSLTRLDSISGRYYDCSAHFLWVGERTRQLDGSHVEFLKGVANPLGIKVSDKMDPNELVKLIEILNPQNKPGRITIITRMGAENMRVKFPHLIRAVRRAGQIVTWVSDPMHGNTINSPVGLKTRSFDSIRAEVRAFFDVHEQEGSHPGGVHLEMTGQNVTECIGGSKNVTFDDLGSRYHTHCDPRLNASQSLELAFIIAERLRKRRISSQKSLALGL
>Theobroma_cacao_Thecc1EG007435t1
MALTSPSLLSSKSPLLPRHHYYCHSLLPAKLKPITAIHSADPAKSTKSTAASTTSPSIPIKWSLDSWKSKKALQLPEYPDQNDLVSVLQTLSSFPPIVFAGEARSLEEKLGQAAFGNAFLLQGGDCAESFKEFNANNIRDTFRVLLQMGVVLMFGGQMPVIKVGRMAGQFAKPRSDPFEEKNGVKLPSYRGDNINGDSFDEKARVPDPHRMIRAYCQSVATLNLLRAFATGGYAAMQRVSQWNLDFTENSEQGDRYRELAHRVDEAMGFMAAAGLTVGHPIMTTTEFWTSHECLLLPYEQALTREDSTSGLYYDCSAHMLWVGERTRQLDGAHVEFLRGVANPLGIKVSDKMDPNELVRLIEILNPQNKPGRITVIVRMGAENMRVKLPHLIRAVRRAGQIVTWVSDPMHGNTTKAPCGLKTRSFDAIRAEVRAFFDVHDQEGSYPGGVHLEMTGQNVTECVGGSRTITYNDLSSRYHTHCDPRLNASQSLELAFIIGERLRKRRLASRHPLASN
>Theobroma_cacao_Thecc1EG015842t1
MALALSASVNLTAPRRSLLGTTTRFPLSPPIPTLHITETPNPITIPSVSASSPPPSTDYNQWSLDSWKSKRALQLPEYPDVDELELVLQTIGSFPPIVFAGEARKLEEKLANAAVGKAFLLQGGDCAESFKEFNANNIRDTFRVLLQMGIVLTFGAQIPVIAVGRMAGQFAKPRSEPFEIKDGVQLPSYRGDNINGDAFDEKSRVPDPQRLIRAYLQSVGTLNLLRAFATGGYAAMQRVSEWNLDFVKHSEQGDRYMELAQRVDEALGFMAAAGLTVDDPVMNTFDFWTSHECLHLPYEQALTREDSTTGLYYDCSAHLLWVGERTRQLDGAHVEFLRGISNPLGIKVSDKMDPKELVKLCEILNPRNKPGRLIIITRMGAENMRIKLPHLIRAVRQAGLIVTWVSDPMHGNTIKAPCGLKTRGFDAIRAELRAFFDVHDQEGSYPGGVHLEMTGQNVTECIGGSKTVTFDDLNSRYHTHCDPRLNASQSLELAFAISERLRRKRLKSANEFRSAYRFN
>Theobroma_cacao_Thecc1EG001069t1
MALMNTSLLSSKSLYSNTNSFSKPKDQSRPTFALPPSNKNSTSLPTITAVHAAESTKNQVAVKESSTFSQSITRKWTLDSWKSKKILQLPHYRDEKKVESVLKTIESFPPIIFAGEARNLEERLAEAAMGKAFLLQGGDCAESFEEFSANNIRNTFTLLIQMGVVLTYGGQMPVVKVGRMAGQFAKPSSAEFEEKNGVKLPSYKGDIINAHVFDKSRIPDPQRMIRAYTQSAATLNLLRAFASGGYAAMQRVAHWNLDFAKNIEQGDRFQELADHLDEALGFMAAAGVTVDDPIMKTTEFWTSHESLLLPYEQALTRLDSTSGLYYNCSAHMVWCGERTRRLDGAHVEFLRGIANPLGIKVSDKMDPNELVKLTGILNPHNKPGRITIITRMGADNLRVKLPHLTRAIGRAGHIVTWVCDPMHGNTIEAPCGLKTRAFDAILAEVQAFFDVHEQEGSHPGGIHLEMTGQDVTECVGGSPTVIYDDLSSCYRTLCDPRLNSSQSLELAFIIAERLRSKRIGLSLGL
>Cucumis_sativus_Cucsa.104270.1
MALSNAAALSSSKLIFNPLPDTKSQRPISFSVPSNTHLRLRQRISAVHAAEPANDKVAVEAPRKKPFAAPTTNEKWSLESWKSKKALQLPEYPDQSALHSVLKTIESFPPIVFAGEARSLEERLGEAALGNAFLLQGGDCAESFKEFSANNIRDTFRILLQMGVVLMFGGQMPVIKVGRMAGQFAKPRSDPLEVKDGVSLPSYKGDNINGDDFTEKSRIPDPERMIRAYTQSAATLNLLRSFATGGYAAMQRVTQWNLDFAENSEQGDRYHELARRVDETLGFMSAAGLTVDHPIMTTTEFWTSHECLLLPYEQSLTRLDSTSGLYYDCSAHMLWVGERTRQLDGAHVEFLRGVANPLGIKVSNKMDPNELVKLIEILNPANKPGRITIIVRMGAENQRVKLPHLIRAVRKAGQIVTWVCDPMHGNTIKAPCGLKTRPFDAILAEVRAFFDVHEQEGSHAGGIHLEMTGQNVTECIGGSRTVTFDDLSSRYHTHCDPRLNASQSLELAFIIAERLRKKRIGKQSPLSQGFF
>Cucumis_sativus_Cucsa.160130.1
MAISSTSLIPTKSFVGSQSIFPSSKLHHCSLYSNDQKPIRIVAQASESANKPVVSDPPAEKKSVASSVSAVTNSTVKTPQKLGSEKWTPDSWKSKKAHQLPEYPNQEELQLVLHTLEAFPPLVFAGEARSLEERLAEAAMGNAFLLQGGDCAESFKEFNGNNIRDTFRVLLQMGAVLMFGGQMPVIKVGRMAGQFAKPRSDSFEEKDGIKLPSYRGDNINGDAFDEKSRIPDPQRLIRAYCQSAATLNLLRAFATGGYAAMQRVTQWNLDFAEHSEQGDRYQELAHRVDEALGFMAAAGLTIDHPIMTATDFWTSHECLLLPYEQSLTRLDSTSGLYYDCSAHMLWVGERTRQLDGAHVEFLRGVANPIGIKVSDKMNPSELVKIIEILNPHNKPGRITVITRMGAENMRVKLPHLIRAVRRSGQIVTWVSDPMHGNTIKAPCGLKTRPFDAIRAEVRAFFDVHEQEGSHAGGVHLEMTGQNVTECIGGSRTVTFDDLSSRYHTHCDPRLNASQSLELAFIIAERFRKRRIKLQTSLPSSGL
>Cucumis_sativus_Cucsa.218120.1
MALPTTTPLPKSLPHPLFPITSKTPHHRRLSPSARFSKPISAIHAADPSRSSKSSIQVPMKWTLDSWKSKRALQLPEYPDQAALESVLRTLESFPPIVFAGEARSLEDRLAQAAVGKAFLLQGGDCAESFKEFNANNIRDTFRVLLQMSVVLMFGGQMPVIKVGRMAGQFAKPRSDPYEEKDGVKLPSYRGDNINGDSFDKQSRIPDPDRMNRAYCQSVATLNLLRAFATGGYAAMQRVTQWNLDFTEHSEQGDRYRELAHRVDEALGFMAASGLTVDHPIMTSTEFWTSHECLLLPYEQALTREDSTSGLYYDCSAHMLWVGERTRQLDGAHVEFLRGVANPLGIKASDKMDPKELVKLIEILNPTNKPGRIVVIVRMGAENMRVKLPHLIREVRRAGQIVTWVSDPMHGNTIKAPCGLKTRSFDAIRAEVRAFFDVHDQEGSYPGGVHLEMTGQNVTECVGGSRTITYNDLSSRYHTHCDPRLNASQSLELAFIIAERLRRRRLVAGQTLGSV
>Cucumis_sativus_Cucsa.042710.1
MIIANLLPPSSSAAPTTSIAKCFLFKPHFFTPNAANFCRTIPSAVSSSSSTHFISGSSNWTPESWKSKKALQLPQYPDPNELDSVLRVLESFPPIVFAGEARKLEESLAKAAVGEAFLLQGGDCAESFKEFNGNNIRDTFRVLLQMGIVLTYGAQMPIIKVGRMAGQFAKPRSDPFEVKDGVELPSYRGDNINADAFDEKSRTPDPQRLVRAYLQSVGTLNLLRAFATGGYAAMQRVSQWNLDFVQHSEQGDRYKELAQRVDEALGFMAAAGITTDHPIMNTIDFWTSHECLHLPYEQALTREDSTTGLYYDCSAHMLWVGERTRQLDGAHVEFLRGVSNPLGIKVSDKMDPSELVQLCEILNPRNRPGRLTIITRMGADNMRVKLPHLIRAVRQAGLIVTWVSDPMHGNTIKAPCGLKTRSFDSIRAELRAFFDVHEQEGSHPGGVHLEMTGQNVTECVGGSKEVTFDDLNSRYHTHCDPRLNASQSLELAFAISQRLRSKRMRSKAGLNGLLVENGFVA
>Spinacia_oleracea_Spo06646.1
MDSYSTLAIFSSQTKSPILQKNKNRGTQKPRNMALTTSTSSLPSKFLFQTSPQFNSPKPHQPTFSLPKIRASSSSKSPSTTTTTTKPKWSIDSWKSKKALQQPDYPNPNEVDSVLQTLESFPPIVFAGEARSLEDRIGQAAMGNAFLLQGGDCAESFKEFSANNIRDTFRVLLQMSVVLMFGGQMPVVKVGRMAGQFAKPRSDGFEEKNGVKLPSYRGDNINGDVFEEKARIPDPNRMIRAYTQSVATLNLLRAFATGGYAAMQRVTHWNLDFTDHSEQGDRYRELAHRVDEALGFMSAAGLPLDHPIMTTTEFWTSHECLLLPYEQALTREDSTSGLFYDCSAHMVWVGERTRQLDCAHVEFLRGVANPLGIKVSDKMDPNELVKLIDILNPQNKPGRITVITRMGAENMRVKFPHLIRAVRRAGQIVTWVSDPMHGNTIKAPSGLKTRSFDSIRAELGAFFDVHDQEGSYPGGVHLEMTGQNVTECVGGGRTITYDDLGSRYHTHCDPRLNASQSLELAFNIAERLRRRRLGAQRNLGFNAL
>Spinacia_oleracea_Spo23834.1
MALSGNTILPTKTTFLPSTTTAKPTTFSLLPLKPRHISAVQSSDKNHPITSSKPTIPSAAAASTTAISSIAKKSSSEQQWTLESWRSKKALQLPEYPDQKELDAVLKTIEDFPPIVFAGEARILEERLTDAALGNAFVLMGGDCAESFKEFNANNIRDTFRVLLQMGAVLMYGGQMPVVKVGRMAGQFAKPRSDGFEVRDGVKLPSYRGDNINGDAFDEKSRIPDPQRMIRAYCQSAATLNLLRAFATGGYAAMQRVVQWNLGFAERSEQADKYQELAHRVDEALGFMAAAGLTLDHPLMQSTEFWTSHECLLLPYEQSLTRKDSTSGRYYDCSAHMVWVGERTRQLDGAHIEFLRGIANPLGIKVSDKMDPNELIKLIDILNAENKPGRITIITRMGAENMRVKLPHLIRAVRRAGQIVTWVSDPMHGNTIKAPCGLKTRPFDAIRSEVKAFFDVHEQEGSYPGGVHLEMTGQNVTECIGGGQTVTFDDLSSRYHTHCDPRLNASQALELAFIIADRLRNRRMKSQASLTS
